# Supplementary material for: Bis[2,6-bis­(1H-benzimidazol-2-yl)pyridine]ruthenium(II) bis(hexa­fluorido­phosphate) diethyl ether tris­olvate
Source: IUCrdata. 2024 Mar 28;9(Pt 3):x240269. doi: 10.1107/S2414314624002694 (PMC10993555; doi:10.1107/S2414314624002694)
Supplement: Supplementary file 1 [file x-09-x240269-sup1.cif]

##############################################################################
#                                                                            #
# This CIF contains the data for a data article accepted for                 #
# publication in IUCrData. It conforms to the requirements of                #
# Notes for Authors for IUCrData, and has been                               #
# peer reviewed under the auspices of IUCrData.                              #
#                                                                            #
# Full details of the Crystallographic Information File format               #
# are given in the paper "The Crystallographic Information File (CIF):       #
# a New Standard Archive File for Crystallography" by S. R. Hall, F. H.      #
# Allen and I. D. Brown [Acta Cryst. (1991), A47, 655-685].                  #
#                                                                            #
# The current version of the core CIF dictionary is obtainable from          #
# ftp://ftp.iucr.org/pub/cif_core.dic.                                       #
#                                                                            #
# Software is freely available for graphical display of the structure(s)     #
# in this CIF. For information consult the CIF software page                 #
# http://www.iucr.org/resources/cif/software.                                #
#                                                                            #
# This file may be used for bona fide research purposes within the           #
# scientific community so long as proper attribution is given to the data    # 
# article from which it was obtained.                                        #
#                                                                            #
##############################################################################
data_I
_audit_creation_method     'SHELXL-2018/3'
_journal_date_recd_electronic     2024-03-21
_journal_date_accepted     2024-03-25
_journal_name_full     'IUCrData'
_journal_year     2024
_journal_volume     9
_journal_issue      1
_journal_page_first     0
_journal_page_last     0
_journal_paper_category     HM
_journal_paper_doi     10.1107/S2414314624002694
_journal_coeditor_code     BT4148
_publ_contact_author_name     'Manuel A.S. Aquino'
_publ_contact_author_address
;
Department of Chemistry
St. Francis Xavier University
Antigonish, Nova Scotia
Canada, B2G 2W5
;
_publ_contact_author_email     'maquino@stfx.ca'
_publ_contact_author_fax     ?
_publ_contact_author_phone     '902-867-5336'
_publ_section_title
;
Bis[2,6-bis(1<i>H</i>-benzimidazol-2-yl)pyridine]ruthenium(II)
bis(hexafluoridophosphate) diethyl ether trisolvate
;
loop_
    _publ_author_name
    _publ_author_footnote
    _publ_author_address
    'Althubyani, Layla M.' .
;
Department of Chemistry
St. Francis Xavier University
Antigonish, Nova Scotia
Canada, B2G 2W5
;
    'MacLean, Brian J.' .
;
Department of Chemistry
St. Francis Xavier University
Antigonish, Nova Scotia
Canada, B2G 2W5
;
    'Robertson, Katherine N.' .
;
Department of Chemistry
Saint Mary's University
Halifax, Nova Scotia,
Canada, B3H 3C3
;
    'Aquino, Manuel A.S.' .
;
Department of Chemistry
St. Francis Xavier University
Antigonish, Nova Scotia
Canada, B2G 2W5
;
_publ_section_synopsis
;
The cationic complex of the title salt,
[Ru(C~19~H~13~N~5~)~2~](PF~6~)~2~\\cdot3C~4~H~10~O, has the Ru atom in a
slightly distorted octahedral environment of two tridentate
benzimdazolyl-pyridine ligands and displays extensive \p--\p and C---H...\p
interactions.
;
_chemical_name_systematic
;
Bis[2,6-bis(1<i>H</i>-benzimidazol-2-yl)pyridine]ruthenium(II)
bis(hexafluoridophosphate) diethyl ether trisolvate
;
_chemical_name_common     ?
_chemical_formula_moiety     'C38 H26 N10 Ru 2+, 2(F6 P -), 3(C4 H10 O)'
_chemical_formula_sum     'C50 H56 F12 N10 O3 P2 Ru'
_chemical_formula_iupac     '[Ru (C19 H13 N5)2] (P F6)2, 3C4 H10 O'
_chemical_formula_weight     1236.05
_chemical_melting_point     ?
_chemical_absolute_configuration     ad
_space_group_crystal_system     orthorhombic
_space_group_name_H-M_alt     'P c a 21'
_space_group_name_Hall     'P 2c -2ac'
loop_
    _space_group_symop_operation_xyz
    'x, y, z'
    '-x, -y, z+1/2'
    'x+1/2, -y, z'
    '-x+1/2, y, z+1/2'
_cell_length_a     26.718(4)
_cell_length_b     9.8834(13)
_cell_length_c     20.648(3)
_cell_angle_alpha     90
_cell_angle_beta     90
_cell_angle_gamma     90
_cell_volume     5452.4(12)
_cell_formula_units_Z     4
_cell_measurement_reflns_used     9996
_cell_measurement_theta_min     2.20
_cell_measurement_theta_max     28.30
_cell_measurement_temperature     125(2)
_exptl_crystal_description     'rectangular prism'
_exptl_crystal_colour     'dark brown'
_exptl_crystal_size_max     0.260
_exptl_crystal_size_mid     0.180
_exptl_crystal_size_min     0.120
_exptl_crystal_density_diffrn     1.506
_exptl_crystal_density_meas     ?
_exptl_crystal_density_method     ?
_exptl_crystal_F_000     2528
_exptl_absorpt_coefficient_mu     0.439
_exptl_absorpt_correction_type     multi-scan
_exptl_absorpt_process_details
;
(SADABS; Krause <i>et al.</i>,  2015)
;
_exptl_absorpt_correction_T_min     0.0265
_exptl_absorpt_correction_T_max     0.0493
_diffrn_ambient_temperature     125(2)
_diffrn_radiation_type     MoK\a
_diffrn_radiation_wavelength     0.71073
_diffrn_radiation_source     'sealed tube'
_diffrn_radiation_monochromator     'graphite'
_diffrn_measurement_device_type     'Bruker APEXII CCD'
_diffrn_measurement_method     '\f and \w scans'
_diffrn_reflns_number     54516
_diffrn_reflns_av_R_equivalents     0.0577
_diffrn_reflns_av_unetI/netI     0.0461
_diffrn_reflns_theta_min     2.061
_diffrn_reflns_theta_max     26.369
_diffrn_reflns_theta_full     25.242
_diffrn_measured_fraction_theta_max     0.999
_diffrn_measured_fraction_theta_full     0.999
_diffrn_reflns_limit_h_min     -33
_diffrn_reflns_limit_h_max     33
_diffrn_reflns_limit_k_min     -12
_diffrn_reflns_limit_k_max     12
_diffrn_reflns_limit_l_min     -25
_diffrn_reflns_limit_l_max     25
_refine_special_details
;
 Refined as a 2-component inversion twin.
;
_reflns_number_total     11121
_reflns_number_gt     9404
_reflns_threshold_expression     'I > 2\s(I)'
_refine_ls_structure_factor_coef     Fsqd
_refine_ls_matrix_type     full
_refine_ls_R_factor_all     0.1046
_refine_ls_R_factor_gt     0.0920
_refine_ls_wR_factor_gt     0.1934
_refine_ls_wR_factor_ref     0.1987
_refine_ls_goodness_of_fit_ref     1.184
_refine_ls_restrained_S_all     1.154
_refine_ls_number_reflns     11121
_refine_ls_number_parameters     716
_refine_ls_number_restraints     1049
_refine_ls_hydrogen_treatment     mixed
_refine_ls_weighting_scheme     calc
_refine_ls_weighting_details
                          'w=1/[\s^2^(Fo^2^)+59.8553P] where P=(Fo^2^+2Fc^2^)/3'
_atom_sites_solution_hydrogens     mixed
_atom_sites_solution_primary     dual
_atom_sites_solution_secondary     ?
_refine_ls_shift/su_max     0.000
_refine_ls_shift/su_mean     0.000
_refine_diff_density_max     2.077
_refine_diff_density_min     -1.443
_refine_ls_extinction_method     none
_refine_ls_extinction_coef     .
_refine_ls_abs_structure_details
;
 Refined as an inversion twin
;
_refine_ls_abs_structure_Flack     0.45(12)
loop_
    _atom_type_symbol
    _atom_type_description
    _atom_type_scat_dispersion_real
    _atom_type_scat_dispersion_imag
    _atom_type_scat_source
    'C' 'C' 0.0033 0.0016
                         'International Tables Vol C Tables 4.2.6.8 and 6.1.1.4'
    'H' 'H' 0.0000 0.0000
                         'International Tables Vol C Tables 4.2.6.8 and 6.1.1.4'
    'F' 'F' 0.0171 0.0103
                         'International Tables Vol C Tables 4.2.6.8 and 6.1.1.4'
    'N' 'N' 0.0061 0.0033
                         'International Tables Vol C Tables 4.2.6.8 and 6.1.1.4'
    'Ru' 'Ru' -1.2594 0.8363
                         'International Tables Vol C Tables 4.2.6.8 and 6.1.1.4'
    'O' 'O' 0.0106 0.0060
                         'International Tables Vol C Tables 4.2.6.8 and 6.1.1.4'
    'P' 'P' 0.1023 0.0942
                         'International Tables Vol C Tables 4.2.6.8 and 6.1.1.4'
_computing_data_collection
;
APEX2 (Bruker, 2009)
;
_computing_cell_refinement
;
SAINT (Bruker, 2009)
;
_computing_data_reduction
;
SAINT (Bruker, 2009)
;
_computing_structure_solution
;
<i>SHELXT2014</i> (Sheldrick, 2015a)
;
_computing_structure_refinement
;
<i>SHELXL2018/3</i> (Sheldrick, 2015b)
;
_computing_molecular_graphics
;
Mercury (Macrae <i>et al.</i>, 2020)
;
_computing_publication_material     ?
loop_
    _atom_site_type_symbol
    _atom_site_label
    _atom_site_fract_x
    _atom_site_fract_y
    _atom_site_fract_z
    _atom_site_U_iso_or_equiv
    _atom_site_adp_type
    _atom_site_calc_flag
    _atom_site_occupancy
    _atom_site_disorder_assembly
    _atom_site_disorder_group
    Ru Ru1 0.24603(3) 0.24442(12) 0.50446(12) 0.0272(2) Uani d 1 . .
    P P1 0.4281(2) 0.6827(5) 0.3798(2) 0.0392(11) Uani d 1 . .
    P P2 0.4255(2) 0.8396(6) 0.6165(2) 0.0438(12) Uani d 1 . .
    F F1 0.3806(5) 0.6486(12) 0.4238(6) 0.060(3) Uani d 1 . .
    F F2 0.4753(6) 0.7193(15) 0.3363(7) 0.075(4) Uani d 1 . .
    F F3 0.4646(5) 0.6473(13) 0.4380(6) 0.064(3) Uani d 1 . .
    F F4 0.3917(6) 0.7185(16) 0.3226(6) 0.081(4) Uani d 1 . .
    F F5 0.4295(5) 0.5311(12) 0.3571(6) 0.063(3) Uani d 1 . .
    F F6 0.4258(5) 0.8365(11) 0.4050(5) 0.060(3) Uani d 1 . .
    F F7 0.4672(6) 0.7920(16) 0.6616(9) 0.099(5) Uani d 1 . .
    F F8 0.3811(6) 0.8839(19) 0.5686(7) 0.098(5) Uani d 1 . .
    F F9 0.3833(6) 0.7858(15) 0.6640(6) 0.074(4) Uani d 1 . .
    F F10 0.4666(6) 0.8928(15) 0.5686(8) 0.088(4) Uani d 1 . .
    F F11 0.4239(5) 0.6940(14) 0.5810(7) 0.080(4) Uani d 1 . .
    F F12 0.4239(6) 0.9832(14) 0.6496(8) 0.083(4) Uani d 1 . .
    O O1 0.0440(5) 0.7937(12) 0.4605(6) 0.043(3) Uani d 1 . .
    O O2 0.0846(5) 0.3936(13) 0.2722(6) 0.048(3) Uani d 1 . .
    O O3 0.0748(5) 0.1501(12) 0.7178(6) 0.042(3) Uani d 1 . .
    N N1 0.2297(5) 0.3044(12) 0.4120(6) 0.028(2) Uani d 1 . .
    N N2 0.1715(5) 0.3491(12) 0.3385(6) 0.026(2) Uani d 1 . .
    H H2N 0.141(3) 0.352(18) 0.320(8) 0.039 Uiso d 1 . .
    N N3 0.1708(3) 0.2377(10) 0.5067(9) 0.0227(17) Uani d 1 . .
    N N4 0.2307(5) 0.1768(11) 0.5990(6) 0.021(2) Uani d 1 . .
    N N5 0.1704(6) 0.1409(14) 0.6749(6) 0.031(3) Uani d 1 . .
    H H5N 0.140(3) 0.140(19) 0.694(8) 0.046 Uiso d 1 . .
    N N6 0.2623(5) 0.4355(11) 0.5373(5) 0.020(2) Uani d 1 . .
    N N7 0.3222(5) 0.5914(14) 0.5605(7) 0.036(3) Uani d 1 . .
    H H7N 0.3513(13) 0.636(9) 0.566(8) 0.053 Uiso d 1 . .
    N N8 0.3201(3) 0.2446(14) 0.4988(9) 0.030(2) Uani d 1 . .
    N N9 0.2618(5) 0.0479(13) 0.4726(6) 0.029(2) Uani d 1 . .
    N N10 0.3184(5) -0.0946(14) 0.4384(7) 0.032(3) Uani d 1 . .
    H H10N 0.3482(12) -0.129(7) 0.429(8) 0.049 Uiso d 1 . .
    C C1 0.2541(5) 0.3511(12) 0.3577(6) 0.016(2) Uani d 1 . .
    C C2 0.3034(6) 0.3852(15) 0.3447(7) 0.026(3) Uani d 1 . .
    H H2 0.328622 0.370813 0.376313 0.032 Uiso calc 1 . .
    C C3 0.3153(7) 0.4402(17) 0.2855(8) 0.037(3) Uani d 1 . .
    H H3 0.349201 0.461762 0.275920 0.044 Uiso calc 1 . .
    C C4 0.2769(8) 0.465(2) 0.2374(9) 0.044(4) Uani d 1 . .
    H H4 0.286593 0.502895 0.196940 0.053 Uiso calc 1 . .
    C C5 0.2275(7) 0.4384(17) 0.2473(9) 0.037(3) Uani d 1 . .
    H H5 0.202140 0.455960 0.216151 0.044 Uiso calc 1 . .
    C C6 0.2178(6) 0.3816(14) 0.3086(7) 0.025(3) Uani d 1 . .
    C C7 0.1808(7) 0.3087(16) 0.3992(7) 0.029(3) Uani d 1 . .
    C C8 0.1445(6) 0.2777(16) 0.4518(7) 0.026(3) Uani d 1 . .
    C C9 0.0937(7) 0.2833(18) 0.4488(8) 0.032(3) Uani d 1 . .
    H H9 0.076700 0.306661 0.410022 0.038 Uiso calc 1 . .
    C C10 0.0677(4) 0.2528(18) 0.5061(12) 0.036(2) Uani d 1 . .
    H H10 0.032208 0.257357 0.506813 0.043 Uiso calc 1 . .
    C C11 0.0934(6) 0.2163(16) 0.5614(7) 0.025(3) Uani d 1 . .
    H H11 0.075601 0.192158 0.599537 0.030 Uiso calc 1 . .
    C C12 0.1461(6) 0.2152(16) 0.5609(7) 0.023(2) Uani d 1 . .
    C C13 0.1806(6) 0.1806(14) 0.6111(7) 0.025(3) Uani d 1 . .
    C C14 0.2141(7) 0.1101(16) 0.7026(8) 0.031(3) Uani d 1 . .
    C C15 0.2286(8) 0.0600(18) 0.7645(9) 0.043(4) Uani d 1 . .
    H H15 0.204639 0.047661 0.797942 0.051 Uiso calc 1 . .
    C C16 0.2787(7) 0.0296(18) 0.7745(8) 0.037(3) Uani d 1 . .
    H H16 0.287942 -0.008088 0.815065 0.045 Uiso calc 1 . .
    C C17 0.3151(7) 0.0501(17) 0.7303(8) 0.036(3) Uani d 1 . .
    H H17 0.348683 0.026841 0.740472 0.043 Uiso calc 1 . .
    C C18 0.3039(7) 0.1051(17) 0.6699(8) 0.034(3) Uani d 1 . .
    H H18 0.328848 0.125378 0.638626 0.041 Uiso calc 1 . .
    C C19 0.2526(6) 0.1284(15) 0.6588(7) 0.029(3) Uani d 1 . .
    C C20 0.2400(6) 0.5502(14) 0.5638(7) 0.022(3) Uani d 1 . .
    C C21 0.1872(6) 0.5763(14) 0.5768(6) 0.026(3) Uani d 1 . .
    H H21 0.161950 0.511548 0.567312 0.031 Uiso calc 1 . .
    C C22 0.1762(6) 0.6978(16) 0.6032(8) 0.036(3) Uani d 1 . .
    H H22 0.142021 0.719526 0.610477 0.043 Uiso calc 1 . .
    C C23 0.2129(6) 0.7943(16) 0.6207(7) 0.036(3) Uani d 1 . .
    H H23 0.202184 0.876976 0.639669 0.043 Uiso calc 1 . .
    C C24 0.2631(7) 0.7742(18) 0.6115(8) 0.033(3) Uani d 1 . .
    H H24 0.287559 0.838158 0.624789 0.040 Uiso calc 1 . .
    C C25 0.2760(6) 0.6488(16) 0.5801(8) 0.029(3) Uani d 1 . .
    C C26 0.3113(6) 0.4726(14) 0.5348(7) 0.026(3) Uani d 1 . .
    C C27 0.3465(5) 0.3682(14) 0.5110(8) 0.030(3) Uani d 1 . .
    C C28 0.3973(5) 0.3810(14) 0.4988(7) 0.030(3) Uani d 1 . .
    H H28 0.414240 0.463642 0.506987 0.036 Uiso calc 1 . .
    C C29 0.4226(5) 0.2700(15) 0.4742(7) 0.035(3) Uani d 1 . .
    H H29 0.457377 0.275983 0.465126 0.042 Uiso calc 1 . .
    C C30 0.3968(5) 0.1492(15) 0.4628(6) 0.030(3) Uani d 1 . .
    H H30 0.414388 0.071711 0.447839 0.036 Uiso calc 1 . .
    C C31 0.3459(6) 0.1425(14) 0.4733(7) 0.028(3) Uani d 1 . .
    C C32 0.3105(6) 0.0362(15) 0.4618(7) 0.029(3) Uani d 1 . .
    C C33 0.2726(6) -0.1596(15) 0.4308(7) 0.026(3) Uani d 1 . .
    C C34 0.2598(6) -0.2854(16) 0.4076(7) 0.027(3) Uani d 1 . .
    H H34 0.283975 -0.350201 0.394395 0.032 Uiso calc 1 . .
    C C35 0.2095(6) -0.3095(17) 0.4051(8) 0.036(3) Uani d 1 . .
    H H35 0.198913 -0.393808 0.387753 0.043 Uiso calc 1 . .
    C C36 0.1714(6) -0.2182(16) 0.4265(8) 0.035(3) Uani d 1 . .
    H H36 0.136846 -0.240112 0.423405 0.042 Uiso calc 1 . .
    C C37 0.1876(5) -0.0952(14) 0.4520(6) 0.024(3) Uani d 1 . .
    H H37 0.164107 -0.031994 0.468619 0.029 Uiso calc 1 . .
    C C38 0.2365(6) -0.0668(14) 0.4530(7) 0.024(3) Uani d 1 . .
    C C39 0.0503(10) 0.607(2) 0.5342(11) 0.075(7) Uani d 1 . .
    H H39A 0.052672 0.582148 0.580088 0.113 Uiso calc 1 . .
    H H39B 0.020112 0.565792 0.515506 0.113 Uiso calc 1 . .
    H H39C 0.079855 0.572996 0.511162 0.113 Uiso calc 1 . .
    C C40 0.0475(8) 0.7574(19) 0.5278(8) 0.048(4) Uani d 1 . .
    H H40A 0.017872 0.791796 0.551371 0.057 Uiso calc 1 . .
    H H40B 0.077751 0.799017 0.547017 0.057 Uiso calc 1 . .
    C C41 0.0408(7) 0.9406(15) 0.4498(9) 0.046(4) Uani d 1 . .
    H H41A 0.010402 0.977684 0.470652 0.055 Uiso calc 1 . .
    H H41B 0.070461 0.986418 0.468538 0.055 Uiso calc 1 . .
    C C42 0.0390(9) 0.961(2) 0.3828(10) 0.073(6) Uani d 1 . .
    H H42A 0.036900 1.058186 0.373676 0.110 Uiso calc 1 . .
    H H42B 0.069346 0.923976 0.362836 0.110 Uiso calc 1 . .
    H H42C 0.009558 0.915281 0.364940 0.110 Uiso calc 1 . .
    C C43 0.0841(11) 0.614(3) 0.3205(11) 0.087(9) Uani d 1 . .
    H H43A 0.065395 0.699277 0.321833 0.131 Uiso calc 1 . .
    H H43B 0.085209 0.574427 0.364004 0.131 Uiso calc 1 . .
    H H43C 0.118219 0.631189 0.305314 0.131 Uiso calc 1 . .
    C C44 0.0579(8) 0.515(2) 0.2740(9) 0.057(5) Uani d 1 . .
    H H44A 0.023291 0.498075 0.288902 0.068 Uiso calc 1 . .
    H H44B 0.056384 0.554979 0.230065 0.068 Uiso calc 1 . .
    C C45 0.0627(8) 0.298(2) 0.2275(8) 0.051(4) Uani d 1 . .
    H H45A 0.025870 0.299040 0.232993 0.062 Uiso calc 1 . .
    H H45B 0.074628 0.206030 0.238549 0.062 Uiso calc 1 . .
    C C46 0.0748(9) 0.326(2) 0.1574(9) 0.069(6) Uani d 1 . .
    H H46A 0.058863 0.257949 0.129959 0.104 Uiso calc 1 . .
    H H46B 0.062365 0.416238 0.145643 0.104 Uiso calc 1 . .
    H H46C 0.111179 0.323123 0.151205 0.104 Uiso calc 1 . .
    C C47 0.0695(9) -0.089(2) 0.6989(9) 0.060(6) Uani d 1 . .
    H H47A 0.056533 -0.174994 0.715149 0.090 Uiso calc 1 . .
    H H47B 0.055627 -0.070924 0.655783 0.090 Uiso calc 1 . .
    H H47C 0.106089 -0.093155 0.696159 0.090 Uiso calc 1 . .
    C C48 0.0544(8) 0.024(2) 0.7447(8) 0.052(4) Uani d 1 . .
    H H48A 0.017518 0.030157 0.747938 0.062 Uiso calc 1 . .
    H H48B 0.068217 0.007822 0.788502 0.062 Uiso calc 1 . .
    C C49 0.0599(7) 0.2660(18) 0.7536(10) 0.053(4) Uani d 1 . .
    H H49A 0.081330 0.276570 0.792397 0.063 Uiso calc 1 . .
    H H49B 0.024761 0.256431 0.767869 0.063 Uiso calc 1 . .
    C C50 0.0654(7) 0.3909(17) 0.7089(9) 0.049(4) Uani d 1 . .
    H H50A 0.055352 0.472484 0.732478 0.074 Uiso calc 1 . .
    H H50B 0.100400 0.399676 0.695133 0.074 Uiso calc 1 . .
    H H50C 0.044044 0.379613 0.670697 0.074 Uiso calc 1 . .
loop_
    _atom_site_aniso_label
    _atom_site_aniso_U_11
    _atom_site_aniso_U_22
    _atom_site_aniso_U_33
    _atom_site_aniso_U_12
    _atom_site_aniso_U_13
    _atom_site_aniso_U_23
    Ru1 0.0292(4) 0.0228(4) 0.0298(4) -0.0012(5) -0.0013(8) -0.0070(5)
    P1 0.047(3) 0.039(2) 0.031(2) 0.001(2) 0.004(2) -0.0052(18)
    P2 0.039(3) 0.050(3) 0.043(2) -0.001(2) -0.002(2) -0.013(2)
    F1 0.055(6) 0.054(6) 0.070(7) -0.001(5) 0.019(5) 0.005(5)
    F2 0.079(8) 0.071(8) 0.074(8) -0.012(7) 0.038(6) -0.004(6)
    F3 0.066(7) 0.072(8) 0.054(6) 0.000(6) -0.023(5) 0.000(5)
    F4 0.102(9) 0.089(9) 0.053(7) -0.024(8) -0.027(6) 0.022(6)
    F5 0.088(9) 0.048(6) 0.052(6) -0.007(6) 0.014(6) -0.022(5)
    F6 0.090(9) 0.041(5) 0.048(6) 0.000(5) 0.020(6) -0.012(5)
    F7 0.082(9) 0.066(8) 0.150(12) -0.008(7) -0.063(9) 0.011(8)
    F8 0.074(8) 0.149(12) 0.069(8) 0.001(8) -0.026(7) 0.035(8)
    F9 0.080(8) 0.073(8) 0.068(7) -0.013(7) 0.013(6) 0.003(6)
    F10 0.078(8) 0.067(8) 0.120(10) 0.003(7) 0.051(8) -0.001(8)
    F11 0.084(9) 0.080(7) 0.078(8) -0.019(7) 0.012(7) -0.042(7)
    F12 0.088(10) 0.050(6) 0.112(10) -0.002(6) 0.022(8) -0.030(7)
    O1 0.061(7) 0.028(5) 0.040(6) 0.004(5) -0.003(5) 0.003(5)
    O2 0.051(8) 0.055(7) 0.037(6) -0.003(6) -0.016(5) -0.004(5)
    O3 0.038(6) 0.042(6) 0.046(7) 0.002(5) 0.010(5) -0.014(5)
    N1 0.034(4) 0.021(4) 0.028(4) -0.006(4) 0.003(3) 0.000(3)
    N2 0.030(4) 0.019(4) 0.028(4) 0.002(4) -0.002(3) 0.002(3)
    N3 0.028(3) 0.012(3) 0.028(3) -0.004(3) -0.001(4) 0.002(3)
    N4 0.029(4) 0.013(4) 0.021(4) -0.003(3) 0.001(3) -0.002(3)
    N5 0.033(4) 0.030(5) 0.029(4) 0.001(4) 0.005(3) 0.004(4)
    N6 0.030(4) 0.020(4) 0.010(4) 0.005(3) -0.005(3) 0.007(3)
    N7 0.034(4) 0.030(4) 0.042(5) 0.000(4) -0.002(4) -0.008(4)
    N8 0.030(3) 0.029(3) 0.030(4) 0.002(3) -0.001(4) -0.006(3)
    N9 0.034(4) 0.028(4) 0.024(4) 0.000(3) 0.001(4) -0.002(4)
    N10 0.035(4) 0.031(4) 0.032(5) 0.002(4) -0.002(4) -0.005(4)
    C1 0.028(4) 0.009(4) 0.011(4) 0.002(3) -0.001(3) 0.002(3)
    C2 0.030(4) 0.025(5) 0.024(4) -0.001(4) 0.001(4) -0.003(4)
    C3 0.037(5) 0.038(5) 0.035(5) 0.001(4) 0.006(4) 0.000(4)
    C4 0.048(5) 0.050(6) 0.034(5) -0.001(4) 0.005(4) 0.002(4)
    C5 0.042(5) 0.036(5) 0.032(5) 0.002(4) -0.001(4) 0.002(4)
    C6 0.028(4) 0.021(5) 0.027(4) 0.002(4) -0.003(3) -0.003(4)
    C7 0.034(4) 0.026(5) 0.027(4) -0.003(4) 0.000(4) 0.000(4)
    C8 0.034(4) 0.016(4) 0.028(4) -0.001(4) 0.000(4) 0.002(4)
    C9 0.036(4) 0.029(5) 0.030(5) 0.000(4) -0.002(4) 0.001(4)
    C10 0.035(4) 0.035(4) 0.036(4) 0.003(4) 0.000(4) 0.005(4)
    C11 0.032(4) 0.019(5) 0.025(4) 0.000(4) 0.004(4) -0.001(4)
    C12 0.030(4) 0.016(4) 0.024(4) 0.001(4) 0.000(3) -0.001(4)
    C13 0.031(4) 0.021(5) 0.023(4) -0.001(4) -0.001(3) -0.004(4)
    C14 0.032(4) 0.030(5) 0.031(4) -0.002(4) 0.003(4) -0.002(4)
    C15 0.046(5) 0.045(6) 0.038(5) 0.001(4) -0.002(4) -0.003(4)
    C16 0.042(5) 0.036(5) 0.034(5) 0.003(4) -0.004(4) 0.001(4)
    C17 0.038(5) 0.035(5) 0.033(5) 0.004(4) -0.001(4) 0.000(4)
    C18 0.037(5) 0.033(5) 0.033(5) -0.001(4) 0.000(4) -0.001(4)
    C19 0.036(4) 0.024(5) 0.028(5) -0.001(4) -0.001(4) 0.007(4)
    C20 0.029(4) 0.017(4) 0.021(5) 0.001(3) -0.001(4) 0.004(4)
    C21 0.032(4) 0.022(4) 0.022(5) 0.000(4) 0.002(4) 0.006(4)
    C22 0.038(5) 0.035(5) 0.036(5) 0.004(4) -0.003(4) -0.001(4)
    C23 0.044(5) 0.031(5) 0.032(5) 0.003(4) -0.002(4) -0.003(4)
    C24 0.041(5) 0.027(5) 0.031(5) 0.002(4) -0.005(4) -0.001(4)
    C25 0.034(5) 0.029(4) 0.025(5) 0.002(4) -0.003(4) 0.000(4)
    C26 0.030(4) 0.026(4) 0.021(4) -0.001(3) 0.001(4) -0.001(4)
    C27 0.029(4) 0.035(4) 0.025(5) 0.000(3) -0.002(4) -0.001(4)
    C28 0.031(4) 0.033(4) 0.027(5) -0.002(4) -0.001(4) 0.000(4)
    C29 0.033(5) 0.036(5) 0.036(5) 0.001(4) 0.000(4) 0.000(4)
    C30 0.034(4) 0.030(4) 0.026(5) 0.002(4) -0.001(4) 0.003(4)
    C31 0.032(4) 0.027(4) 0.024(5) 0.001(3) -0.004(4) -0.005(4)
    C32 0.034(4) 0.029(4) 0.024(5) 0.000(4) -0.001(4) -0.004(4)
    C33 0.033(4) 0.025(4) 0.021(5) 0.002(3) 0.001(4) -0.003(4)
    C34 0.036(5) 0.020(4) 0.024(5) 0.005(4) 0.000(4) 0.005(4)
    C35 0.041(5) 0.033(5) 0.034(5) -0.002(4) 0.001(4) 0.001(4)
    C36 0.038(5) 0.033(5) 0.035(5) -0.006(4) 0.003(4) -0.001(4)
    C37 0.031(4) 0.023(4) 0.018(4) 0.003(4) -0.003(4) 0.003(4)
    C38 0.033(4) 0.020(4) 0.018(4) 0.000(3) 0.003(4) 0.005(4)
    C39 0.101(18) 0.049(10) 0.075(14) -0.004(11) -0.028(13) 0.031(10)
    C40 0.054(10) 0.049(9) 0.039(8) 0.005(8) -0.004(7) -0.002(7)
    C41 0.061(11) 0.019(6) 0.059(9) 0.003(7) -0.005(8) -0.012(6)
    C42 0.113(19) 0.053(12) 0.054(9) 0.014(12) -0.002(11) 0.001(9)
    C43 0.11(2) 0.085(15) 0.064(15) 0.028(14) -0.053(14) -0.038(13)
    C44 0.061(12) 0.066(10) 0.043(11) 0.010(9) -0.020(9) -0.017(8)
    C45 0.066(12) 0.048(9) 0.040(8) -0.011(9) -0.013(8) 0.006(7)
    C46 0.112(18) 0.052(12) 0.043(9) 0.024(12) 0.002(10) 0.002(8)
    C47 0.096(17) 0.051(9) 0.031(9) -0.032(10) 0.022(10) 0.003(7)
    C48 0.060(12) 0.068(9) 0.027(9) -0.003(9) 0.009(8) 0.001(7)
    C49 0.056(10) 0.054(8) 0.048(9) 0.018(8) 0.013(9) -0.012(7)
    C50 0.050(10) 0.036(8) 0.061(11) 0.004(7) -0.012(8) -0.017(7)
_geom_special_details
;
 All esds (except the esd in the dihedral angle between two l.s. planes)
 are estimated using the full covariance matrix.  The cell esds are taken
 into account individually in the estimation of esds in distances, angles
 and torsion angles; correlations between esds in cell parameters are only
 used when they are defined by crystal symmetry.  An approximate (isotropic)
 treatment of cell esds is used for estimating esds involving l.s. planes.
;
loop_
    _geom_bond_atom_site_label_1
    _geom_bond_atom_site_label_2
    _geom_bond_site_symmetry_2
    _geom_bond_distance
    _geom_bond_publ_flag
    Ru1 N8 . 1.983(9) ?
    Ru1 N3 . 2.011(8) ?
    Ru1 N1 . 2.046(13) ?
    Ru1 N6 . 2.053(12) ?
    Ru1 N9 . 2.094(13) ?
    Ru1 N4 . 2.104(12) ?
    P1 F5 . 1.570(12) ?
    P1 F4 . 1.571(14) ?
    P1 F3 . 1.586(12) ?
    P1 F2 . 1.591(13) ?
    P1 F1 . 1.597(12) ?
    P1 F6 . 1.607(12) ?
    P2 F7 . 1.525(15) ?
    P2 F10 . 1.569(15) ?
    P2 F12 . 1.575(14) ?
    P2 F9 . 1.586(14) ?
    P2 F8 . 1.607(14) ?
    P2 F11 . 1.615(13) ?
    O1 C40 . 1.44(2) ?
    O1 C41 . 1.472(19) ?
    O2 C44 . 1.40(2) ?
    O2 C45 . 1.44(2) ?
    O3 C49 . 1.419(19) ?
    O3 C48 . 1.47(2) ?
    N1 C7 . 1.34(2) ?
    N1 C1 . 1.377(17) ?
    N2 C7 . 1.340(19) ?
    N2 C6 . 1.42(2) ?
    N2 H2N . 0.90(3) ?
    N3 C12 . 1.32(2) ?
    N3 C8 . 1.39(2) ?
    N4 C13 . 1.36(2) ?
    N4 C19 . 1.449(19) ?
    N5 C14 . 1.34(2) ?
    N5 C13 . 1.402(19) ?
    N5 H5N . 0.91(3) ?
    N6 C26 . 1.36(2) ?
    N6 C20 . 1.392(18) ?
    N7 C26 . 1.321(19) ?
    N7 C25 . 1.42(2) ?
    N7 H7N . 0.90(3) ?
    N8 C31 . 1.330(19) ?
    N8 C27 . 1.432(18) ?
    N9 C32 . 1.32(2) ?
    N9 C38 . 1.380(19) ?
    N10 C33 . 1.39(2) ?
    N10 C32 . 1.396(19) ?
    N10 H10N . 0.89(3) ?
    C1 C2 . 1.38(2) ?
    C1 C6 . 1.435(19) ?
    C2 C3 . 1.38(2) ?
    C2 H2 . 0.9500 ?
    C3 C4 . 1.45(3) ?
    C3 H3 . 0.9500 ?
    C4 C5 . 1.36(3) ?
    C4 H4 . 0.9500 ?
    C5 C6 . 1.41(2) ?
    C5 H5 . 0.9500 ?
    C7 C8 . 1.49(2) ?
    C8 C9 . 1.36(2) ?
    C9 C10 . 1.40(3) ?
    C9 H9 . 0.9500 ?
    C10 C11 . 1.38(3) ?
    C10 H10 . 0.9500 ?
    C11 C12 . 1.41(2) ?
    C11 H11 . 0.9500 ?
    C12 C13 . 1.43(2) ?
    C14 C19 . 1.38(2) ?
    C14 C15 . 1.42(2) ?
    C15 C16 . 1.39(3) ?
    C15 H15 . 0.9500 ?
    C16 C17 . 1.35(2) ?
    C16 H16 . 0.9500 ?
    C17 C18 . 1.39(2) ?
    C17 H17 . 0.9500 ?
    C18 C19 . 1.41(2) ?
    C18 H18 . 0.9500 ?
    C20 C25 . 1.41(2) ?
    C20 C21 . 1.46(2) ?
    C21 C22 . 1.35(2) ?
    C21 H21 . 0.9500 ?
    C22 C23 . 1.41(2) ?
    C22 H22 . 0.9500 ?
    C23 C24 . 1.37(2) ?
    C23 H23 . 0.9500 ?
    C24 C25 . 1.44(2) ?
    C24 H24 . 0.9500 ?
    C26 C27 . 1.48(2) ?
    C27 C28 . 1.386(19) ?
    C28 C29 . 1.385(19) ?
    C28 H28 . 0.9500 ?
    C29 C30 . 1.40(2) ?
    C29 H29 . 0.9500 ?
    C30 C31 . 1.38(2) ?
    C30 H30 . 0.9500 ?
    C31 C32 . 1.43(2) ?
    C33 C34 . 1.38(2) ?
    C33 C38 . 1.41(2) ?
    C34 C35 . 1.37(2) ?
    C34 H34 . 0.9500 ?
    C35 C36 . 1.43(2) ?
    C35 H35 . 0.9500 ?
    C36 C37 . 1.39(2) ?
    C36 H36 . 0.9500 ?
    C37 C38 . 1.34(2) ?
    C37 H37 . 0.9500 ?
    C39 C40 . 1.50(3) ?
    C39 H39A . 0.9800 ?
    C39 H39B . 0.9800 ?
    C39 H39C . 0.9800 ?
    C40 H40A . 0.9900 ?
    C40 H40B . 0.9900 ?
    C41 C42 . 1.40(3) ?
    C41 H41A . 0.9900 ?
    C41 H41B . 0.9900 ?
    C42 H42A . 0.9800 ?
    C42 H42B . 0.9800 ?
    C42 H42C . 0.9800 ?
    C43 C44 . 1.54(3) ?
    C43 H43A . 0.9800 ?
    C43 H43B . 0.9800 ?
    C43 H43C . 0.9800 ?
    C44 H44A . 0.9900 ?
    C44 H44B . 0.9900 ?
    C45 C46 . 1.51(2) ?
    C45 H45A . 0.9900 ?
    C45 H45B . 0.9900 ?
    C46 H46A . 0.9800 ?
    C46 H46B . 0.9800 ?
    C46 H46C . 0.9800 ?
    C47 C48 . 1.52(3) ?
    C47 H47A . 0.9800 ?
    C47 H47B . 0.9800 ?
    C47 H47C . 0.9800 ?
    C48 H48A . 0.9900 ?
    C48 H48B . 0.9900 ?
    C49 C50 . 1.55(3) ?
    C49 H49A . 0.9900 ?
    C49 H49B . 0.9900 ?
    C50 H50A . 0.9800 ?
    C50 H50B . 0.9800 ?
    C50 H50C . 0.9800 ?
loop_
    _geom_angle_atom_site_label_1
    _geom_angle_atom_site_label_2
    _geom_angle_atom_site_label_3
    _geom_angle_site_symmetry_1
    _geom_angle_site_symmetry_3
    _geom_angle
    _geom_angle_publ_flag
    N8 Ru1 N3 . . 177.3(7) ?
    N8 Ru1 N1 . . 99.1(7) ?
    N3 Ru1 N1 . . 79.5(6) ?
    N8 Ru1 N6 . . 78.9(5) ?
    N3 Ru1 N6 . . 103.5(5) ?
    N1 Ru1 N6 . . 95.0(5) ?
    N8 Ru1 N9 . . 77.3(6) ?
    N3 Ru1 N9 . . 100.3(5) ?
    N1 Ru1 N9 . . 91.0(5) ?
    N6 Ru1 N9 . . 156.1(3) ?
    N8 Ru1 N4 . . 104.5(6) ?
    N3 Ru1 N4 . . 76.9(6) ?
    N1 Ru1 N4 . . 156.4(4) ?
    N6 Ru1 N4 . . 91.5(4) ?
    N9 Ru1 N4 . . 92.1(5) ?
    F5 P1 F4 . . 90.2(8) ?
    F5 P1 F3 . . 90.1(7) ?
    F4 P1 F3 . . 179.6(10) ?
    F5 P1 F2 . . 91.7(8) ?
    F4 P1 F2 . . 90.8(9) ?
    F3 P1 F2 . . 89.5(8) ?
    F5 P1 F1 . . 89.2(7) ?
    F4 P1 F1 . . 89.1(8) ?
    F3 P1 F1 . . 90.6(7) ?
    F2 P1 F1 . . 179.1(8) ?
    F5 P1 F6 . . 178.3(7) ?
    F4 P1 F6 . . 90.4(8) ?
    F3 P1 F6 . . 89.3(7) ?
    F2 P1 F6 . . 89.9(7) ?
    F1 P1 F6 . . 89.1(6) ?
    F7 P2 F10 . . 88.7(10) ?
    F7 P2 F12 . . 91.9(9) ?
    F10 P2 F12 . . 89.5(8) ?
    F7 P2 F9 . . 92.3(10) ?
    F10 P2 F9 . . 179.0(9) ?
    F12 P2 F9 . . 90.8(8) ?
    F7 P2 F8 . . 177.9(10) ?
    F10 P2 F8 . . 92.1(9) ?
    F12 P2 F8 . . 90.1(10) ?
    F9 P2 F8 . . 86.9(8) ?
    F7 P2 F11 . . 91.2(9) ?
    F10 P2 F11 . . 91.7(8) ?
    F12 P2 F11 . . 176.6(9) ?
    F9 P2 F11 . . 87.9(7) ?
    F8 P2 F11 . . 86.7(9) ?
    C40 O1 C41 . . 113.2(13) ?
    C44 O2 C45 . . 111.9(14) ?
    C49 O3 C48 . . 112.5(13) ?
    C7 N1 C1 . . 106.9(13) ?
    C7 N1 Ru1 . . 113.7(10) ?
    C1 N1 Ru1 . . 139.2(11) ?
    C7 N2 C6 . . 108.2(13) ?
    C7 N2 H2N . . 125(10) ?
    C6 N2 H2N . . 127(10) ?
    C12 N3 C8 . . 119.1(9) ?
    C12 N3 Ru1 . . 121.7(12) ?
    C8 N3 Ru1 . . 118.5(11) ?
    C13 N4 C19 . . 104.5(12) ?
    C13 N4 Ru1 . . 110.7(10) ?
    C19 N4 Ru1 . . 144.8(11) ?
    C14 N5 C13 . . 107.2(14) ?
    C14 N5 H5N . . 127(10) ?
    C13 N5 H5N . . 126(10) ?
    C26 N6 C20 . . 101.9(12) ?
    C26 N6 Ru1 . . 116.0(9) ?
    C20 N6 Ru1 . . 142.1(11) ?
    C26 N7 C25 . . 106.2(13) ?
    C26 N7 H7N . . 132(3) ?
    C25 N7 H7N . . 122(3) ?
    C31 N8 C27 . . 117.5(10) ?
    C31 N8 Ru1 . . 122.6(10) ?
    C27 N8 Ru1 . . 118.8(9) ?
    C32 N9 C38 . . 111.1(13) ?
    C32 N9 Ru1 . . 109.4(10) ?
    C38 N9 Ru1 . . 139.0(11) ?
    C33 N10 C32 . . 109.5(13) ?
    C33 N10 H10N . . 126(2) ?
    C32 N10 H10N . . 125(3) ?
    N1 C1 C2 . . 133.6(13) ?
    N1 C1 C6 . . 109.0(13) ?
    C2 C1 C6 . . 117.0(12) ?
    C3 C2 C1 . . 119.3(15) ?
    C3 C2 H2 . . 120.3 ?
    C1 C2 H2 . . 120.3 ?
    C2 C3 C4 . . 120.7(17) ?
    C2 C3 H3 . . 119.6 ?
    C4 C3 H3 . . 119.6 ?
    C5 C4 C3 . . 123.4(18) ?
    C5 C4 H4 . . 118.3 ?
    C3 C4 H4 . . 118.3 ?
    C4 C5 C6 . . 113.0(17) ?
    C4 C5 H5 . . 123.5 ?
    C6 C5 H5 . . 123.5 ?
    C5 C6 N2 . . 129.8(15) ?
    C5 C6 C1 . . 126.5(16) ?
    N2 C6 C1 . . 103.6(12) ?
    N1 C7 N2 . . 112.1(14) ?
    N1 C7 C8 . . 119.1(14) ?
    N2 C7 C8 . . 128.7(16) ?
    C9 C8 N3 . . 123.6(14) ?
    C9 C8 C7 . . 127.4(15) ?
    N3 C8 C7 . . 109.0(14) ?
    C8 C9 C10 . . 116.5(15) ?
    C8 C9 H9 . . 121.7 ?
    C10 C9 H9 . . 121.7 ?
    C11 C10 C9 . . 120.5(10) ?
    C11 C10 H10 . . 119.8 ?
    C9 C10 H10 . . 119.8 ?
    C10 C11 C12 . . 119.5(14) ?
    C10 C11 H11 . . 120.2 ?
    C12 C11 H11 . . 120.2 ?
    N3 C12 C11 . . 120.4(14) ?
    N3 C12 C13 . . 109.5(14) ?
    C11 C12 C13 . . 129.9(15) ?
    N4 C13 N5 . . 110.8(14) ?
    N4 C13 C12 . . 120.5(14) ?
    N5 C13 C12 . . 128.7(15) ?
    N5 C14 C19 . . 110.0(15) ?
    N5 C14 C15 . . 134.5(16) ?
    C19 C14 C15 . . 115.5(17) ?
    C16 C15 C14 . . 118.1(18) ?
    C16 C15 H15 . . 121.0 ?
    C14 C15 H15 . . 121.0 ?
    C17 C16 C15 . . 124.2(18) ?
    C17 C16 H16 . . 117.9 ?
    C15 C16 H16 . . 117.9 ?
    C16 C17 C18 . . 120.6(18) ?
    C16 C17 H17 . . 119.7 ?
    C18 C17 H17 . . 119.7 ?
    C17 C18 C19 . . 114.7(16) ?
    C17 C18 H18 . . 122.6 ?
    C19 C18 H18 . . 122.6 ?
    C14 C19 C18 . . 126.6(15) ?
    C14 C19 N4 . . 107.5(14) ?
    C18 C19 N4 . . 125.9(15) ?
    N6 C20 C25 . . 111.4(13) ?
    N6 C20 C21 . . 129.0(13) ?
    C25 C20 C21 . . 119.6(13) ?
    C22 C21 C20 . . 116.2(14) ?
    C22 C21 H21 . . 121.9 ?
    C20 C21 H21 . . 121.9 ?
    C21 C22 C23 . . 123.5(16) ?
    C21 C22 H22 . . 118.2 ?
    C23 C22 H22 . . 118.2 ?
    C24 C23 C22 . . 123.1(16) ?
    C24 C23 H23 . . 118.5 ?
    C22 C23 H23 . . 118.5 ?
    C23 C24 C25 . . 115.0(16) ?
    C23 C24 H24 . . 122.5 ?
    C25 C24 H24 . . 122.5 ?
    C20 C25 N7 . . 104.4(13) ?
    C20 C25 C24 . . 122.6(15) ?
    N7 C25 C24 . . 133.0(15) ?
    N7 C26 N6 . . 115.8(14) ?
    N7 C26 C27 . . 127.8(14) ?
    N6 C26 C27 . . 115.9(12) ?
    C28 C27 N8 . . 121.8(12) ?
    C28 C27 C26 . . 128.3(13) ?
    N8 C27 C26 . . 109.9(12) ?
    C29 C28 C27 . . 118.2(13) ?
    C29 C28 H28 . . 120.9 ?
    C27 C28 H28 . . 120.9 ?
    C28 C29 C30 . . 119.8(13) ?
    C28 C29 H29 . . 120.1 ?
    C30 C29 H29 . . 120.1 ?
    C31 C30 C29 . . 120.0(14) ?
    C31 C30 H30 . . 120.0 ?
    C29 C30 H30 . . 120.0 ?
    N8 C31 C30 . . 122.4(13) ?
    N8 C31 C32 . . 106.3(13) ?
    C30 C31 C32 . . 131.2(14) ?
    N9 C32 N10 . . 106.7(14) ?
    N9 C32 C31 . . 123.7(14) ?
    N10 C32 C31 . . 129.6(15) ?
    C34 C33 N10 . . 132.5(14) ?
    C34 C33 C38 . . 122.2(15) ?
    N10 C33 C38 . . 105.3(13) ?
    C35 C34 C33 . . 114.5(15) ?
    C35 C34 H34 . . 122.7 ?
    C33 C34 H34 . . 122.7 ?
    C34 C35 C36 . . 125.3(16) ?
    C34 C35 H35 . . 117.3 ?
    C36 C35 H35 . . 117.3 ?
    C37 C36 C35 . . 116.4(15) ?
    C37 C36 H36 . . 121.8 ?
    C35 C36 H36 . . 121.8 ?
    C38 C37 C36 . . 119.5(14) ?
    C38 C37 H37 . . 120.2 ?
    C36 C37 H37 . . 120.2 ?
    C37 C38 N9 . . 131.0(14) ?
    C37 C38 C33 . . 121.8(14) ?
    N9 C38 C33 . . 107.2(13) ?
    C40 C39 H39A . . 109.5 ?
    C40 C39 H39B . . 109.5 ?
    H39A C39 H39B . . 109.5 ?
    C40 C39 H39C . . 109.5 ?
    H39A C39 H39C . . 109.5 ?
    H39B C39 H39C . . 109.5 ?
    O1 C40 C39 . . 109.7(15) ?
    O1 C40 H40A . . 109.7 ?
    C39 C40 H40A . . 109.7 ?
    O1 C40 H40B . . 109.7 ?
    C39 C40 H40B . . 109.7 ?
    H40A C40 H40B . . 108.2 ?
    C42 C41 O1 . . 107.0(14) ?
    C42 C41 H41A . . 110.3 ?
    O1 C41 H41A . . 110.3 ?
    C42 C41 H41B . . 110.3 ?
    O1 C41 H41B . . 110.3 ?
    H41A C41 H41B . . 108.6 ?
    C41 C42 H42A . . 109.5 ?
    C41 C42 H42B . . 109.5 ?
    H42A C42 H42B . . 109.5 ?
    C41 C42 H42C . . 109.5 ?
    H42A C42 H42C . . 109.5 ?
    H42B C42 H42C . . 109.5 ?
    C44 C43 H43A . . 109.5 ?
    C44 C43 H43B . . 109.5 ?
    H43A C43 H43B . . 109.5 ?
    C44 C43 H43C . . 109.5 ?
    H43A C43 H43C . . 109.5 ?
    H43B C43 H43C . . 109.5 ?
    O2 C44 C43 . . 109.4(16) ?
    O2 C44 H44A . . 109.8 ?
    C43 C44 H44A . . 109.8 ?
    O2 C44 H44B . . 109.8 ?
    C43 C44 H44B . . 109.8 ?
    H44A C44 H44B . . 108.2 ?
    O2 C45 C46 . . 113.8(16) ?
    O2 C45 H45A . . 108.8 ?
    C46 C45 H45A . . 108.8 ?
    O2 C45 H45B . . 108.8 ?
    C46 C45 H45B . . 108.8 ?
    H45A C45 H45B . . 107.7 ?
    C45 C46 H46A . . 109.5 ?
    C45 C46 H46B . . 109.5 ?
    H46A C46 H46B . . 109.5 ?
    C45 C46 H46C . . 109.5 ?
    H46A C46 H46C . . 109.5 ?
    H46B C46 H46C . . 109.5 ?
    C48 C47 H47A . . 109.5 ?
    C48 C47 H47B . . 109.5 ?
    H47A C47 H47B . . 109.5 ?
    C48 C47 H47C . . 109.5 ?
    H47A C47 H47C . . 109.5 ?
    H47B C47 H47C . . 109.5 ?
    O3 C48 C47 . . 106.8(13) ?
    O3 C48 H48A . . 110.4 ?
    C47 C48 H48A . . 110.4 ?
    O3 C48 H48B . . 110.4 ?
    C47 C48 H48B . . 110.4 ?
    H48A C48 H48B . . 108.6 ?
    O3 C49 C50 . . 107.9(15) ?
    O3 C49 H49A . . 110.1 ?
    C50 C49 H49A . . 110.1 ?
    O3 C49 H49B . . 110.1 ?
    C50 C49 H49B . . 110.1 ?
    H49A C49 H49B . . 108.4 ?
    C49 C50 H50A . . 109.5 ?
    C49 C50 H50B . . 109.5 ?
    H50A C50 H50B . . 109.5 ?
    C49 C50 H50C . . 109.5 ?
    H50A C50 H50C . . 109.5 ?
    H50B C50 H50C . . 109.5 ?
loop_
    _geom_torsion_atom_site_label_1
    _geom_torsion_atom_site_label_2
    _geom_torsion_atom_site_label_3
    _geom_torsion_atom_site_label_4
    _geom_torsion_site_symmetry_1
    _geom_torsion_site_symmetry_2
    _geom_torsion_site_symmetry_3
    _geom_torsion_site_symmetry_4
    _geom_torsion
    _geom_torsion_publ_flag
    C7 N1 C1 C2 . . . . 170.7(15) ?
    Ru1 N1 C1 C2 . . . . -4(3) ?
    C7 N1 C1 C6 . . . . -1.8(16) ?
    Ru1 N1 C1 C6 . . . . -176.8(11) ?
    N1 C1 C2 C3 . . . . -174.8(15) ?
    C6 C1 C2 C3 . . . . -3(2) ?
    C1 C2 C3 C4 . . . . 1(2) ?
    C2 C3 C4 C5 . . . . 0(3) ?
    C3 C4 C5 C6 . . . . -1(3) ?
    C4 C5 C6 N2 . . . . 174.9(16) ?
    C4 C5 C6 C1 . . . . -1(2) ?
    C7 N2 C6 C5 . . . . -174.4(16) ?
    C7 N2 C6 C1 . . . . 1.9(15) ?
    N1 C1 C6 C5 . . . . 176.4(14) ?
    C2 C1 C6 C5 . . . . 3(2) ?
    N1 C1 C6 N2 . . . . -0.1(14) ?
    C2 C1 C6 N2 . . . . -174.0(12) ?
    C1 N1 C7 N2 . . . . 3.2(17) ?
    Ru1 N1 C7 N2 . . . . 179.6(10) ?
    C1 N1 C7 C8 . . . . -173.6(13) ?
    Ru1 N1 C7 C8 . . . . 2.9(18) ?
    C6 N2 C7 N1 . . . . -3.3(18) ?
    C6 N2 C7 C8 . . . . 173.1(15) ?
    C12 N3 C8 C9 . . . . -6(3) ?
    Ru1 N3 C8 C9 . . . . -176.8(13) ?
    C12 N3 C8 C7 . . . . 174.9(11) ?
    Ru1 N3 C8 C7 . . . . 4.3(16) ?
    N1 C7 C8 C9 . . . . 176.6(16) ?
    N2 C7 C8 C9 . . . . 0(3) ?
    N1 C7 C8 N3 . . . . -5(2) ?
    N2 C7 C8 N3 . . . . 179.2(15) ?
    N3 C8 C9 C10 . . . . 3(3) ?
    C7 C8 C9 C10 . . . . -178.2(16) ?
    C8 C9 C10 C11 . . . . -1(3) ?
    C9 C10 C11 C12 . . . . 3(3) ?
    C8 N3 C12 C11 . . . . 7(2) ?
    Ru1 N3 C12 C11 . . . . 177.5(11) ?
    C8 N3 C12 C13 . . . . -177.8(11) ?
    Ru1 N3 C12 C13 . . . . -7.5(17) ?
    C10 C11 C12 N3 . . . . -6(2) ?
    C10 C11 C12 C13 . . . . -179.5(16) ?
    C19 N4 C13 N5 . . . . 1.4(15) ?
    Ru1 N4 C13 N5 . . . . -177.6(9) ?
    C19 N4 C13 C12 . . . . -175.6(13) ?
    Ru1 N4 C13 C12 . . . . 5.4(17) ?
    C14 N5 C13 N4 . . . . -0.9(17) ?
    C14 N5 C13 C12 . . . . 175.8(15) ?
    N3 C12 C13 N4 . . . . 1(2) ?
    C11 C12 C13 N4 . . . . 175.2(15) ?
    N3 C12 C13 N5 . . . . -175.7(14) ?
    C11 C12 C13 N5 . . . . -1(3) ?
    C13 N5 C14 C19 . . . . 0.0(18) ?
    C13 N5 C14 C15 . . . . -177.4(18) ?
    N5 C14 C15 C16 . . . . 175.0(18) ?
    C19 C14 C15 C16 . . . . -2(2) ?
    C14 C15 C16 C17 . . . . 3(3) ?
    C15 C16 C17 C18 . . . . 0(3) ?
    C16 C17 C18 C19 . . . . -3(2) ?
    N5 C14 C19 C18 . . . . -179.3(16) ?
    C15 C14 C19 C18 . . . . -1(3) ?
    N5 C14 C19 N4 . . . . 0.9(18) ?
    C15 C14 C19 N4 . . . . 178.9(13) ?
    C17 C18 C19 C14 . . . . 4(2) ?
    C17 C18 C19 N4 . . . . -176.0(14) ?
    C13 N4 C19 C14 . . . . -1.4(16) ?
    Ru1 N4 C19 C14 . . . . 176.9(12) ?
    C13 N4 C19 C18 . . . . 178.8(15) ?
    Ru1 N4 C19 C18 . . . . -3(3) ?
    C26 N6 C20 C25 . . . . -3.7(15) ?
    Ru1 N6 C20 C25 . . . . 175.7(11) ?
    C26 N6 C20 C21 . . . . 177.7(14) ?
    Ru1 N6 C20 C21 . . . . -3(2) ?
    N6 C20 C21 C22 . . . . 179.8(14) ?
    C25 C20 C21 C22 . . . . 1(2) ?
    C20 C21 C22 C23 . . . . -3(2) ?
    C21 C22 C23 C24 . . . . 1(2) ?
    C22 C23 C24 C25 . . . . 2(2) ?
    N6 C20 C25 N7 . . . . 1.8(17) ?
    C21 C20 C25 N7 . . . . -179.5(13) ?
    N6 C20 C25 C24 . . . . -176.6(13) ?
    C21 C20 C25 C24 . . . . 2(2) ?
    C26 N7 C25 C20 . . . . 1.0(17) ?
    C26 N7 C25 C24 . . . . 179.2(17) ?
    C23 C24 C25 C20 . . . . -4(2) ?
    C23 C24 C25 N7 . . . . 178.2(17) ?
    C25 N7 C26 N6 . . . . -3.7(19) ?
    C25 N7 C26 C27 . . . . -175.4(15) ?
    C20 N6 C26 N7 . . . . 4.6(17) ?
    Ru1 N6 C26 N7 . . . . -175.0(10) ?
    C20 N6 C26 C27 . . . . 177.3(12) ?
    Ru1 N6 C26 C27 . . . . -2.3(16) ?
    C31 N8 C27 C28 . . . . -2(2) ?
    Ru1 N8 C27 C28 . . . . -170.4(12) ?
    C31 N8 C27 C26 . . . . 175.9(14) ?
    Ru1 N8 C27 C26 . . . . 7.5(19) ?
    N7 C26 C27 C28 . . . . -14(3) ?
    N6 C26 C27 C28 . . . . 174.6(15) ?
    N7 C26 C27 N8 . . . . 168.6(16) ?
    N6 C26 C27 N8 . . . . -3.1(19) ?
    N8 C27 C28 C29 . . . . 0(2) ?
    C26 C27 C28 C29 . . . . -177.6(15) ?
    C27 C28 C29 C30 . . . . 0(2) ?
    C28 C29 C30 C31 . . . . 3(2) ?
    C27 N8 C31 C30 . . . . 5(2) ?
    Ru1 N8 C31 C30 . . . . 172.6(11) ?
    C27 N8 C31 C32 . . . . -175.9(14) ?
    Ru1 N8 C31 C32 . . . . -8.0(19) ?
    C29 C30 C31 N8 . . . . -5(2) ?
    C29 C30 C31 C32 . . . . 175.5(15) ?
    C38 N9 C32 N10 . . . . -4.2(18) ?
    Ru1 N9 C32 N10 . . . . -177.8(10) ?
    C38 N9 C32 C31 . . . . 175.8(14) ?
    Ru1 N9 C32 C31 . . . . 2.3(19) ?
    C33 N10 C32 N9 . . . . 4.3(18) ?
    C33 N10 C32 C31 . . . . -175.8(15) ?
    N8 C31 C32 N9 . . . . 3(2) ?
    C30 C31 C32 N9 . . . . -177.4(15) ?
    N8 C31 C32 N10 . . . . -176.7(16) ?
    C30 C31 C32 N10 . . . . 3(3) ?
    C32 N10 C33 C34 . . . . 177.4(16) ?
    C32 N10 C33 C38 . . . . -2.7(17) ?
    N10 C33 C34 C35 . . . . -177.1(16) ?
    C38 C33 C34 C35 . . . . 3(2) ?
    C33 C34 C35 C36 . . . . -2(2) ?
    C34 C35 C36 C37 . . . . 0(2) ?
    C35 C36 C37 C38 . . . . 3(2) ?
    C36 C37 C38 N9 . . . . 176.7(14) ?
    C36 C37 C38 C33 . . . . -2(2) ?
    C32 N9 C38 C37 . . . . -176.3(15) ?
    Ru1 N9 C38 C37 . . . . -6(3) ?
    C32 N9 C38 C33 . . . . 2.6(17) ?
    Ru1 N9 C38 C33 . . . . 173.4(12) ?
    C34 C33 C38 C37 . . . . -1(2) ?
    N10 C33 C38 C37 . . . . 179.2(14) ?
    C34 C33 C38 N9 . . . . -180.0(14) ?
    N10 C33 C38 N9 . . . . 0.1(16) ?
    C41 O1 C40 C39 . . . . 179.7(15) ?
    C40 O1 C41 C42 . . . . 178.4(18) ?
    C45 O2 C44 C43 . . . . -178.1(18) ?
    C44 O2 C45 C46 . . . . 78(2) ?
    C49 O3 C48 C47 . . . . 175.3(17) ?
    C48 O3 C49 C50 . . . . -158.7(15) ?
loop_
    _geom_hbond_atom_site_label_D
    _geom_hbond_atom_site_label_H
    _geom_hbond_atom_site_label_A
    _geom_hbond_site_symmetry_A
    _geom_hbond_distance_DH
    _geom_hbond_distance_HA
    _geom_hbond_distance_DA
    _geom_hbond_angle_DHA
    _geom_hbond_publ_flag
    N2 H2N O2 . 0.90(3) 1.85(5) 2.730(18) 166(17) yes
    N5 H5N O3 . 0.91(3) 1.81(5) 2.704(19) 170(18) yes
    N7 H7N F8 . 0.90(3) 2.58(7) 3.30(2) 137(8) yes
    N7 H7N F11 . 0.90(3) 2.05(4) 2.93(2) 167(10) yes
    N10 H10N F6 1_545 0.89(3) 2.16(3) 3.028(19) 166(6) yes
_shelx_space_group_comment
;
The symmetry employed for this shelxl refinement is uniquely defined
by the following loop, which should always be used as a source of
symmetry information in preference to the above space-group names.
They are only intended as comments.
;
_shelx_estimated_absorpt_T_min     0.894
_shelx_estimated_absorpt_T_max     0.949
_shelx_hkl_file
;
   0  -1   0 0.81641 0.13771   0
   0  -1   0 0.52132 0.12787   0
   0  -2   0 676.003  19.187   0
   0  -2   0  662.12 19.1481   0
   0   2   0 628.069 19.9933   0
   0   2   0 611.603 18.9538   0
   0   3   0 9.52727 0.51191   0
   0  -3   0 9.10068 0.51191   0
   0  -3   0 8.64564 0.50243   0
   0   3   0 9.06276 0.58775   0
   0   4   0 17.8134 0.90577   0
   0  -4   0 17.4292 0.77768   0
   0  -4   0 17.2553 0.76853   0
   0   4   0 17.2004 0.76853   0
   0   5   0  3.9849 0.61306   0
   0   5   0 4.01993 0.51672   0
   0  -5   0  5.2986 0.50797   0
   0  -5   0 5.99048 0.50797   0
   0   6   0  21.534  0.9493   0
   0  -6   0 18.9193  0.9493   0
   0   6   0 20.4015 1.10751   0
   0  -6   0 19.9852 0.94097   0
   0   7   0 4.24549 0.52773   0
   0  -7   0  3.8044 0.51198   0
   0  -7   0 3.09551 0.49623   0
   0   7   0 5.15131 0.68527   0
   0   8   0 7.09905 0.75664   0
   0   8   0 7.46995 0.60828   0
   0  -8   0 7.24741 0.62311   0
   0  -8   0 5.91958 0.63053   0
   0  -9   0 12.1591 0.82919   0
   0   9   0 15.0438 1.00339   0
   0  10   0 15.4283 1.03901   0
   0 -10   0  14.435 0.88871   0
   0 -11   0 2.78008 0.53887   0
   0  11   0 2.08812 0.60623   0
   0  12   0  1.8254 0.59699   0
   0   1  -1 0.33413 0.18672   0
   0   1  -1  0.1081 0.16706   0
   0  -1  -1 0.73705 0.15724   0
   0   1   1 0.31447 0.18672   0
   0   2   1 0.15529 0.33969   0
   0   2  -1 1.15494 0.32998   0
   0   2  -1 0.00971 0.33969   0
   0  -3  -1 2.89741  0.4545   0
   0  -3  -1 4.58283 0.46396   0
   0   4  -1-0.25588 0.36555   0
   0  -4  -1 0.17364  0.2833   0
   0   4  -1 -0.8956 0.30158   0
   0  -4  -1 0.74024  0.2833   0
   0   4   1-1.05096 0.36555   0
   0   5  -1 0.38494 0.40243   0
   0  -5   1 0.73488 0.29745   0
   0   5   1 0.22746 0.38494   0
   0  -5  -1 0.69113 0.33244   0
   0  -5  -1 0.78737  0.3062   0
   0  -5   1 0.81361 0.33244   0
   0   6  -1 3.63526 0.51576   0
   0  -6   1 1.48073 0.41593   0
   0  -6  -1 0.52408 0.39098   0
   0   6  -1 1.21453 0.45753   0
   0  -6   1 1.10638 0.34939   0
   0   6   1 1.28108  0.4908   0
   0  -6  -1 1.03152 0.36602   0
   0   7  -1-0.02361  0.4328   0
   0   7  -1-0.06295 0.34624   0
   0  -7  -1-0.33837 0.34624   0
   0   7   1 0.31477 0.33051   0
   0  -7  -1-0.00787 0.33837   0
   0  -7   1-0.29116 0.31477   0
   0   7   1-0.85774  0.4328   0
   0  -7   1-0.35411 0.34624   0
   0  -8   1-0.10376 0.34834   0
   0   8  -1-0.50398 0.36316   0
   0   8   1-0.66703  0.4521   0
   0   8   1 0.27422 0.34834   0
   0  -8  -1-0.15564 0.35575   0
   0   8  -1-0.49657 0.42246   0
   0  -8   1 -0.9042 0.36316   0
   0  -8  -1-0.56327  0.3854   0
   0  -9   1 0.18798 0.40382   0
   0   9   1 0.40382 0.51521   0
   0   9  -1 0.61269 0.52218   0
   0   9  -1  1.0165 0.41774   0
   0  -9  -1 0.67535 0.44559   0
   0  -9   1 1.03043  0.4804   0
   0  -9  -1-0.29242 0.38293   0
   0  10  -1-0.24813 0.47014   0
   0 -10   1 0.50279 0.45708   0
   0  10   1-0.09795 0.51585   0
   0 -10  -1-0.03918 0.41791   0
   0 -11   1    0.00 0.43448   0
   0  11   1 0.23254 0.49567   0
   0 -11  -1-0.01836 0.45284   0
   0  11  -1-0.64254 0.45284   0
   0  12   1 0.12621 0.52778   0
   0   1  -2 100.617 3.17521   0
   0   1   2 105.585 3.20461   0
   0  -1   2 106.409 3.18501   0
   0  -1  -2 105.203 3.18501   0
   0  -1   2  104.39 3.18501   0
   0   1   2 107.408 3.36141   0
   0  -2   2 538.608 15.6661   0
   0  -2   2 537.011 15.6758   0
   0   2  -2  512.81 16.3047   0
   0   2   2 502.853 16.3821   0
   0   2  -2 520.474   15.55   0
   0   2   2 538.695 15.7145   0
   0  -2  -2 529.599 15.6661   0
   0  -3  -2 361.339 10.9165   0
   0   3  -2 343.818 11.3977   0
   0  -3   2 376.926 10.9354   0
   0   3  -2 358.169 10.8599   0
   0  -3  -2 376.436 10.9826   0
   0  -3   2 364.519 10.9259   0
   0   3   2 376.653 11.4921   0
   0   3   2 350.291 10.7561   0
   0  -4   2 74.1908 2.36798   0
   0  -4   2 74.8921  2.3862   0
   0   4  -2 68.5714 2.51371   0
   0  -4  -2 72.6334 2.37709   0
   0  -4  -2  73.025 2.39531   0
   0   4   2 67.2325 2.57746   0
   0   4   2 70.1561 2.28602   0
   0   4  -2 74.7554 2.41352   0
   0   5  -2 53.5682 1.83996   0
   0  -5   2 52.3823 1.83124   0
   0  -5  -2 51.0917 1.82252   0
   0   5   2 51.5713 1.74404   0
   0   5   2 51.4492 2.02309   0
   0  -5   2 53.6031 1.82252   0
   0   5  -2 48.0047 1.94461   0
   0  -5  -2 52.2079 1.84868   0
   0  -6   2 58.6759 2.10653   0
   0   6   2 62.9884 2.36362   0
   0  -6  -2 59.1154  2.1397   0
   0   6  -2 61.7942  2.1397   0
   0  -6  -2 58.8915 2.13141   0
   0   6   2 60.7492 2.03189   0
   0   6  -2 61.9269 2.28069   0
   0  -6   2 61.5205  2.1397   0
   0   7   2 4.88083  0.5179   0
   0   7  -2 6.06573 0.59637   0
   0  -7  -2 4.99069 0.58068   0
   0  -7   2 4.93576 0.55714   0
   0   7  -2 6.05788 0.69054   0
   0   7   2 5.45366 0.72977   0
   0  -7   2 5.93233 0.54929   0
   0  -7  -2 5.88525 0.55714   0
   0  -8  -2 12.3446 0.79833   0
   0   8   2 13.5642 0.95356   0
   0   8  -2 12.7955 0.79833   0
   0   8  -2 13.1281 0.90182   0
   0  -8   2  12.899 0.76876   0
   0  -8   2 12.1893 0.79094   0
   0  -8  -2 12.0711 0.78355   0
   0  -9  -2 6.96643 0.66678   0
   0   9   2 8.22359 0.81263   0
   0   9  -2 8.21664 0.68067   0
   0   9  -2  7.3276 0.77791   0
   0  -9  -2 6.64693 0.63899   0
   0  -9   2  7.0984 0.67372   0
   0  -9   2 7.26509 0.65289   0
   0  10  -2 16.7376 1.04895   0
   0 -10   2 14.9915 0.89259   0
   0  10   2 15.8972 1.07501   0
   0 -10  -2 14.8808  0.8991   0
   0 -11   2 1.80159 0.50078   0
   0  11   2 1.97259 0.59239   0
   0  12   2  6.4303 0.75583   0
   0  13   2 1.85193 0.61731   0
   0   0  -3 0.04897 0.11753   0
   0   0   3  0.1665 0.10774   0
   0   0   3 0.30362 0.11753   0
   0   0   3 0.36239 0.11753   0
   0  -1   3  1.0729 0.23409   0
   0   1   3 0.13655 0.16581   0
   0   1   3-0.44867 0.20483   0
   0   1  -3-0.88758 0.20483   0
   0   2   3 0.42355 0.24065   0
   0   2  -3-0.81821 0.28878   0
   0  -2   3 1.82894 0.31766   0
   0  -2   3 2.02146 0.30803   0
   0   2  -3-0.56793  0.2214   0
   0   3   3 1.25691 0.40334   0
   0   3  -3 1.18187 0.35644   0
   0  -3   3 2.59824 0.38458   0
   0  -3   3 1.13497 0.26264   0
   0   3  -3 2.07296 0.43148   0
   0   3   3 0.47838 0.30954   0
   0  -4   3 2.20067 0.40753   0
   0   4  -3-0.59771 0.33508   0
   0  -4  -3  0.5796 0.32603   0
   0  -4   3 2.70782 0.40753   0
   0   4  -3-0.08151 0.36225   0
   0  -4  -3 0.77884 0.29886   0
   0   4   3-0.80601 0.36225   0
   0  -5  -3-0.04337 0.37296   0
   0   5  -3 0.71122 0.43367   0
   0  -5  -3 1.17959 0.38163   0
   0  -5   3 3.19183 0.47704   0
   0   5   3 2.80152 0.40765   0
   0  -6  -3 0.87468 0.39608   0
   0  -6  -3 0.24755 0.38783   0
   0  -7  -3 0.47643 0.35147   0
   0   7   3 0.81227 0.31241   0
   0   7   3  0.0781   0.453   0
   0  -7   3 0.73417 0.35928   0
   0  -7  -3 0.68731 0.40614   0
   0  -7   3   0.453 0.32803   0
   0   7  -3 0.46862 0.46862   0
   0   7  -3 1.14031 0.43738   0
   0  -8   3 0.40478 0.35326   0
   0  -8  -3 0.11775 0.39006   0
   0   8   3 0.22815 0.47838   0
   0   8  -3 0.04416 0.46366   0
   0   8  -3 0.42686 0.42686   0
   0  -8  -3 0.30911 0.44158   0
   0  -8   3-0.05152 0.39742   0
   0   9  -3 0.47042 0.44274   0
   0  -9   3-0.04843 0.40124   0
   0   9   3    0.00 0.47042   0
   0  -9  -3-0.67795 0.37357   0
   0  -9   3-0.18678 0.38048   0
   0  -9  -3 0.06226 0.42891   0
   0   9  -3 0.14527 0.47042   0
   0  10  -3    0.00 0.45438   0
   0 -10  -3 0.55824 0.41543   0
   0 -10   3 0.47386 0.40894   0
   0 -10  -3-0.25965 0.43491   0
   0  10   3 0.44789 0.54526   0
   0  10  -3 0.05842 0.48035   0
   0 -11   3-0.10956 0.41998   0
   0  11   3-0.19477 0.49911   0
   0  12   3  0.8277   0.548   0
   0  13   3  0.5781 0.55134   0
   0   0  -4 86.3917 2.59759   0
   0   0   4  85.234 2.65596   0
   0   0   4 83.7552 2.70461   0
   0   0   4 83.6288  2.6365   0
   0   1   4 431.042 12.7965   0
   0   1   4 413.596 13.3099   0
   0  -1   4 441.184 12.7771   0
   0  -1  -4  417.79 12.7578   0
   0  -1   4 427.148 12.7578   0
   0   1  -4 431.953 12.6609   0
   0   2   4 26.1647 1.08821   0
   0  -2  -4  25.907 0.97366   0
   0   2  -4 25.7638 0.91639   0
   0  -2   4 25.7447 0.96411   0
   0   2   4 26.8425 0.99275   0
   0  -2   4 26.2411 0.94502   0
   0   2  -4 25.8497 1.01184   0
   0  -3   4 2.90275 0.34424   0
   0  -3   4 3.27489 0.36284   0
   0  -3  -4 3.25628 0.37215   0
   0   3  -4 1.23739 0.39075   0
   0   3   4 2.95857 0.39075   0
   0   3   4 1.07923 0.40936   0
   0  -4  -4  151.53 4.83414   0
   0  -4   4 156.948 4.81617   0
   0  -4   4 156.211  4.7982   0
   0   4  -4 155.708 4.83414   0
   0   4   4  151.35 5.13066   0
   0   4  -4 154.612 4.99587   0
   0  -4  -4 154.522 4.80718   0
   0   5  -4  36.235 1.42908   0
   0  -5  -4 37.8707 1.36021   0
   0   5   4 35.3052 1.58404   0
   0   5  -4 28.2803 1.42047   0
   0  -5  -4 35.9164 1.41186   0
   0   5   4 32.0338 1.20525   0
   0  -5   4 34.5734 1.31717   0
   0  -5   4  38.017 1.36021   0
   0   6  -4  222.28 6.80927   0
   0  -6  -4 212.259 6.80108   0
   0  -6   4 213.218 6.80927   0
   0   6   4 229.688 7.27633   0
   0   6  -4 232.507 7.13703   0
   0  -6  -4 217.561 6.85024   0
   0  -6   4  213.16 6.79288   0
   0   6   4  217.29 6.61261   0
   0  -7   4 3.62362 0.48108   0
   0  -7  -4 2.94856 0.52764   0
   0  -7   4 3.80985 0.48108   0
   0   7  -4 2.38213 0.55092   0
   0  -7  -4 1.95536 0.48884   0
   0   7  -4 3.69346 0.57419   0
   0   7   4 3.53051 0.66731   0
   0   8  -4 51.4027 1.96774   0
   0  -8   4 51.8123 1.90922   0
   0   8   4 52.6536 2.17988   0
   0  -8  -4 49.4349 1.93848   0
   0  -8   4 53.2241  1.9458   0
   0   8  -4 55.1919 2.08478   0
   0  -8  -4  50.876 1.95311   0
   0  -9  -4 7.22352 0.67419   0
   0   9  -4 7.90459 0.71547   0
   0   9   4 7.58125 0.79115   0
   0  -9  -4 7.58125 0.68107   0
   0  -9   4 8.19353 0.66732   0
   0   9  -4 7.41615 0.75675   0
   0  10   4  23.216 1.29803   0
   0  10  -4  22.609 1.13658   0
   0 -10   4 22.1246 1.07846   0
   0 -10  -4 22.2796 1.13013   0
   0 -10  -4 21.1689 1.08492   0
   0  11   4 2.92014  0.6846   0
   0 -11   4 3.13824 0.52708   0
   0  12   4 3.80242 0.67636   0
   0   0   5 0.07713 0.16391   0
   0   0   5 0.33746 0.20248   0
   0   0   5 0.31818 0.19284   0
   0   0  -5 0.01928 0.17355   0
   0  -1   5 0.57555 0.22063   0
   0   1   5 0.23022 0.22063   0
   0   1   5-0.82495 0.26859   0
   0   1  -5-0.57555 0.27818   0
   0   2   5-0.01889 0.24555   0
   0   2   5-0.29278 0.19833   0
   0  -2  -5-0.07555 0.21722   0
   0  -2   5 0.07555    0.17   0
   0   2  -5-0.33055 0.22666   0
   0  -2   5   0.085 0.17944   0
   0   3   5-0.33147 0.19336   0
   0   3  -5-0.09207 0.18415   0
   0  -3   5 0.38671 0.19336   0
   0  -3   5 0.23019 0.21177   0
   0   3  -5-0.31305  0.2486   0
   0   3   5-0.32226 0.28543   0
   0  -3  -5 0.09207 0.22098   0
   0  -4   5 0.40032 0.27577   0
   0   4  -5 0.05338 0.28467   0
   0  -4   5 1.05862 0.31136   0
   0   4   5 0.68499 0.32026   0
   0   4  -5 0.69389 0.38253   0
   0  -4  -5 1.00525 0.33805   0
   0   4   5  0.2313  0.4359   0
   0   5   5 1.20238 0.52871   0
   0   5  -5 3.75211 0.57134   0
   0  -5  -5 0.30699 0.40079   0
   0  -5   5 0.99772 0.33257   0
   0  -5  -5 2.49856 0.46901   0
   0   5  -5 0.11939 0.40932   0
   0  -5   5 2.81408 0.46901   0
   0  -6  -5 0.68219 0.43043   0
   0  -6  -5 1.32378 0.42231   0
   0  -6   5 3.16733 0.51165   0
   0  -6   5  2.6232 0.48728   0
   0   6   5  1.2182 0.55225   0
   0   7   5 4.51672 0.70021   0
   0  -7  -5 1.80823 0.49245   0
   0  -7   5 3.25481 0.46937   0
   0  -7   5 4.21663 0.50784   0
   0   8  -5 1.19767 0.49358   0
   0   8   5 1.87997 0.58795   0
   0  -8   5 1.49527 0.39196   0
   0  -8  -5 1.27751 0.46455   0
   0  -8   5 1.18315 0.42826   0
   0  -8  -5  0.1234 0.42826   0
   0   8  -5 0.64601 0.47907   0
   0  -9  -5 0.84705 0.44402   0
   0   9  -5  0.5055   0.485   0
   0  -9   5 0.62845 0.41669   0
   0   9   5 0.51233 0.51916   0
   0  -9  -5 0.93585 0.45085   0
   0  10   5 0.02566 0.50684   0
   0 -10  -5 0.39136 0.45551   0
   0  10  -5 0.64798 0.46834   0
   0 -10  -5 1.03934 0.46834   0
   0 -10   5 1.02009 0.44268   0
   0 -11   5 0.57816 0.44567   0
   0  11   5 0.28908 0.54805   0
   0  12   5-0.00565 0.52003   0
   0   0   6 3.87335 0.33309   0
   0   0  -6 4.25403 0.35212   0
   0   0   6 3.96852 0.35212   0
   0   0   6  4.3492 0.39971   0
   0  -1  -6 138.787 4.23207   0
   0   1   6 141.031 4.40249   0
   0  -1   6 135.739 4.36462   0
   0   1  -6 139.374 4.35515   0
   0   1   6 148.501 4.58238   0
   0  -1  -6 143.294 4.38355   0
   0  -1   6 139.015 4.36462   0
   0   2  -6 84.0784 2.81567   0
   0  -2   6  87.323 2.79702   0
   0  -2  -6 89.3182 2.80634   0
   0  -2   6 88.2553  2.7877   0
   0   2   6  87.295 2.97417   0
   0   2   6  87.323 2.84364   0
   0  -3   6 0.48191 0.22732   0
   0  -3   6 0.30915 0.26369   0
   0   3   6 0.09093 0.28187   0
   0   3   6 -0.3728 0.31824   0
   0   3  -6-0.30006 0.30915   0
   0  -3  -6 0.52738 0.29097   0
   0   4  -6   65.70 2.24127   0
   0   4  -6 65.9636 2.18853   0
   0   4   6 64.0476 2.39948   0
   0   4   6 63.1335  2.2149   0
   0  -4   6 63.6169 2.15338   0
   0  -4  -6 64.9617 2.18853   0
   0  -4   6 62.3512 2.17974   0
   0   5  -6  16.945 0.95263   0
   0   5   6 19.6006 1.08752   0
   0   5  -6 19.5838 0.88519   0
   0  -5   6 17.8808 0.83461   0
   0  -5   6 18.2265 0.87676   0
   0  -5  -6 17.6195 0.86833   0
   0   6  -6 71.9652 2.41036   0
   0  -6  -6 63.7459 2.31394   0
   0  -6   6 64.8627 2.28984   0
   0  -6  -6 67.3213 2.38625   0
   0  -6   6 64.9511 2.32198   0
   0   6  -6 67.2088 2.38625   0
   0   6   6 69.7879 2.60319   0
   0   7  -6 10.0621 0.79217   0
   0  -7   6 11.2428 0.69315   0
   0   8  -6 81.4456 2.83327   0
   0  -8  -6 79.1588  2.8045   0
   0   8   6 83.3944 3.09214   0
   0  -8   6 82.7112 2.77574   0
   0  -8  -6 78.5692 2.76855   0
   0  -8   6 76.4334 2.71821   0
   0  -9  -6 14.5955 0.88725   0
   0  -9  -6 13.8302 0.84661   0
   0   9   6 14.3382 1.03625   0
   0  -9   6 13.9453 0.83306   0
   0   9  -6 12.9091 0.89402   0
   0 -10   6  14.544 0.84654   0
   0 -10  -6 12.9464 0.85291   0
   0  10  -6 12.7173 0.87837   0
   0  10   6 14.5886 1.03113   0
   0 -10  -6 14.5886 0.91019   0
   0  11  -6 4.96293 0.64578   0
   0 -11   6 5.27386 0.58598   0
   0  11   6 4.54437 0.71753   0
   0  12   6 3.61042  0.7524   0
   0   0  -7-0.31865 0.17807   0
   0   0   7 -0.1687 0.18744   0
   0   0   7-0.09372 0.18744   0
   0   0   7 0.07498  0.1687   0
   0   1   7-0.11189 0.20514   0
   0  -1   7 -0.0746 0.19581   0
   0  -1   7 0.53149 0.22379   0
   0   1   7-0.84852 0.24244   0
   0  -1  -7-0.55014 0.17716   0
   0  -1  -7 0.52217 0.26108   0
   0   1  -7-0.49419 0.25176   0
   0  -2  -7 0.46841 0.26635   0
   0   2   7-0.47759 0.26635   0
   0  -2   7 0.14695 0.22043   0
   0   2   7  0.4133 0.24798   0
   0   2  -7-0.30309 0.25717   0
   0  -2   7 0.33983 0.21124   0
   0  -3   7 0.21506 0.23298   0
   0  -3  -7 0.58246 0.31363   0
   0   3   7-0.49285 0.34947   0
   0   3   7 0.46597 0.28675   0
   0   3  -7 -0.7796 0.31363   0
   0  -3   7 0.37636 0.26883   0
   0  -4  -7 0.30334 0.34667   0
   0   4   7-0.60667 0.34667   0
   0   4   7   0.104 0.32067   0
   0  -4   7-0.32067 0.30334   0
   0   4  -7  -0.234 0.24267   0
   0   4  -7 0.46801   0.338   0
   0  -4   7-0.06067    0.26   0
   0   5  -7 0.09983 0.33275   0
   0   5   7 1.05648 0.45753   0
   0  -5  -7 2.64537 0.47417   0
   0   5  -7 2.86997 0.54072   0
   0  -5   7 1.73862 0.40762   0
   0   5   7 0.39098  0.3993   0
   0  -5   7 1.23118 0.32443   0
   0  -6   7 0.05554 0.29358   0
   0   6  -7 0.47608  0.4126   0
   0  -6   7  0.5713 0.38086   0
   0  -6  -7-0.26184   0.365   0
   0   6   7 0.34119 0.48401   0
   0   6  -7-0.30152 0.34119   0
   0  -6  -7 0.10315   0.365   0
   0   7   7 0.58716 0.51189   0
   0  -7  -7  0.8958 0.45166   0
   0  -7  -7 0.87321 0.42155   0
   0   7  -7  1.3023 0.48177   0
   0  -7   7   0.542 0.34627   0
   0   8  -7 1.18078 0.49081   0
   0  -8  -7 0.83224 0.46235   0
   0  -8  -7  0.4339 0.44813   0
   0  -8   7 0.13515 0.36277   0
   0   8   7  0.5975 0.51926   0
   0  -8   7 0.41968 0.39122   0
   0  -9  -7 0.54982 0.44254   0
   0   9  -7 0.97894 0.51629   0
   0   9   7  0.7845 0.57664   0
   0  -9   7 0.69063 0.42913   0
   0  -9  -7 1.11975 0.46936   0
   0 -10  -7 0.86398 0.45406   0
   0 -10  -7 0.57388 0.46037   0
   0  10  -7 0.82614 0.49821   0
   0 -10   7  1.4757 0.47298   0
   0  10   7 1.42525  0.5865   0
   0 -11   7 1.22741 0.48622   0
   0  11   7 0.53366 0.54551   0
   0  11  -7 0.46843 0.49215   0
   0  12   7 0.54042 0.53485   0
   0   0   8 11.0249 0.55263   0
   0   0   8 11.6696 0.64473   0
   0   0  -8 11.3841 0.58947   0
   0   0   8 11.1631 0.59868   0
   0  -1  -8 23.1404 0.92561   0
   0  -1   8 24.6983 1.02642   0
   0   1   8 26.0639 1.06308   0
   0  -1  -8   28.19 1.05392   0
   0   1  -8 23.5619 1.03559   0
   0   1   8 22.4989 1.07225   0
   0  -1   8 26.8337 1.02642   0
   0   2  -8 47.0981 1.76076   0
   0  -2   8  48.588 1.71561   0
   0   2   8 50.4571 1.76979   0
   0   2   8 47.3238 1.85106   0
   0  -2  -8 47.6037 1.72464   0
   0  -2   8   50.43 1.71561   0
   0   3  -8-0.13221 0.30848   0
   0   3   8 0.11458 0.29967   0
   0   3   8 -0.3173 0.36136   0
   0  -3   8 0.34374 0.27323   0
   0  -3   8 0.29967  0.2556   0
   0  -3  -8 0.04407 0.30848   0
   0   4   8 163.069 5.22891   0
   0  -4   8 149.267 4.87918   0
   0   4  -8 159.136 4.93036   0
   0   4   8  153.02 4.93036   0
   0  -4   8  152.73 4.86212   0
   0  -4  -8 151.732 4.87918   0
   0  -5   8 11.0375  0.6965   0
   0  -5   8 9.78381 0.65553   0
   0   5   8 11.8487 0.86858   0
   0   5  -8 11.1686 0.79483   0
   0   5  -8 7.91554 0.60637   0
   0  -6   8 3.38738  0.4772   0
   0  -6   8 3.76288  0.4772   0
   0  -6  -8 4.30267 0.53979   0
   0   6  -8 3.37955 0.58673   0
   0  -6  -8 3.08228 0.48503   0
   0   6   8 3.75506  0.6806   0
   0  -7   8 5.93469 0.60164   0
   0   7   8 7.44993 0.80961   0
   0  -7   8 5.78614 0.57193   0
   0   7  -8 7.42765 0.71305   0
   0  -7  -8 7.71733 0.62392   0
   0  -7  -8 6.84086 0.67592   0
   0  -8  -8  12.794 0.83607   0
   0   8   8  11.712 0.94849   0
   0   8  -8 11.8947 0.86418   0
   0  -8  -8 11.9369 0.79392   0
   0  -8   8 11.5856 0.75879   0
   0  -8   8 11.1078 0.76582   0
   0  -9  -8 8.46448  0.6761   0
   0  -9   8 7.12554 0.66947   0
   0   9   8 7.70221 0.83518   0
   0  -9  -8 8.78264 0.71587   0
   0   9  -8  7.3973 0.72913   0
   0 -10  -8 14.6964  0.8924   0
   0 -10   8 11.8508 0.81127   0
   0 -10  -8 12.5559 0.82375   0
   0  10  -8 12.7182 0.88615   0
   0  10   8 13.4733 1.01721   0
   0  11   8 5.86148 0.75177   0
   0  11  -8 4.75144 0.66955   0
   0 -11   8 5.99657 0.63431   0
   0  12   8 7.04612 0.79517   0
   0  12  -8 6.63749 0.71786   0
   0   0   9 0.46978 0.28006   0
   0   0  -9-0.05421 0.25296   0
   0   0   9 0.26199 0.26199   0
   0   0   9-0.07227 0.21682   0
   0   1  -9 0.04495 0.27869   0
   0   1   9 0.06293 0.27869   0
   0  -1  -9-0.13485 0.20677   0
   0  -1   9 0.02697  0.2697   0
   0  -1  -9 0.10788 0.30566   0
   0  -1   9-0.11687 0.25172   0
   0   1   9 0.05394  0.2697   0
   0   2   9-0.27468 0.35442   0
   0  -2  -9 1.04554 0.35442   0
   0  -2   9 0.77086  0.2924   0
   0   2  -9 0.22151  0.3367   0
   0   2   9 0.37214 0.30126   0
   0  -2   9 0.73542 0.27468   0
   0   3   9-0.25095 0.35479   0
   0   3   9-0.36344 0.31152   0
   0  -3  -9-1.02975 0.31152   0
   0   3  -9 0.05192 0.32017   0
   0  -3   9 0.42401 0.30287   0
   0  -3   9 0.02596  0.2596   0
   0   4   9 0.72913 0.45257   0
   0  -4  -9-0.20952   0.352   0
   0  -4   9 0.30171 0.33523   0
   0   4  -9 0.26819 0.36038   0
   0   4   9 0.22628 0.33523   0
   0  -4   9-0.36876 0.27657   0
   0   5  -9 0.75746 0.41902   0
   0  -5  -9 1.22483  0.4029   0
   0   5   9 0.79775 0.39485   0
   0  -5   9 1.04755 0.35456   0
   0  -5   9 1.07978 0.38679   0
   0   5   9 0.26592 0.45125   0
   0  -6   9  0.1694 0.30799   0
   0   6   9-0.44659 0.44659   0
   0   6   9-0.65449 0.34649   0
   0   6  -9 -0.0693 0.40039   0
   0  -6   9  0.0462 0.36189   0
   0  -6  -9 -0.2156 0.35419   0
   0  -7  -9 0.39517 0.42444   0
   0   7  -9-0.21222 0.43908   0
   0  -7   9-0.37322 0.32931   0
   0  -7   9-0.60008 0.38054   0
   0  -7  -9-0.00732 0.42444   0
   0   7   9-0.15368  0.4903   0
   0   8  -9 0.44352 0.49896   0
   0  -8   9 0.16632 0.38115   0
   0  -8  -9  0.3465 0.44352   0
   0   8   9-0.40887 0.49896   0
   0  -8   9 0.24255 0.43659   0
   0  -8  -9 0.08316 0.42273   0
   0  -9  -9-0.14397 0.44499   0
   0  -9  -9-0.42536 0.41227   0
   0   9   9 -0.7133 0.51043   0
   0   9  -9-0.34029 0.45808   0
   0  -9   9 0.07853 0.41882   0
   0  10  -9-0.38858 0.46876   0
   0  10   9 0.20971 0.50577   0
   0 -10  -9-0.16653 0.44409   0
   0 -10  -9 0.44409 0.45026   0
   0 -10   9 0.84501 0.46259   0
   0 -11   9 0.93551 0.48809   0
   0  11  -9 0.72052 0.51133   0
   0  11   9 1.44103 0.58106   0
   0  12  -9 0.44833 0.53581   0
   0   0  10 1.70718 0.35382   0
   0   0 -10 1.03492 0.32728   0
   0   0  10 1.59219 0.35382   0
   0   0  10 0.47766 0.26537   0
   0   1 -10 8.97063 0.65145   0
   0  -1 -10  9.1731 0.56341   0
   0   1  10 8.72413 0.66906   0
   0   1  10 11.8317 0.70427   0
   0  -1  10 10.6257 0.64265   0
   0  -1  10  11.462 0.68666   0
   0  -1 -10 12.1662 0.70427   0
   0  -2 -10 199.707 6.28399   0
   0   2  10 200.515 6.53569   0
   0   2  10 206.113 6.34474   0
   0  -2  10 202.737 6.28399   0
   0   2 -10 207.849 6.24927   0
   0  -2  10 191.896 6.24927   0
   0   3 -10  1.1026  0.4156   0
   0  -3  10 1.39946 0.35623   0
   0  -3 -10 1.13653 0.39863   0
   0  -3  10 1.56909 0.35623   0
   0   3  10 1.65391 0.40712   0
   0   3  10  0.7379 0.44104   0
   0  -4  10 13.2194 0.76456   0
   0  -4 -10 13.8442 0.77278   0
   0  -4  10 13.1536 0.74811   0
   0   4 -10 13.3098 0.85499   0
   0   4  10 13.1783 0.81388   0
   0   4  10 13.6716 0.92075   0
   0   5 -10 4.92925 0.62506   0
   0   5  10 5.41189 0.70418   0
   0  -5 -10 6.30596  0.5855   0
   0   5  10 6.33761 0.60132   0
   0  -5  10  5.8075 0.53802   0
   0  -5  10 6.11607 0.57759   0
   0  -6 -10 3.40508 0.52211   0
   0  -6  10 3.32941 0.49941   0
   0   6  10 4.40391 0.55238   0
   0  -6  10 3.82882 0.49941   0
   0   6 -10 3.12511 0.60535   0
   0   6  10 3.61695 0.68858   0
   0  -7  10 7.24315  0.6192   0
   0   7 -10 7.82635 0.75599   0
   0  -7  10 6.63116  0.6408   0
   0   7  10 9.33114 0.86399   0
   0  -7 -10 8.05675  0.6624   0
   0  -7 -10 7.85515 0.70559   0
   0  -8  10 12.3496 0.80555   0
   0   8  10 11.7966  0.9694   0
   0  -8 -10 12.3359 0.81238   0
   0  -8 -10 12.2403 0.86699   0
   0   8 -10 12.5066 0.88748   0
   0   9 -10 2.69726 0.61301   0
   0  -9  10  3.1296 0.56785   0
   0   9  10  1.8455 0.62592   0
   0  -9 -10 2.51659 0.56139   0
   0  -9 -10 2.62628 0.56785   0
   0 -10 -10 4.54873 0.57849   0
   0 -10  10  3.3674 0.54804   0
   0 -10 -10 3.05684 0.59066   0
   0  10  10 4.34169 0.69418   0
   0  10 -10 3.20299 0.58457   0
   0  11  10 4.69092 0.71196   0
   0 -11  10 3.80096 0.58565   0
   0  11 -10 4.08805 0.63732   0
   0  12 -10 5.55943 0.70304   0
   0   0 -11-0.19887 0.27669   0
   0   0  11-0.33722 0.23346   0
   0   0  11-0.01729 0.29399   0
   0   0  11 0.41504 0.31993   0
   0  -1 -11-0.31844 0.26681   0
   0   1  11 0.34426 0.32705   0
   0   1 -11 0.43894 0.34426   0
   0   1  11-0.11189 0.30984   0
   0  -1  11 0.08607 0.32705   0
   0  -1 -11 0.86066 0.37869   0
   0  -1  11 -0.5164 0.33566   0
   0  -2  11 2.97958 0.48386   0
   0  -2  11 0.73004 0.34804   0
   0   2  11 0.67911 0.39049   0
   0   3  11-0.42333 0.38182   0
   0  -3  11 0.33202 0.34862   0
   0   3 -11 0.20751 0.37352   0
   0  -3 -11 0.13281 0.36522   0
   0   3  11 0.33202 0.36522   0
   0  -3  11 0.36522 0.33202   0
   0  -4 -11 0.41067 0.38652   0
   0   4 -11-0.23352 0.37846   0
   0   4  11-0.07247 0.35431   0
   0  -4  11    0.00 0.34625   0
   0   4  11-0.75693 0.39457   0
   0  -4  11 0.06442 0.29794   0
   0  -5  11 0.70594 0.34909   0
   0  -5 -11 0.79903 0.41115   0
   0  -5  11 0.12412 0.35685   0
   0   5  11  -0.256 0.42667   0
   0   5 -11 0.30254 0.41891   0
   0   5  11 0.47321 0.41115   0
   0   6 -11 0.14852 0.48269   0
   0  -6 -11 0.00743 0.40843   0
   0   6  11 0.30446 0.39357   0
   0  -6  11 0.10396 0.37872   0
   0  -6  11 0.00743 0.34159   0
   0   6  11-0.44556 0.49011   0
   0  -7 -11 -0.0849 0.41741   0
   0  -7  11 0.02122 0.35374   0
   0   7 -11-0.20517 0.48108   0
   0   7  11 0.57306 0.56598   0
   0  -7 -11-0.09197 0.41741   0
   0  -7  11 0.09905 0.40326   0
   0   8 -11-0.32239 0.47687   0
   0  -8 -11-0.41642 0.43657   0
   0  -8  11 0.67165 0.43657   0
   0   8  11 0.59777 0.58434   0
   0  -8 -11 0.19478 0.49702   0
   0   9 -11 0.06991 0.48938   0
   0   9  11 0.18431 0.53387   0
   0  -9 -11 0.33685 0.46396   0
   0  -9  11 0.98511 0.46396   0
   0  -9 -11 1.11222 0.48938   0
   0  10  11 1.13502  0.5525   0
   0  10 -11 0.06005 0.48644   0
   0 -10  11 0.85277 0.48043   0
   0 -10 -11 0.21019 0.46842   0
   0 -10 -11 0.49845 0.48644   0
   0  11  11 0.79348 0.55543   0
   0  11 -11 1.24122 0.56677   0
   0 -11  11 1.63796 0.52143   0
   0   0 -12 56.8946  1.9159   0
   0   0  12  55.502 2.01718   0
   0   0  12 54.9112  1.9159   0
   0   0  12 52.4973 1.96654   0
   0  -1  12 13.3006 0.75619   0
   0   1 -12 12.1999 0.75619   0
   0  -1  12 12.4268 0.76459   0
   0  -1 -12 12.9561 0.65537   0
   0  -1 -12 13.7459  0.7982   0
   0   1  12 12.2419 0.72258   0
   0   1  12 11.9394  0.7814   0
   0   2  12  92.067 3.15042   0
   0  -2 -12 88.5601 3.09239   0
   0   2 -12 93.6256 3.09239   0
   0  -2  12 94.8692 3.11726   0
   0  -2  12 87.4409 3.07581   0
   0   2  12 95.1594 3.21675   0
   0  -2 -12 93.8826 2.87683   0
   0   3 -12 16.0944   0.941   0
   0   3  12 15.8267 0.95723   0
   0   3  12 15.1372 0.91667   0
   0  -3  12  15.916 0.85988   0
   0  -3 -12 16.7028 0.90045   0
   0  -3  12 16.2486   0.868   0
   0  -4  12 22.6222 1.05549   0
   0  -4 -12 23.6305 1.09488   0
   0   4 -12 22.5671 1.13426   0
   0   4  12 23.5832 1.21303   0
   0  -4  12 22.3151 1.06337   0
   0   4  12 23.0082 1.12639   0
   0   5 -12 2.67325  0.5544   0
   0  -5 -12 2.25556 0.49364   0
   0  -5  12 2.72641 0.47845   0
   0   5  12 1.87583 0.59237   0
   0  -5  12 3.07576 0.49364   0
   0   5  12 2.36947 0.49364   0
   0   6  12 23.9465 1.19369   0
   0   6  12 24.9291  1.3247   0
   0   6 -12 25.0892 1.23008   0
   0  -6  12 24.3104 1.13546   0
   0  -6 -12 23.0876 1.14274   0
   0  -6  12 24.2231  1.1209   0
   0   7 -12 8.95046 0.79853   0
   0   7  12 9.39486 0.79158   0
   0   7  12 9.76982  0.8888   0
   0  -7  12 9.22127  0.7152   0
   0  -7 -12 10.4156 0.74298   0
   0  -7  12 8.36719 0.68743   0
   0   8  12 23.0646 1.32646   0
   0   8 -12 22.0285 1.19447   0
   0  -8 -12 23.7245 1.18787   0
   0  -8  12 22.7412 1.12848   0
   0  -8 -12 21.1442 1.12188   0
   0  -9  12 3.24543 0.53153   0
   0   9 -12 2.13235 0.61282   0
   0  -9 -12 3.26419 0.61282   0
   0   9  12 3.13913 0.72538   0
   0  -9 -12 3.17665 0.56279   0
   0  10  12 8.12974 0.84019   0
   0 -10  12 6.47302 0.66269   0
   0  10 -12  7.8339 0.75144   0
   0 -10 -12 8.06465 0.71594   0
   0 -10 -12 6.91087 0.73369   0
   0  11  12 5.09185 0.72102   0
   0 -11  12 4.09696 0.58688   0
   0  11 -12 4.00753 0.65954   0
   0   0  13  1.0038 0.37848   0
   0   1  13 0.65537 0.33588   0
   0  -1 -13 0.86017 0.39322   0
   0   1  13 1.22062 0.40141   0
   0  -1  13 0.49152 0.40141   0
   0  -1  13 0.05734 0.36864   0
   0  -1 -13 0.27034 0.28672   0
   0   1 -13 1.17147 0.37684   0
   0   2 -13 0.52565 0.39626   0
   0   2  13 1.08364 0.39626   0
   0  -2 -13 1.14025 0.41243   0
   0   2  13 0.02426 0.34774   0
   0  -2  13 0.92999 0.38008   0
   0  -2  13 1.14025 0.38817   0
   0   3  13-0.49094 0.42759   0
   0  -3  13  0.6889 0.35633   0
   0   3 -13 0.22171 0.41176   0
   0   3  13 -0.2138 0.35633   0
   0  -3 -13 0.87894 0.44343   0
   0  -3  13  0.3009 0.35633   0
   0   4  13 0.43091 0.40782   0
   0   4  13-0.45399  0.4463   0
   0   4 -13-0.04617 0.41552   0
   0  -4  13 0.11542 0.33857   0
   0  -4  13 0.53863 0.36166   0
   0  -4 -13 0.46938  0.4386   0
   0   5 -13-0.23763 0.40843   0
   0  -5 -13 0.87627 0.46041   0
   0   5  13 0.14852 0.40843   0
   0  -5  13-0.05941 0.34902   0
   0   5  13-0.58665 0.49012   0
   0  -5  13 0.92825 0.39358   0
   0  -6 -13 0.18528  0.4632   0
   0  -6  13 0.07126 0.37056   0
   0   6  13 -0.0285 0.41332   0
   0  -6  13 0.64136  0.4347   0
   0   6  13 0.54872 0.52734   0
   0   6 -13-0.02138  0.4632   0
   0  -7  13 0.91227 0.44252   0
   0  -7 -13 0.57868 0.49698   0
   0   7  13 0.38125 0.54464   0
   0   7  13 0.19743 0.47656   0
   0   7 -13 0.27913 0.49698   0
   0  -7  13-0.12935 0.38805   0
   0  -8 -13 0.91332 0.51819   0
   0  -8  13 0.38865 0.44694   0
   0  -8 -13-0.17489 0.46637   0
   0   8  13 0.49876 0.55058   0
   0   8 -13 0.07773 0.48581   0
   0  -9  13-0.31348 0.44871   0
   0   9 -13 0.45485 0.52861   0
   0   9  13 0.73145 0.57779   0
   0  -9 -13 0.13523 0.50403   0
   0  -9 -13 0.21513   0.461   0
   0  10 -13 0.23296 0.49505   0
   0 -10 -13 0.06407 0.47175   0
   0 -10 -13 0.57076 0.51834   0
   0 -10  13 0.07571 0.46593   0
   0  10  13 0.60571 0.58241   0
   0  11 -13 0.39651 0.52317   0
   0 -11 -13 0.79853 0.55622   0
   0 -11  13 0.33593 0.50114   0
   0   0 -14 17.9473  0.9855   0
   0   0 -14  20.415 0.91339   0
   0   0  14 19.2773 1.00152   0
   0   1  14 10.8109 0.75796   0
   0  -1  14  9.4785 0.72605   0
   0  -1 -14 10.9625 0.63828   0
   0   1  14 10.3641  0.6702   0
   0   1 -14 12.1354 0.73403   0
   0  -1  14  9.9971 0.69413   0
   0  -1 -14 10.6673   0.742   0
   0   2  14 9.92043 0.70129   0
   0   2 -14 10.2671 0.74856   0
   0  -2 -14  11.126 0.75644   0
   0   2  14  9.3925 0.74068   0
   0  -2  14 11.0315 0.75644   0
   0  -2  14 9.07731 0.68553   0
   0   3 -14 17.3164 0.96503   0
   0  -3  14 15.9654 0.88782   0
   0  -3 -14 16.2742 0.93414   0
   0   3  14   16.83 0.97274   0
   0   3  14  14.182 0.92642   0
   0  -3  14 15.3169 0.90326   0
   0   4 -14 12.1774 0.84836   0
   0   4  14 12.2224 0.89341   0
   0   4  14 12.0573 0.84086   0
   0  -4  14 13.4912 0.80332   0
   0  -4  14 13.3786 0.80332   0
   0  -4 -14 11.7044 0.81083   0
   0  -5 -14 5.30972 0.64558   0
   0  -5  14 6.47032 0.60931   0
   0   5 -14 6.92005 0.71086   0
   0   5  14  5.5636 0.65284   0
   0   5  14 6.36151 0.76889   0
   0  -5  14 5.47656 0.61657   0
   0  -6  14 22.7369 1.10827   0
   0   6  14 23.0018 1.27555   0
   0  -6  14 22.9878 1.11524   0
   0  -6 -14 22.1374 1.12221   0
   0   6  14 22.2072 1.17797   0
   0   6 -14 22.2769 1.17797   0
   0   7 -14 9.37426 0.80675   0
   0  -7 -14 9.50094 0.77341   0
   0   7  14 9.69429 0.81341   0
   0   7  14 10.9878 0.91342   0
   0  -7  14 9.09424 0.73341   0
   0  -7  14 8.59419 0.73341   0
   0   8  14 23.8324 1.35296   0
   0  -8  14 22.1491 1.14334   0
   0  -8 -14 23.9467  1.1751   0
   0   8 -14 22.6192 1.22592   0
   0  -8 -14 23.6799 1.22592   0
   0  -9  14 4.41888  0.5916   0
   0  -9 -14 5.05877 0.62782   0
   0   9 -14 4.40077 0.65197   0
   0  -9 -14  4.8656 0.70026   0
   0   9  14 5.12518 0.74252   0
   0 -10 -14 5.45701 0.70432   0
   0  10  14 4.67253 0.72722   0
   0 -10 -14 5.94373 0.66423   0
   0 -10  14 5.25087 0.62415   0
   0  10 -14 3.78498 0.64705   0
   0 -11 -14 0.63975 0.54758   0
   0 -11  14 1.06805 0.52047   0
   0   0  15 0.28841 0.38974   0
   0   0 -15 0.27282 0.38974   0
   0   0 -15 0.53784 0.34297   0
   0  -1  15  0.4813 0.39591   0
   0  -1 -15 1.14116 0.45025   0
   0  -1  15 0.79182 0.41144   0
   0   1 -15  0.8384 0.40368   0
   0   1  15 0.78406 0.42696   0
   0   1  15 0.79959 0.34157   0
   0   2 -15 0.20706 0.39879   0
   0  -2 -15 1.69485 0.47548   0
   0  -2  15 1.38042 0.43713   0
   0   2  15 0.89728  0.4218   0
   0  -2  15 0.53683  0.4218   0
   0   2  15 0.82825 0.40646   0
   0  -3 -15 1.45851 0.48116   0
   0   3  15 1.05254  0.4586   0
   0   3 -15   0.624 0.46612   0
   0  -3  15 2.75163 0.51123   0
   0  -3  15 0.77436  0.4135   0
   0   3  15 0.85706 0.46612   0
   0   4  15 0.46836 0.44641   0
   0   4  15 1.69782 0.52691   0
   0  -4  15 1.35386 0.45373   0
   0   4 -15 2.11495 0.54154   0
   0  -4  15 0.79036 0.43177   0
   0  -4 -15   0.483 0.49032   0
   0  -5 -15-0.12743  0.4743   0
   0  -5  15 0.52386 0.41059   0
   0   5  15 0.24069 0.41767   0
   0  -5  15 0.27609 0.42475   0
   0   5 -15-0.31148 0.44599   0
   0   5  15-0.42475  0.4743   0
   0  -6  15 0.34741 0.42915   0
   0  -6 -15 0.66075 0.51089   0
   0  -6  15 0.53133 0.43596   0
   0   6  15 1.46455 0.59263   0
   0   6 -15 1.34875 0.52451   0
   0   6  15 0.79699 0.50408   0
   0  -7 -15-0.52836  0.4566   0
   0   7  15 0.61968  0.5414   0
   0   7 -15-0.50879 0.45008   0
   0   7  15 0.61968 0.50879   0
   0  -7  15 0.05218 0.43704   0
   0  -7  15  0.2283 0.45008   0
   0  -8 -15  0.5228 0.51035   0
   0   8  15  0.7344 0.58503   0
   0  -8 -15 0.63482 0.50413   0
   0  -8  15 0.79042 0.47301   0
   0   8 -15  0.2614 0.54147   0
   0  -9 -15 0.84715 0.49763   0
   0   9  15 1.39217 0.59241   0
   0   9 -15 0.21327 0.50355   0
   0  -9 -15-0.38507 0.50948   0
   0  -9  15 0.36137 0.47985   0
   0  10 -15-0.31501  0.5119   0
   0 -10 -15-0.16876 0.49502   0
   0 -10  15-0.08438 0.47815   0
   0  10  15-0.41064 0.56253   0
   0 -11 -15   0.368   0.528   0
   0 -11  15 0.02133    0.48   0
   0   0 -16 18.8909 1.04529   0
   0   0  16 20.7543 1.07559   0
   0   0 -16 21.7844 0.97712   0
   0  -1  16 0.70166 0.39987   0
   0   1 -16 1.62965 0.46777   0
   0   1  16  1.1317 0.44514   0
   0  -1  16 1.44103 0.47531   0
   0  -1 -16 0.85255 0.46022   0
   0   2  16 23.9136 1.12596   0
   0  -2 -16 23.9509 1.17816   0
   0  -2  16 24.0926 1.19307   0
   0   2  16  25.487 1.23035   0
   0  -2  16 22.8697 1.14833   0
   0   2 -16 25.0619 1.16324   0
   0  -3  16 26.3571 1.27287   0
   0   3 -16 30.2855 1.33139   0
   0   3  16 30.6073 1.34602   0
   0  -3  16 26.5034  1.2875   0
   0   3  16 26.2986 1.33139   0
   0  -3 -16 27.0667 1.31676   0
   0  -4  16  11.476 0.78407   0
   0   4 -16 11.2408 0.86248   0
   0   4  16 11.5615 0.85535   0
   0  -4  16 12.6592 0.83397   0
   0   4  16 12.4311 0.87674   0
   0  -4 -16 11.9892  0.8411   0
   0  -5  16 6.69654 0.67656   0
   0   5  16 6.38587 0.69727   0
   0  -5 -16 7.33857 0.71798   0
   0   5 -16 7.26954 0.72488   0
   0  -5  16 6.37206 0.65585   0
   0   5  16 7.43523 0.78702   0
   0  -6  16 27.1881 1.27028   0
   0  -6 -16 25.9311 1.29024   0
   0   6  16 28.3054 1.36339   0
   0   6 -16 25.8047 1.32349   0
   0  -6  16 28.2256 1.29024   0
   0   6  16 27.7334  1.4299   0
   0  -7  16 8.08583 0.70783   0
   0  -7 -16 6.25568 0.70145   0
   0   7 -16 6.09626 0.70783   0
   0   7  16 8.84467 0.84812   0
   0   7  16 7.99017 0.75884   0
   0   8  16   8.891 0.82268   0
   0   8  16 9.01897 0.88362   0
   0  -8 -16 9.32366 0.75564   0
   0   8 -16 7.06283 0.73736   0
   0  -8  16 8.75693 0.73736   0
   0   9 -16 3.00909 0.66223   0
   0  -9  16 2.82901 0.55186   0
   0  -9 -16 3.29374   0.639   0
   0  -9 -16 4.17091 0.67385   0
   0   9  16 2.25973 0.66804   0
   0 -10 -16 2.63407 0.64609   0
   0 -10  16 2.89361 0.60192   0
   0  10  16 2.44632 0.69579   0
   0  10 -16 1.33084 0.59087   0
   0   0  17 1.05182 0.45603   0
   0   0 -17  2.8171 0.48545   0
   0   0 -17 0.90471 0.44132   0
   0   1 -17 4.07408 0.54956   0
   0   1  17 2.18359 0.53491   0
   0  -1  17 2.26419 0.49827   0
   0  -1  17 3.10685 0.55689   0
   0  -1 -17 4.24261 0.57887   0
   0  -2  17 0.13042 0.42748   0
   0   2  17 0.68107 0.44197   0
   0   2 -17 1.11579 0.48544   0
   0  -2 -17 1.11579 0.48544   0
   0  -2  17 0.96364 0.44921   0
   0  -3  17 1.28753 0.46949   0
   0   3  17 3.45001 0.57619   0
   0  -3  17 1.19506 0.48371   0
   0  -3 -17 1.08124 0.50505   0
   0   3 -17 0.68289 0.46949   0
   0   3  17 0.74691 0.46237   0
   0  -4  17 0.86035 0.45099   0
   0   4 -17 0.04857 0.45793   0
   0  -4 -17 0.78403 0.49956   0
   0   4  17 1.06156 0.49262   0
   0  -4  17 0.47874 0.45793   0
   0   4  17 0.70771 0.48568   0
   0   5  17-0.47769 0.47097   0
   0  -5  17-0.16147 0.43732   0
   0  -5 -17 0.41714 0.51806   0
   0   5  17-0.53152 0.44405   0
   0   5 -17-0.06728 0.47769   0
   0  -5  17-0.20184 0.42387   0
   0   6 -17-0.35035 0.44118   0
   0  -6 -17 0.24005 0.47362   0
   0   6  17 0.13625 0.51904   0
   0  -6  17 0.66177 0.46713   0
   0  -6  17 0.46065 0.44118   0
   0   6  17 -0.2141 0.44118   0
   0  -7  17 0.14329 0.44234   0
   0   7  17 0.65416 0.50464   0
   0  -7 -17-0.67908 0.48595   0
   0   7  17  0.0623 0.54202   0
   0   7 -17-0.42988 0.46103   0
   0   8  17 0.26834 0.50686   0
   0  -8 -17 0.15504 0.48897   0
   0  -8  17 0.36971 0.47108   0
   0   8  17  0.6142 0.56649   0
   0   8 -17 0.39356 0.48301   0
   0  -9 -17 0.54061 0.52353   0
   0  -9 -17-0.00569 0.52353   0
   0  -9  17-0.01707 0.46094   0
   0   9  17 0.62597 0.56337   0
   0   9 -17-0.17641 0.51215   0
   0 -10  17 0.08668 0.47673   0
   0 -10 -17 0.28712 0.55258   0
   0   0  18 56.2469 2.17735   0
   0   0 -18  56.454 2.14879   0
   0   1 -18 8.00916 0.65439   0
   0  -1  18 5.59076 0.68995   0
   0   1 -18 5.96063  0.6615   0
   0  -1 -18 4.67319 0.65439   0
   0   1  18 5.72591 0.68284   0
   0   2  18 36.1468 1.56915   0
   0  -2 -18 31.3549 1.46361   0
   0  -2  18 32.8467 1.45657   0
   0  -2  18 33.4448 1.49879   0
   0   2 -18 33.9233 1.44953   0
   0  -3 -18 7.92312 0.73285   0
   0   3 -18 6.83075  0.7052   0
   0  -3  18  6.3537  0.6568   0
   0  -3  18 6.66482 0.69137   0
   0   3  18  7.9162  0.7536   0
   0   4  18 10.6792 0.84381   0
   0  -4 -18 11.5028  0.8303   0
   0   4 -18 10.6252 0.84381   0
   0  -4  18 10.0987 0.76955   0
   0  -4  18 12.3533 0.85055   0
   0   4  18  11.469 0.85731   0
   0  -5  18 2.52211 0.55683   0
   0  -5 -18 1.58533 0.58958   0
   0   5 -18 1.19227 0.53063   0
   0  -5  18 2.25352 0.54373   0
   0   5  18 1.97183 0.56993   0
   0   5  18 2.63348 0.58303   0
   0  -6  18 9.03321 0.74644   0
   0   6  18 9.33685 0.85398   0
   0   6 -18  9.9884 0.80337   0
   0  -6 -18 11.1144 0.82235   0
   0   6  18 8.84344 0.80337   0
   0  -6  18 8.11597 0.73379   0
   0  -7 -18 3.91175 0.62661   0
   0   7 -18 2.42736 0.61444   0
   0   7  18  3.3764 0.71786   0
   0  -7  18 2.64636 0.55361   0
   0   7  18 2.62203 0.60228   0
   0  -8  18 3.19009 0.57153   0
   0   8 -18 3.19009  0.5832   0
   0   8  18 3.36505 0.65901   0
   0  -8 -18 3.81994 0.64152   0
   0   8  18 3.66831 0.67068   0
   0   9  18 2.30648 0.66855   0
   0   9 -18 2.99732 0.65183   0
   0  -9 -18 2.35663 0.64626   0
   0  -9 -18 3.32045  0.6574   0
   0  -9  18 2.13378 0.57383   0
   0   0  19 1.70387 0.54025   0
   0   0 -19 1.91166 0.56796   0
   0   1 -19 1.64274 0.49696   0
   0   1 -19 1.97405 0.53147   0
   0  -1 -19 1.95334 0.55218   0
   0  -1  19 1.44257 0.53147   0
   0   1  19 0.75235 0.49696   0
   0  -2  19 1.36628 0.51235   0
   0  -2  19 3.45668 0.58067   0
   0   2  19 2.28851   0.567   0
   0  -2 -19 2.56177   0.567   0
   0   2 -19 2.95116   0.567   0
   0   3  19 0.54406 0.50376   0
   0   3 -19 0.81944 0.51047   0
   0  -3 -19 1.19558 0.53062   0
   0  -3  19 1.22245 0.50376   0
   0  -3  19  1.0411 0.48361   0
   0   4  19  1.7849 0.55778   0
   0  -4 -19 1.32555 0.56434   0
   0  -4  19 2.86765 0.53809   0
   0   4 -19 2.51986 0.60372   0
   0  -4  19 1.63397 0.51841   0
   0  -5 -19  0.4463 0.52281   0
   0  -5  19 0.55468 0.46542   0
   0   5 -19-0.41442  0.4463   0
   0   5  19  0.8926 0.52281   0
   0  -5  19 -0.2359 0.43992   0
   0   5  19 0.55468 0.48455   0
   0  -6  19-0.09864 0.43156   0
   0  -6  19-0.08631 0.47471   0
   0   6  19-0.33292 0.43772   0
   0   6  19-0.04316 0.49321   0
   0   6 -19 0.19112 0.47471   0
   0  -6 -19 0.24044  0.5117   0
   0   7  19 0.87289 0.52255   0
   0  -7 -19-0.17814 0.50474   0
   0  -7  19 0.81945 0.46317   0
   0   7 -19 0.21971  0.4988   0
   0   7  19 0.96196 0.57599   0
   0  -8 -19 0.03989 0.50715   0
   0   8  19-0.38179 0.47866   0
   0  -8  19 0.57553 0.48436   0
   0   8  19 1.12826 0.58693   0
   0   8 -19-0.09687 0.50145   0
   0  -9 -19  0.8886 0.54515   0
   0  -9  19-0.21261 0.45793   0
   0  -9 -19 0.33254 0.51245   0
   0   9  19 0.55061 0.57786   0
   0   0 -20 22.3582 1.19584   0
   0   0  20  23.937 1.24287   0
   0   1 -20 8.89173 0.77669   0
   0  -1 -20 8.38287 0.79677   0
   0   1  20 9.01895 0.81017   0
   0  -1  20 9.43407 0.81686   0
   0  -2  20 19.8133 1.07386   0
   0   2 -20  20.801 1.06723   0
   0   2  20 20.3635  1.1534   0
   0  -2 -20 17.0889  1.0606   0
   0  -2  20 19.1107 1.09374   0
   0  -3  20 8.50976 0.70426   0
   0   3  20 7.38164 0.76946   0
   0   3 -20 6.21441 0.70426   0
   0  -3  20 8.21632 0.75642   0
   0  -3 -20  7.0882 0.72382   0
   0   4  20 7.97759 0.76524   0
   0  -4  20 8.57702 0.72697   0
   0  -4  20 8.47499 0.75886   0
   0   4 -20 7.46105 0.73973   0
   0  -4 -20 8.73644 0.78437   0
   0  -5 -20 2.06569 0.60172   0
   0   5 -20 1.77413 0.55829   0
   0  -5  20 2.58676 0.58311   0
   0  -5  20 2.41927 0.55829   0
   0   5  20 1.97264 0.55829   0
   0  -6  20 10.5958 0.79288   0
   0  -6 -20 10.8781 0.85295   0
   0  -6  20 10.3736 0.81691   0
   0   6  20 10.3676 0.85896   0
   0   6  20 10.9202 0.87097   0
   0   6 -20 10.0192 0.82292   0
   0  -7 -20 3.36582 0.63725   0
   0  -7  20 3.22099 0.57352   0
   0   7  20  3.3832 0.65463   0
   0   7  20 3.11092 0.64304   0
   0   7 -20 2.85023 0.64883   0
   0  -8  20  4.6414 0.65113   0
   0   8  20  6.1941 0.75131   0
   0   8 -20 5.55967 0.69565   0
   0  -8 -20 6.50019 0.75131   0
   0   8  20 6.18297 0.76244   0
   0  -9 -20 2.12217 0.60253   0
   0   0 -21 0.29307 0.50147   0
   0   0  21 0.96386 0.51449   0
   0  -1  21 0.70758 0.49985   0
   0   1 -21 0.87636 0.48687   0
   0   1  21  0.2272 0.48687   0
   0  -1 -21 1.14252  0.5388   0
   0  -2  21 0.94515 0.50151   0
   0  -2 -21 0.88729 0.50794   0
   0   2  21 0.21218 0.49508   0
   0   3 -21 0.87981 0.51269   0
   0   3  21 0.13292 0.50004   0
   0  -3  21 1.55074 0.51902   0
   0  -3  21 0.67726 0.50636   0
   0  -3 -21 0.30382 0.52535   0
   0  -4 -21 1.04711 0.55144   0
   0   4 -21 1.17103 0.54524   0
   0  -4  21 0.50187 0.47709   0
   0   4  21 0.57622 0.48948   0
   0  -4  21 0.70634 0.48948   0
   0  -5  21 1.97324 0.54913   0
   0  -5 -21 1.27929 0.57327   0
   0  -5  21 1.37584 0.51292   0
   0   5  21 1.30946  0.5612   0
   0   5 -21 0.58534 0.53103   0
   0  -6  21 0.67287 0.48564   0
   0   6 -21-0.14628 0.48564   0
   0   6  21-0.43298 0.42713   0
   0  -6 -21 0.29255 0.52659   0
   0   7  21 1.23122 0.57043   0
   0   7 -21-0.03389 0.49136   0
   0  -7  21 0.36711 0.48571   0
   0   7  21-0.22026 0.49136   0
   0  -7 -21  0.0113 0.54784   0
   0  -8  21 0.38033  0.5053   0
   0   8  21 0.93997 0.59767   0
   0  -8 -21  0.3749 0.53247   0
   0   0  22 4.81674 0.66285   0
   0   0 -22 3.22589 0.59341   0
   0  -1 -22 3.61875 0.62935   0
   0   1 -22 4.62571 0.62935   0
   0  -1  22  4.7327 0.66082   0
   0   1  22 4.12853 0.66082   0
   0   2 -22 5.92435 0.68598   0
   0  -2 -22 4.06598 0.62985   0
   0  -2  22 5.38804 0.69221   0
   0   2  22 5.99918 0.72963   0
   0   3  22 3.72298 0.65736   0
   0  -3  22 3.17006 0.63278   0
   0   3 -22  3.2745 0.59592   0
   0  -3  22 5.51689  0.6205   0
   0  -3 -22 4.56465 0.65736   0
   0  -4  22 16.2531  1.0113   0
   0   4  22 14.5254 1.00528   0
   0  -4  22 15.2297 0.93907   0
   0  -4 -22 14.1402 0.96916   0
   0   4 -22  15.627 0.97518   0
   0  -5  22 3.33388 0.58108   0
   0  -5  22 4.23191 0.64565   0
   0   5  22 3.29279 0.63977   0
   0  -5 -22 3.97952 0.64565   0
   0   5 -22 3.01105 0.64565   0
   0  -6 -22 5.80943 0.71764   0
   0   6 -22 4.77854 0.67207   0
   0  -6  22 4.86967  0.6379   0
   0   6  22 6.24798 0.74042   0
   0   7 -22 0.24771 0.51744   0
   0   7  22 1.94314  0.5945   0
   0  -7 -22 0.91927 0.58349   0
   0  -7  22  1.2991 0.55046   0
   0   0  23-0.03672 0.47123   0
   0   0 -23 0.69154 0.50183   0
   0   1  23 1.15326 0.53087   0
   0   1 -23 0.03051 0.45764   0
   0  -1 -23-0.01831 0.48205   0
   0  -1  23 0.22577 0.50036   0
   0   2 -23 0.80451 0.53836   0
   0  -2 -23 0.84685 0.50811   0
   0  -2  23 0.71378 0.52626   0
   0   2  23 0.67143 0.53836   0
   0  -3 -23  0.5844 0.53073   0
   0  -3  23 0.64403 0.51284   0
   0  -3  23 0.23257 0.48899   0
   0   3  23 0.09541  0.5188   0
   0  -4  23-0.18715 0.47372   0
   0  -4 -23-0.26903 0.50881   0
   0   4  23 0.91236 0.50881   0
   0  -4  23 1.43287 0.56145   0
   0   4 -23  0.3743 0.52051   0
   0   5 -23-0.01141 0.51355   0
   0  -5  23 0.29101 0.47931   0
   0  -5  23  0.4679 0.53067   0
   0   5  23 1.08986 0.57061   0
   0  -5 -23 0.57061  0.5592   0
   0  -6  23 0.36583 0.49331   0
   0  -6 -23   0.776 0.56537   0
   0   6 -23 -0.1164  0.5044   0
   0   6  23-0.27714 0.49331   0
   0   0 -24 4.47995 0.64677   0
   0   0  24 4.32568 0.66458   0
   0  -1 -24 2.26036 0.59763   0
   0   1 -24 1.44971 0.57988   0
   0  -1  24 2.95858 0.64497   0
   0   1  24 1.68639 0.57396   0
   0   2  24 7.18857 0.79221   0
   0  -2 -24 6.56654 0.72179   0
   0   2 -24  6.2966 0.72766   0
   0  -2  24  6.7954   0.757   0
   0   3 -24 2.03158 0.58459   0
   0   3  24 0.82768 0.58459   0
   0  -3 -24 1.91582  0.5788   0
   0  -3  24  0.8682 0.56143   0
   0   4  24 4.10595 0.65877   0
   0  -4  24 3.81064 0.68717   0
   0  -4  24 3.27681 0.63605   0
   0   4 -24  3.2541 0.66445   0
   0  -4 -24 2.95879 0.66445   0
   0   5  24 3.43306 0.69881   0
   0  -5  24 3.36096 0.66554   0
   0   5 -24 3.81575 0.62671   0
   0  -5 -24 3.35542 0.65445   0
   0  -5  24  3.7381 0.61008   0
   0   6 -24 3.22547 0.61489   0
   0   0  25 0.23586   0.512   0
   0   0 -25   0.512 0.51775   0
   0   1  25-0.70567 0.49339   0
   0   1 -25 0.22375 0.47618   0
   0  -1  25 0.37291 0.53929   0
   0  -1 -25-0.06885 0.48192   0
   0   2 -25 0.79672 0.52925   0
   0  -2 -25 0.73412 0.51218   0
   0   2  25  0.3756 0.52356   0
   0  -2  25-0.05691 0.50079   0
   0  -3 -25 0.29201 0.53349   0
   0   3  25 0.02808 0.50541   0
   0  -3  25-0.41556 0.48856   0
   0   3 -25 0.45487 0.53349   0
   0  -4  25 -0.0772 0.50733   0
   0  -4 -25-0.01103 0.51836   0
   0  -4  25 0.63416  0.5349   0
   0   5 -25-0.07008 0.49056   0
   0   0  26  6.2566 0.78068   0
   0   0 -26 7.87372 0.79183   0
   0   1  26 1.45163  0.6118   0
   0  -1  26 1.82983 0.60067   0
   0   1 -26 1.69635  0.5673   0
   0  -1 -26 1.13461  0.5673   0
   0   2  26 1.63911 0.62915   0
   0   2 -26 0.89406 0.59604   0
   0  -2 -26 1.29142   0.585   0
   0  -2  26 1.12585 0.57948   0
   0  -3  26 0.56126 0.53402   0
   0  -4  26 1.90107 0.62655   0
   1  -1   0 170.537 5.90838   0
   1  -1   0 198.516 5.87888   0
  -1   1   0 217.401 5.84939   0
  -1   1   0 203.795 6.17381   0
   1  -2   0 5.31094 0.33982   0
   1  -2   0 3.95165 0.35924   0
   1   2   0 3.45648 0.36895   0
   1   2   0 4.46623 0.44662   0
  -1  -3   0 9.88052 0.55892   0
   1   3   0 11.7752 0.54944   0
  -1  -3   0 11.2447  0.5305   0
  -1   3   0 11.6709 0.56839   0
   1  -3   0   10.07  0.5305   0
  -1   3   0 11.1594 0.66312   0
   1  -3   0 10.1458 0.56839   0
   1   3   0 10.9984  0.6347   0
   1  -4   0 2.07545 0.34743   0
   1   4   0 2.54174   0.448   0
  -1  -4   0 2.34059 0.36572   0
  -1  -4   0 2.34059 0.37486   0
  -1   4   0 1.35316 0.32915   0
   1   4   0 2.24002 0.39315   0
  -1   4   0  1.6823 0.41143   0
   1  -4   0 2.21259 0.34743   0
   1   5   0 61.0038  2.0568   0
   1  -5   0 60.7938 2.10056   0
   1  -5   0  61.634 2.07431   0
  -1   5   0 60.3036  2.0568   0
  -1   5   0 64.5048 2.29311   0
   1   5   0 58.9295 2.24935   0
  -1  -5   0  59.621 2.09181   0
  -1  -5   0 60.2249  2.0568   0
   1  -6   0 1.88911 0.42443   0
   1   6   0 4.31916 0.52429   0
   1  -6   0 3.05421 0.48268   0
   1   6   0 2.33018 0.55758   0
  -1   6   0 3.07917 0.50765   0
  -1  -6   0 4.26923 0.54094   0
  -1   6   0 1.66442 0.51597   0
   1   7   0 25.2224  1.1021   0
  -1  -7   0 25.9152  1.1021   0
   1  -7   0 25.6948 1.10998   0
  -1  -7   0 23.3804 1.10998   0
   1   7   0 25.6475 1.26742   0
  -1   7   0 25.9782 1.26742   0
   1  -7   0 25.9152 1.12572   0
  -1   7   0 25.2776  1.1021   0
   1   8   0 3.38825 0.65986   0
  -1  -8   0 2.49856 0.46709   0
   1  -8   0 2.58753 0.49675   0
  -1   8   0 2.77288 0.62279   0
  -1  -8   0  2.0982 0.49675   0
   1  -8   0 1.86836  0.4745   0
  -1   8   0 2.74322 0.48933   0
   1   8   0  1.9425 0.45226   0
  -1  -9   0 42.0523  1.6924   0
   1  -9   0 44.1905 1.74115   0
  -1  -9   0 44.4621 1.74812   0
  -1   9   0 45.7506 1.93616   0
   1  -9   0  43.891 1.72026   0
   1   9   0 45.6113  1.9292   0
  -1  10   0   5.147 0.71196   0
   1  10   0 5.40827 0.73808   0
  -1 -10   0 4.38279 0.61398   0
   1 -10   0 4.06927 0.59439   0
  -1 -11   0 4.42553 0.59986   0
   1  11   0 4.02766 0.67332   0
  -1  11   0 5.77829 0.71004   0
  -1  12   0 1.25665 0.55086   0
   1  12   0 0.57955 0.55086   0
   1   1  -1 109.927 3.50641   0
   1  -1   1 111.714 3.35909   0
  -1   1   1  105.85 3.30998   0
  -1   1   1 108.434  3.5457   0
   1   1  -1 109.504 3.35909   0
   1  -1   1 115.083 3.38855   0
  -1  -1  -1 110.555 3.37873   0
   1   1   1 109.917 3.53588   0
  -1  -1   1 109.819 3.34926   0
  -1   1  -1 112.097 3.50641   0
  -1  -1   1 117.087 3.38855   0
   1  -1  -1 118.668 3.35909   0
  -1   1  -1 111.547 3.35909   0
   1  -1  -1 112.402 3.38855   0
   1   1   1 110.506 3.36891   0
  -1   2   1 136.735 3.94774   0
   1  -2   1 137.511 4.02534   0
   1   2  -1 129.577 4.19023   0
  -1   2   1  132.71 4.24843   0
   1   2  -1 126.367 3.98654   0
  -1  -2  -1 137.511 4.00594   0
   1  -2   1 138.646 3.99624   0
  -1  -2  -1 132.817 4.01564   0
   1  -2  -1 129.441 3.98654   0
   1   2   1 125.125 3.93804   0
   1  -2  -1 132.351 4.03504   0
  -1  -2   1 134.582 4.01564   0
  -1  -2   1 129.063 3.97684   0
   1   2   1 117.947 4.20963   0
  -1   2  -1 131.362 4.19993   0
  -1   2  -1 123.903 3.98654   0
  -1  -3  -1 22.9737 0.91781   0
  -1  -3  -1 21.0245 0.91781   0
   1  -3   1 27.1748 0.90835   0
  -1   3   1 23.3522 0.87996   0
   1   3  -1 24.7809 0.93674   0
   1  -3   1 24.7525 0.91781   0
   1   3  -1 22.4627 0.98405   0
  -1   3   1 23.1062 1.05028   0
  -1  -3   1 24.5254 0.90835   0
   1   3   1 22.0937 1.01243   0
  -1   3  -1 21.6301 1.04082   0
  -1  -3   1 25.4811  0.8705   0
   1  -3  -1 18.8577 0.93674   0
   1  -3  -1 21.9423 0.89889   0
   1   3   1 24.1564  0.8705   0
  -1   3  -1 24.0807 0.97458   0
   1   4  -1 48.3111 1.81737   0
  -1   4   1 48.8043 1.64386   0
   1  -4   1 51.4527 1.68952   0
  -1   4   1  44.101 1.83564   0
   1  -4   1 51.7449 1.68039   0
   1   4  -1  48.512 1.68952   0
  -1  -4  -1 49.7541 1.69865   0
  -1  -4  -1 48.6673 1.67125   0
   1  -4  -1 49.1056 1.66212   0
  -1   4  -1 47.2335 1.68952   0
  -1  -4   1 50.0463 1.65299   0
  -1  -4   1 50.3203 1.69865   0
   1  -4  -1 47.0234 1.68952   0
   1   4   1 46.5394  1.8539   0
   1   4   1   47.27 1.62559   0
  -1   4  -1 48.1467 1.83564   0
  -1  -5  -1  19.348  0.8568   0
   1  -5   1 18.2988  0.8568   0
   1   5  -1 18.9283 0.86554   0
  -1   5   1 17.6956 0.99669   0
  -1  -5  -1 18.4999 0.88303   0
   1  -5   1 19.3917 0.86554   0
  -1   5   1 19.4704 0.83057   0
   1   5  -1 18.6748 0.96172   0
   1  -5  -1 16.6552 0.87429   0
   1   5   1 17.8704 0.98794   0
  -1   5  -1 18.3863 0.87429   0
  -1  -5   1 17.6344 0.86554   0
  -1   5  -1 16.9349 0.97046   0
   1  -5  -1 17.6256 0.83932   0
   1   5   1 19.4791 0.83057   0
  -1  -5   1 18.4125 0.83057   0
   1   6  -1  21.815 0.96438   0
  -1  -6  -1 20.2021 0.98932   0
   1  -6   1 20.0608 0.95607   0
  -1   6   1  20.119 0.92281   0
  -1   6   1 19.6867 1.13065   0
   1  -6   1 20.6511  0.9727   0
   1   6  -1 22.1558 1.11403   0
  -1  -6  -1 21.0002 0.95607   0
  -1  -6   1 21.1665 0.94776   0
   1  -6  -1 18.5062  0.9727   0
  -1  -6   1 20.6843 0.98932   0
   1   6   1 21.2663 0.92281   0
   1  -6  -1 19.4622 0.94776   0
  -1   6  -1 21.3744 0.98101   0
  -1   6  -1 21.6737 1.13065   0
   1   6   1 23.1036 1.17222   0
  -1  -7  -1 2.76053 0.47188   0
  -1  -7  -1 3.05939 0.51907   0
  -1   7   1 2.77626 0.46402   0
   1  -7   1 3.16163 0.52694   0
   1   7  -1 3.46049 0.62132   0
   1  -7   1 2.12348 0.44829   0
  -1   7   1 3.00434 0.63704   0
   1   7  -1 3.23241 0.51121   0
  -1  -7   1 3.52341 0.54267   0
  -1   7  -1 3.68071 0.62132   0
   1   7   1 2.91782 0.47188   0
   1  -7  -1 3.53914 0.52694   0
   1   7   1 3.87732 0.67637   0
  -1   7  -1 2.70548 0.50334   0
   1  -7  -1 2.70548 0.50334   0
  -1  -7   1 2.90996 0.45616   0
  -1  -8  -1 0.60001  0.3926   0
   1  -8   1 0.62224  0.3926   0
   1   8  -1 0.54075 0.50372   0
  -1   8   1 0.71113 0.37038   0
  -1   8   1 0.06667 0.49631   0
   1   8  -1 0.86669 0.43705   0
  -1  -8  -1 0.77039 0.42964   0
   1  -8   1 0.65928 0.42964   0
  -1  -8   1 0.30371 0.42964   0
  -1   8  -1 0.36297 0.40742   0
   1   8   1 0.53335 0.50372   0
  -1  -8   1 0.73335  0.3852   0
   1  -8  -1 0.28149 0.40001   0
   1   8   1 1.12595 0.40001   0
  -1   8  -1 1.11114 0.52594   0
   1  -8  -1 0.57779 0.42223   0
   1  -9   1 2.63747 0.52193   0
  -1  -9  -1  2.2408 0.48017   0
  -1  -9  -1 2.61659 0.53584   0
   1   9  -1 2.55396 0.64719   0
  -1   9   1 3.23594 0.68198   0
   1   9  -1 2.96454 0.52889   0
   1  -9   1 1.08561 0.47321   0
  -1   9  -1 2.79752 0.64023   0
  -1   9  -1 2.73489 0.50801   0
   1  -9  -1  2.1225 0.50801   0
  -1  -9   1 2.33127 0.48017   0
   1   9   1 3.22898 0.66111   0
  -1  -9   1   1.698 0.50105   0
   1  -9  -1 2.06683 0.50801   0
  -1  10   1 0.31982 0.52868   0
  -1 -10  -1 0.47646 0.46993   0
   1  10  -1 0.51562 0.54826   0
   1 -10   1-0.23497 0.43077   0
  -1 -10   1 0.88765 0.48299   0
   1 -10  -1-0.29371  0.4373   0
   1 -10  -1-0.30024 0.42425   0
   1  10   1-0.14359  0.5091   0
  -1  10  -1 0.46341 0.48951   0
  -1 -11  -1-0.31196 0.44654   0
   1  11  -1-0.04894 0.51382   0
  -1  11   1 0.38537 0.50771   0
  -1 -11   1 0.18351 0.46489   0
   1  11   1 0.36702 0.52606   0
  -1  11  -1 0.06729 0.49547   0
  -1  12   1 0.00573 0.49317   0
   1  12   1 -0.3326 0.51038   0
  -1   0   2 0.64906 0.12784   0
  -1   0   2 0.38353 0.13768   0
   1   0   2 1.04242 0.14751   0
  -1   0  -2 1.32761 0.17702   0
  -1   0   2 0.29503 0.12784   0
  -1   1   2 27.8263 1.00884   0
   1  -1   2 27.8949 0.91089   0
  -1  -1  -2 28.3552 0.93048   0
   1   1  -2 27.7969 0.93048   0
   1   1  -2 28.3552 0.95007   0
  -1   1   2 28.5805 0.94028   0
   1  -1   2   29.08 0.93048   0
   1  -1  -2 27.5814 0.91089   0
  -1   1  -2 26.0829 0.94028   0
  -1  -1   2 28.0418  0.8913   0
  -1  -1   2 28.2377 0.93048   0
   1   1   2 27.3757 0.98925   0
   1   1   2 27.0917 0.93048   0
  -1   2   2  84.463 3.10426   0
  -1  -2  -2 95.7872 2.93019   0
   1  -2   2 99.7618 2.90118   0
   1   2  -2 88.2925 2.93019   0
  -1   2   2 87.0547 2.81414   0
   1   2  -2 91.4064 3.03657   0
   1  -2   2 101.125 2.93019   0
  -1  -2   2  101.86 2.93986   0
  -1  -2   2 99.8682 2.89151   0
   1  -2  -2 98.8335 2.94953   0
   1  -2  -2 99.7618 2.91085   0
  -1   2  -2 83.3895  3.0269   0
   1   2   2 96.9767 2.93019   0
   1   2   2 90.5264 3.11393   0
  -1   2  -2 83.3895 2.93986   0
  -1  -3  -2 495.093 14.1334   0
  -1   3   2 481.045 13.9071   0
   1   3  -2 460.443  13.992   0
  -1   3   2 451.684 14.7745   0
  -1  -3  -2 467.458 14.0957   0
   1  -3   2 490.398 14.0863   0
   1  -3   2 476.265 14.1145   0
   1   3  -2  455.38 14.6991   0
  -1   3  -2 465.582 14.0014   0
  -1   3  -2 448.064 14.6991   0
   1   3   2 454.909 14.7651   0
   1   3   2 475.086 13.8977   0
  -1  -3   2  485.75 14.1145   0
  -1  -3   2 476.906 14.0863   0
   1  -3  -2 467.854 14.0768   0
   1  -3  -2 484.826 14.1523   0
   1  -4   2 7.57242 0.49148   0
  -1  -4  -2 7.58152 0.53699   0
  -1   4   2  3.0763 0.58249   0
   1  -4   2 7.79085 0.52789   0
   1   4  -2 5.43357 0.57339   0
  -1  -4  -2 4.48702 0.50968   0
   1   4  -2 3.43125 0.57339   0
   1   4   2 5.84314 0.66441   0
   1   4   2 3.69519 0.45507   0
   1  -4  -2 6.31642 0.48238   0
   1  -4  -2 4.60534 0.52789   0
  -1  -4   2 6.78059 0.46418   0
  -1  -4   2 6.36192 0.50058   0
  -1  -5  -2 74.2483 2.52723   0
   1   5  -2 75.6078 2.51852   0
  -1  -5  -2 75.2679 2.51852   0
   1  -5   2 76.6884 2.51852   0
   1  -5   2 76.5228 2.52723   0
  -1   5   2 75.8344 2.75381   0
   1   5  -2 75.2505 2.67538   0
  -1   5   2 76.5141 2.43137   0
  -1  -5   2 76.1655 2.49237   0
  -1   5  -2 73.6121 2.51852   0
   1   5   2 75.9999 2.42266   0
  -1  -5   2 75.4509 2.52723   0
   1   5   2 73.3943 2.72767   0
   1  -5  -2 76.6012 2.55338   0
   1  -5  -2 74.6753 2.50109   0
  -1   5  -2 73.6906 2.67538   0
   1  -6   2 11.6535 0.70451   0
  -1   6   2 11.6452 0.87857   0
   1   6  -2 10.7583  0.7128   0
   1  -6   2 10.7915 0.69622   0
  -1  -6  -2 10.4434 0.72109   0
  -1   6   2  11.985 0.67136   0
  -1  -6  -2 10.6837 0.70451   0
   1   6  -2 10.4682  0.7874   0
  -1   6  -2 11.0401 0.82884   0
   1  -6  -2 10.8992  0.7128   0
  -1  -6   2 10.8164 0.67136   0
   1   6   2  13.104 0.89515   0
  -1   6  -2 12.0513 0.74596   0
   1  -6  -2  9.3576 0.74596   0
   1   6   2 11.4877  0.6465   0
  -1  -6   2 10.8578 0.72109   0
  -1  -7  -2  21.873 1.05875   0
   1  -7   2  23.018 1.05091   0
   1  -7   2 21.1515 1.02738   0
  -1   7   2 21.6142 1.19992   0
  -1  -7  -2   22.32 1.04306   0
  -1   7   2 22.5396 0.97248   0
   1   7  -2 23.5199 1.06659   0
   1   7  -2 23.9199 1.18423   0
   1  -7  -2 22.5631 1.05875   0
  -1   7  -2 22.1867 1.05875   0
   1  -7  -2 22.5161 1.04306   0
  -1  -7   2 22.7357 1.05875   0
   1   7   2 22.4063 0.97248   0
   1   7   2 24.6885 1.25481   0
  -1   7  -2 24.2807 1.18423   0
  -1  -7   2 23.0102 1.00385   0
   1   8  -2  2.2903 0.57627   0
   1  -8   2 2.15732 0.48761   0
   1   8  -2 2.93307 0.53933   0
  -1  -8  -2  2.3568 0.45806   0
  -1  -8  -2 2.74098 0.52455   0
   1  -8   2 1.61799 0.42112   0
  -1   8   2 2.44545  0.6206   0
  -1   8  -2 3.42068 0.62799   0
  -1  -8   2 2.74098 0.50978   0
   1  -8  -2 1.65493 0.45806   0
   1   8   2 1.96523 0.59843   0
  -1   8  -2 2.69665 0.50978   0
   1  -8  -2 2.12777 0.50978   0
  -1  -8   2  2.6006 0.48761   0
  -1  -9  -2 18.6678 0.99274   0
  -1  -9  -2 19.6397 1.02746   0
   1   9  -2 20.0632 1.15242   0
   1  -9   2 20.8268 1.02051   0
   1   9  -2 20.0493 1.01357   0
  -1   9   2 20.5075 1.19407   0
   1  -9   2 18.5914 1.00663   0
  -1  -9   2 19.6327  1.0344   0
  -1   9  -2 20.9726 1.15936   0
   1   9   2 21.0698 1.19407   0
  -1   9  -2 19.6813 1.00663   0
   1  -9  -2 18.0013 0.97886   0
   1  -9  -2 18.9455 1.02746   0
  -1 -10  -2 3.75762 0.56657   0
   1  10  -2 2.09697 0.59913   0
   1 -10   2 3.73157 0.55355   0
  -1  10   2 3.52969 0.67077   0
   1 -10  -2 3.57528 0.57309   0
  -1  10  -2 4.25907 0.66426   0
   1 -10  -2 3.06731 0.59913   0
   1  10   2 2.86543 0.65775   0
  -1 -10   2 3.56876 0.56657   0
  -1 -11  -2 5.56132 0.64709   0
  -1  11   2 5.45754 0.72645   0
   1  11   2 5.51248 0.73256   0
  -1 -11   2 5.16452 0.61046   0
  -1  12   2 4.18416 0.65825   0
   1  12   2  2.5643 0.65252   0
  -1  13   2 4.85633 0.70296   0
   1  13   2 3.53626 0.67613   0
  -1   0  -3-0.00979 0.11746   0
  -1   0   3 0.46986 0.11746   0
  -1   0   3 0.27408 0.11746   0
   1   0   3-0.00979 0.09789   0
   1   0   3 0.40134 0.12725   0
   1   0   3 0.33282 0.11746   0
  -1   0   3 0.19577 0.11746   0
   1   1  -3 119.141 3.80174   0
   1  -1   3 124.522 3.72376   0
  -1   1   3 125.077 3.90897   0
   1   1  -3  121.48 3.70426   0
   1  -1   3 124.005 3.70426   0
  -1  -1  -3 117.308 3.71401   0
  -1   1   3  123.82 3.74325   0
  -1  -1   3 122.543 3.71401   0
  -1  -1   3 119.599 3.69451   0
  -1   1  -3 119.336 3.70426   0
   1  -1  -3 123.303 3.70426   0
   1   1   3 122.065 3.73351   0
   1   1   3 119.082 3.88948   0
   1  -2   3 116.882 3.59755   0
   1   2  -3 116.853 3.60717   0
   1   2  -3 117.459 3.70336   0
  -1   2   3 111.409 3.80917   0
  -1  -2  -3 116.863 3.60717   0
   1  -2   3  118.43 3.58793   0
  -1   2   3 118.758 3.63602   0
  -1   2  -3 118.796 3.69374   0
   1  -2  -3 119.008 3.57831   0
  -1  -2   3 114.958 3.59755   0
   1   2   3 118.103 3.60717   0
  -1   2  -3 114.054 3.60717   0
   1   2   3 111.601 3.80917   0
  -1  -2   3 115.574 3.55907   0
   1  -3   3    3.59 0.39368   0
   1   3  -3 3.34629 0.44992   0
  -1   3   3 1.75282 0.40305   0
  -1  -3  -3 2.29648 0.36556   0
   1   3  -3 3.75872  0.4218   0
   1  -3   3 2.12776 0.39368   0
  -1   3   3 3.08384  0.2812   0
  -1   3  -3 1.47162 0.37494   0
   1  -3  -3 1.34977 0.33744   0
  -1  -3   3 2.21212 0.40305   0
  -1  -3   3 2.01528 0.27183   0
  -1   3  -3 0.77799 0.33744   0
   1   3   3  1.4435 0.40305   0
  -1  -4  -3  21.277 0.87787   0
   1  -4   3 20.9331 0.85072   0
   1   4  -3  18.218 0.91407   0
  -1   4   3 18.0189 1.04982   0
  -1  -4  -3 20.3448 0.87787   0
   1   4  -3 17.1863 0.91407   0
   1  -4   3 21.4218 0.85072   0
  -1   4   3 18.2452 0.76021   0
   1   4   3 16.4713 0.75116   0
  -1  -4   3 21.5032 0.87787   0
   1  -4  -3 17.9646 0.87787   0
  -1   4  -3  17.503 0.91407   0
  -1  -4   3 19.5031 0.80547   0
   1   4   3 16.8152 0.99552   0
   1  -4  -3 20.1004 0.83262   0
  -1   4  -3 16.0188 0.89597   0
   1   5  -3 8.74591 0.65009   0
  -1   5   3 7.18569 0.49407   0
   1  -5   3 6.64828 0.54608   0
  -1  -5  -3 5.44344 0.58942   0
   1  -5   3 6.61361 0.56341   0
   1   5  -3 6.41425 0.66743   0
  -1   5   3 7.10768 0.75411   0
   1  -5  -3 4.76735 0.53741   0
  -1   5  -3  7.4544 0.65876   0
   1   5   3 8.32119 0.78011   0
  -1   5  -3 3.38048  0.6761   0
  -1  -5   3 6.36224 0.57208   0
   1  -5  -3 4.37729 0.59808   0
   1   5   3 6.70029 0.49407   0
  -1  -5   3 6.70029 0.52874   0
  -1   6   3 9.50023 0.78344   0
   1   6  -3 8.79101 0.67623   0
  -1   6   3 8.84049 0.56078   0
   1   6  -3 10.1435  0.7587   0
   1  -6   3 8.50237 0.62675   0
   1  -6   3 7.61997  0.6185   0
  -1  -6  -3 7.26537 0.64324   0
  -1  -6  -3 7.31485  0.6185   0
   1  -6  -3 5.73972 0.65149   0
   1  -6  -3 7.46329 0.61026   0
  -1  -6   3 7.28186 0.57727   0
  -1  -6   3 8.20549 0.65974   0
  -1   6  -3 10.5476 0.70922   0
   1   6   3 8.98068 0.77519   0
   1   6   3 8.70854 0.54428   0
  -1   6  -3 8.02406 0.73396   0
   1   7  -3 7.98552 0.67912   0
   1   7  -3 7.35324 0.72596   0
   1  -7   3 7.47814 0.59325   0
  -1  -7  -3 6.79901 0.61667   0
  -1   7   3 7.02539 0.75718   0
   1  -7   3 8.14164 0.63228   0
  -1  -7  -3 6.57264 0.62448   0
  -1   7   3 8.02455 0.54642   0
   1   7   3 7.29079 0.53081   0
  -1   7  -3 8.45388 0.67912   0
  -1  -7   3 7.72012 0.57764   0
   1  -7  -3 7.92308  0.6479   0
  -1  -7   3 8.38363 0.64009   0
   1  -7  -3 6.65851 0.62448   0
  -1   7  -3 6.96294 0.71815   0
   1   7   3 8.39924 0.81182   0
  -1  -8  -3 2.42007 0.53698   0
  -1   8   3 2.92762 0.64731   0
  -1  -8  -3 2.05228 0.48549   0
   1  -8   3 2.61132 0.47813   0
   1  -8   3 3.05267 0.52962   0
   1   8  -3 3.02325  0.5664   0
   1   8  -3 3.50873  0.6326   0
  -1   8  -3 2.92026 0.55904   0
  -1   8  -3 2.93498 0.61053   0
  -1  -8   3 2.88349 0.53698   0
  -1  -8   3  2.7805 0.48549   0
   1  -8  -3 2.18468 0.51491   0
   1   8   3 3.58229 0.69145   0
   1  -8  -3 1.80953  0.5002   0
  -1  -9  -3 1.68024 0.46328   0
  -1  -9  -3 1.30686 0.47711   0
   1   9  -3 1.90151   0.567   0
  -1   9   3 1.68716 0.57391   0
   1  -9   3 0.82284 0.44253   0
   1  -9   3 0.67071 0.42179   0
   1   9  -3 1.23771 0.48402   0
  -1  -9   3 0.94038 0.45636   0
   1  -9  -3 1.66642 0.48402   0
  -1   9  -3 1.38983 0.48402   0
   1   9   3 1.27228 0.57391   0
  -1   9  -3 1.25154 0.53242   0
   1  -9  -3 0.51168 0.47711   0
  -1  10   3 0.97325 0.58395   0
   1  10  -3 0.03893 0.45418   0
   1 -10   3 0.59693 0.42823   0
  -1 -10  -3 0.32442 0.42174   0
   1  10  -3 0.83699 0.54502   0
  -1 -10   3-0.29846  0.3893   0
  -1  10  -3 0.53853 0.47365   0
   1 -10  -3 0.44769 0.43472   0
   1 -10  -3 0.40876 0.44121   0
   1  10   3  0.6099 0.56448   0
  -1  11   3-0.17036 0.51108   0
  -1 -11  -3-0.16427 0.44415   0
   1  11   3-0.34072 0.52933   0
  -1 -11   3 -0.1947  0.4259   0
  -1  12   3 1.32954 0.55921   0
   1  12   3 0.69045 0.53068   0
  -1  13   3 0.85616  0.5458   0
   1  13   3 0.32106  0.5351   0
  -1   0  -4 0.19446 0.24308   0
   1   0  -4-0.53477  0.2528   0
   1  -1   4 541.393 16.5452   0
   1   1  -4 541.112 16.4193   0
  -1  -1  -4 559.613 16.5646   0
   1  -1   4 573.418 16.5839   0
  -1   1   4 561.181 16.6033   0
  -1   1   4 551.316  17.281   0
   1   1   4 550.309 17.2616   0
   1   1   4 563.079 16.6033   0
  -1   1  -4 533.967 16.4193   0
  -1  -1   4 569.526 16.5549   0
  -1  -1   4 552.236 16.5646   0
   1  -1  -4 569.575 16.5549   0
  -1   2   4 1.69792 0.32432   0
   1   2  -4 1.02066 0.20986   0
  -1  -2  -4 1.91732 0.33386   0
   1  -2   4 1.47853 0.25755   0
   1   2  -4 1.01112 0.28617   0
  -1   2   4 0.83942 0.31478   0
   1  -2   4 1.52622 0.28617   0
  -1   2  -4 0.69634 0.29571   0
   1  -2  -4 1.15421 0.24801   0
  -1  -2   4 1.25913 0.20986   0
  -1  -2   4 1.96501 0.30524   0
   1   2   4 0.69634 0.28617   0
   1   2   4 1.10651 0.24801   0
   1  -3   4 53.9425 1.81296   0
  -1  -3  -4 54.1749 1.82226   0
  -1   3   4 50.8279 1.98031   0
   1   3  -4 54.3237 1.85015   0
   1   3  -4 51.5252 1.85015   0
  -1   3   4  54.147 1.85944   0
   1  -3   4  55.272 1.81296   0
   1  -3  -4 55.0024 1.80366   0
  -1   3  -4 55.3185 1.87804   0
   1   3   4 53.5892  1.9989   0
  -1  -3   4  53.989 1.83155   0
   1   3   4 55.0303 1.84085   0
  -1   3  -4 55.8205 1.85015   0
  -1  -3   4 55.0303 1.78507   0
   1   4  -4  10.901 0.75427   0
  -1  -4  -4 12.4454 0.68243   0
   1  -4   4  12.221 0.63754   0
   1  -4   4 13.2985  0.6555   0
   1   4  -4 7.93778 0.67346   0
   1  -4  -4 13.0111 0.64652   0
   1   4   4 9.89529 0.80815   0
  -1  -4   4 11.6373 0.67346   0
  -1   4  -4 9.48224 0.76325   0
  -1  -4   4 11.0536 0.60162   0
   1   4   4 12.4275 0.70039   0
   1  -4  -4 7.83003 0.66448   0
  -1  -5  -4 167.484  5.2137   0
   1  -5   4 161.238 5.17929   0
   1   5  -4 170.555 5.43739   0
  -1   5   4 160.936 5.02443   0
   1   5  -4 170.899 5.23091   0
  -1  -5  -4 170.994 5.24812   0
  -1   5   4 167.802 5.57505   0
   1  -5   4 165.066  5.2051   0
  -1   5  -4 172.138 5.23951   0
   1  -5  -4 165.557 5.25672   0
  -1  -5   4 163.801  5.2137   0
   1   5   4 164.455 5.56644   0
  -1  -5   4  166.40 5.17068   0
  -1   5  -4 166.245 5.42879   0
   1  -5  -4 161.427 5.17929   0
  -1  -6  -4 42.2071 1.65422   0
   1   6  -4 44.4346 1.69516   0
   1   6  -4 40.1434 1.71154   0
  -1  -6  -4 42.5838 1.66241   0
  -1   6   4 47.5629 1.88352   0
   1  -6   4 47.9232 1.64603   0
   1   6   4 39.2754 1.80981   0
  -1  -6   4 41.9205 1.63784   0
  -1  -6   4 40.4219 1.58051   0
  -1   6  -4  50.601  1.7443   0
  -1   6  -4 45.4337 1.75249   0
  -1  -7  -4 10.3917 0.74448   0
   1   7  -4 11.6325  0.7755   0
  -1   7   4 10.6632 0.87632   0
   1   7  -4 11.3844 0.80652   0
   1  -7   4 10.9423 0.70571   0
   1  -7   4  11.493 0.69795   0
  -1  -7  -4 9.11216 0.70571   0
   1   7   4 12.1676 0.92285   0
   1  -7  -4 9.02685 0.71346   0
   1  -7  -4 9.93419 0.75224   0
  -1   7  -4  12.664 0.83754   0
  -1  -7   4 10.8726 0.67469   0
  -1   7  -4 11.6093  0.7755   0
  -1  -7   4  11.904 0.72897   0
   1  -8   4 15.2147 0.83348   0
  -1   8   4 16.1213 1.05282   0
   1   8  -4 13.8329 0.89197   0
   1   8  -4 14.3447 0.94315   0
  -1  -8  -4 13.0213 0.85542   0
   1  -8   4 14.8053 0.82617   0
  -1  -8  -4 14.3374 0.86273   0
   1  -8  -4 13.9645 0.89197   0
  -1   8  -4 16.1067  0.9724   0
  -1  -8   4 13.4966 0.80424   0
   1  -8  -4 15.0904 0.86273   0
   1   8   4 13.7963 1.00895   0
  -1   8  -4 16.3699 0.92853   0
  -1  -8   4 14.3593 0.86273   0
   1   9  -4 23.5376  1.2171   0
   1   9  -4 22.0316 1.12771   0
   1  -9   4 23.2212 1.10021   0
   1  -9   4 21.2546 1.06583   0
  -1   9   4 23.5651 1.29274   0
  -1  -9  -4 22.3067 1.12084   0
  -1  -9  -4 21.8322 1.08645   0
  -1  -9   4 22.2723 1.10708   0
   1   9   4 22.6436 1.27899   0
   1  -9  -4 23.9501 1.13459   0
  -1   9  -4 22.2654 1.12771   0
  -1   9  -4 22.9462 1.21023   0
   1  -9  -4 22.7468 1.10021   0
  -1  10   4 8.41737 0.82625   0
   1 -10   4 7.95261 0.65196   0
   1  10  -4 7.48139 0.71005   0
  -1 -10  -4 8.17853  0.7036   0
   1 -10  -4 8.41737 0.69714   0
  -1 -10   4 8.48837 0.68423   0
   1  10   4 8.68203  0.8327   0
  -1  10  -4 7.77832 0.71651   0
   1 -10  -4 8.92086 0.72942   0
  -1  11   4 7.09762 0.79939   0
  -1 -11  -4 7.75772 0.69038   0
   1  11   4 6.71609 0.79939   0
  -1 -11   4   7.788 0.67827   0
  -1  12   4 2.43743 0.65339   0
   1  12   4 1.78972 0.63635   0
   1   0   5 0.16381 0.20235   0
   1   0  -5 -0.3758 0.17345   0
  -1   0   5 0.21199 0.17345   0
  -1   0   5 0.07709 0.19272   0
   1   0   5-0.16381 0.17345   0
   1   0   5-0.50107 0.16381   0
  -1   0  -5 0.02891 0.17345   0
  -1   0   5-0.08672 0.18308   0
   1  -1   5 86.2036 2.70315   0
  -1   1   5 85.4943 2.72232   0
   1   1  -5 86.4049 2.70315   0
  -1   1   5 81.4971 2.81818   0
   1  -1   5 85.6477 2.69356   0
  -1  -1  -5 85.1684 2.70315   0
   1   1   5 85.9257 2.72232   0
  -1  -1   5 86.6542 2.69356   0
   1  -1  -5 83.7689 2.69356   0
  -1   1  -5 84.8521 2.69356   0
   1   1   5  83.165 2.81818   0
  -1  -1   5  84.507 2.69356   0
   1  -1  -5 83.7497 2.58812   0
   1  -2   5 13.9112 0.62289   0
  -1   2   5 12.6559 0.70783   0
  -1   2   5  12.571  0.6512   0
   1  -2   5 13.5714 0.62289   0
  -1  -2  -5 12.0614 0.63233   0
   1   2  -5 13.9867 0.69839   0
   1  -2  -5 12.8636 0.62289   0
   1   2   5 12.6843 0.64176   0
  -1  -2   5 14.8738 0.60401   0
   1   2   5 14.5624 0.73614   0
  -1   2  -5 12.8164 0.67008   0
  -1  -2   5 13.4298 0.62289   0
   1  -3   5 9.08155 0.52447   0
  -1  -3  -5 9.19197 0.55207   0
   1   3  -5 9.32998 0.49686   0
   1  -3   5 9.76244 0.52447   0
  -1   3   5 9.09075 0.68089   0
  -1   3   5 8.56629 0.55207   0
   1   3  -5 8.70431 0.58888   0
  -1  -3   5 9.09075 0.55207   0
   1   3   5 9.36679 0.67168   0
  -1   3  -5 8.84232 0.59808   0
  -1  -3   5 9.56921 0.48766   0
  -1   3  -5 9.57842 0.47846   0
   1  -3  -5 9.56921 0.52447   0
   1   3   5 9.90046 0.56127   0
   1   4  -5 10.4903 0.73788   0
   1  -4   5 10.7215 0.62231   0
   1  -4   5 12.2595 0.64898   0
  -1  -4  -5 12.7573 0.66676   0
  -1   4   5 11.4949 0.71121   0
   1   4  -5 10.6504  0.6312   0
  -1   4   5 9.67245 0.79122   0
   1   4   5 10.1258 0.80011   0
  -1   4  -5 10.9348  0.7201   0
   1  -4  -5 12.3839 0.65787   0
  -1  -4   5 12.0994 0.61342   0
  -1   4  -5 10.9882 0.64898   0
   1   4   5 11.9216 0.68454   0
  -1  -4   5 13.6374 0.67565   0
   1  -5   5 20.4447 0.95449   0
   1  -5   5 21.6208 0.96301   0
  -1   5   5 21.1095 1.18458   0
  -1  -5  -5 20.0612 0.98857   0
   1   5  -5 22.5582 1.05675   0
   1   5  -5   20.76 1.00562   0
  -1  -5  -5  21.902 0.98857   0
  -1   5  -5 24.0411  1.0738   0
  -1  -5   5 20.7941 0.92892   0
   1  -5  -5  19.013 1.02266   0
   1   5   5 23.5724 1.21015   0
   1  -5  -5 22.3622 0.98005   0
  -1   5  -5 20.3169 1.01414   0
  -1  -5   5 23.7343 1.00562   0
   1  -6   5 15.7218 0.81166   0
   1   6  -5 15.7949 0.88471   0
  -1  -6  -5  13.782 0.85224   0
   1   6  -5 16.0627 0.90906   0
  -1  -6  -5 14.6099 0.81978   0
   1  -6   5  13.855 0.77108   0
  -1   6   5 13.1651 0.97399   0
  -1  -6   5 15.4378 0.81978   0
   1  -6  -5 12.6781 0.85224   0
  -1   6  -5 17.5562 0.92529   0
   1   6   5 14.2365 0.99834   0
  -1  -6   5 13.4979 0.74673   0
  -1   6  -5 14.6991 0.86847   0
   1  -6  -5 14.9508 0.81978   0
  -1   7   5 8.45166 0.81517   0
  -1  -7  -5 6.20609 0.62292   0
  -1  -7  -5 6.60599 0.64599   0
   1   7  -5 7.67494 0.70751   0
   1  -7   5 6.94436 0.59215   0
   1   7  -5  7.9441  0.7152   0
   1  -7   5 8.22864 0.60754   0
  -1  -7   5 7.52882 0.58446   0
   1  -7  -5 5.89079 0.62292   0
  -1  -7   5 8.62085 0.63061   0
  -1   7  -5 7.49806  0.7152   0
   1   7   5 6.98281 0.76903   0
  -1   7  -5 6.08304 0.72289   0
   1  -7  -5 6.13688 0.60754   0
   1  -8   5 3.27195 0.52235   0
  -1  -8  -5 3.22117 0.57313   0
   1   8  -5 3.92489 0.65294   0
  -1  -8  -5 3.09783 0.56588   0
   1  -8   5 3.54764 0.50784   0
   1   8  -5 2.38686 0.56588   0
  -1   8   5  2.8947 0.64568   0
  -1   8  -5 2.45215 0.55863   0
   1   8   5 3.24293 0.68921   0
  -1  -8   5 3.88862 0.52961   0
   1  -8  -5 2.85842 0.55137   0
  -1  -8   5 2.90195 0.48608   0
  -1   8  -5 2.21999 0.55863   0
   1  -8  -5 2.88019 0.52961   0
   1  -9   5  0.7101  0.4165   0
  -1  -9  -5 1.04466 0.45747   0
   1   9  -5 0.15021 0.47112   0
   1  -9   5 0.83982 0.40284   0
  -1  -9  -5 1.28363 0.47795   0
  -1   9   5 0.17752  0.4916   0
   1   9   5 0.30042 0.51892   0
  -1   9  -5 0.58719 0.45747   0
  -1  -9   5 1.13342 0.43698   0
   1  -9  -5 0.23215 0.40967   0
   1  -9  -5 0.56671 0.44381   0
   1  10  -5 1.50703 0.53868   0
   1 -10   5 1.31464 0.46173   0
  -1  10   5 1.20562 0.57075   0
  -1 -10  -5 1.22486 0.49379   0
  -1  10  -5 1.34029 0.51303   0
  -1 -10   5 1.75072 0.48738   0
   1 -10  -5 1.06454 0.48097   0
   1 -10  -5  1.2441 0.48097   0
   1  10   5 2.01364 0.62846   0
  -1 -11  -5 0.72844 0.49967   0
  -1  11   5 0.30703 0.51773   0
   1  11   5 -0.1204 0.53579   0
  -1 -11   5 0.91507 0.46957   0
  -1  12   5 1.52563 0.59895   0
   1  12   5 0.96058 0.59895   0
   1   0   6-0.22824 0.18069   0
  -1   0   6-0.01902  0.1902   0
  -1   0  -6 0.00951  0.1902   0
   1   0  -6 0.12363 0.17118   0
   1   0   6-0.39942 0.17118   0
  -1   0   6 -0.0951 0.18069   0
  -1   0   6 0.12363 0.17118   0
   1   0   6-0.18069 0.18069   0
  -1   1   6 352.717 11.2303   0
  -1   1   6 353.682  10.814   0
   1   1  -6 356.662  10.691   0
  -1  -1  -6 348.554 10.7761   0
  -1  -1  -6 356.804 10.5774   0
   1  -1   6 345.792 10.7572   0
   1  -1   6 358.176  10.795   0
   1  -1  -6 372.112 10.5964   0
  -1   1  -6 354.165  10.691   0
  -1  -1   6 370.144 10.7856   0
   1  -1  -6 365.376 10.7856   0
   1   1   6 360.503  10.814   0
   1   1   6 358.214 11.2208   0
  -1  -1   6 357.589 10.7761   0
  -1  -2  -6 12.1586 0.61492   0
   1  -2   6 11.1244 0.56833   0
   1  -2   6 11.4878 0.56833   0
  -1   2   6 11.1244 0.61492   0
   1   2  -6  9.6896 0.63355   0
  -1   2   6 7.31379  0.6615   0
  -1  -2   6  10.789  0.5497   0
   1   2   6 9.19581 0.58697   0
   1  -2  -6 11.4132 0.58697   0
  -1   2  -6 7.82622 0.63355   0
  -1  -2   6 12.2238 0.58697   0
   1   2   6 7.79827 0.64287   0
   1  -3   6  13.857 0.64514   0
   1  -3   6 11.5672 0.61789   0
  -1  -3  -6 11.5036 0.64514   0
  -1   3   6 11.7943  0.6724   0
   1   3  -6 12.7121 0.55428   0
   1   3  -6 11.5399 0.70875   0
  -1   3   6 12.9029 0.79053   0
  -1  -3   6 12.4395  0.6088   0
  -1   3  -6  12.176 0.72692   0
  -1  -3   6 11.5217 0.63606   0
   1   3   6 12.4758 0.66332   0
   1   3   6 11.1038  0.7451   0
   1  -3  -6 11.6671 0.62697   0
   1  -4   6 3.80329 0.42161   0
   1  -4   6 3.72424 0.43918   0
   1   4  -6 3.02155 0.50945   0
  -1   4   6 4.83097 0.50945   0
  -1   4   6 3.07425 0.57972   0
  -1  -4  -6 3.64518 0.46553   0
   1   4  -6 3.29384 0.40404   0
  -1   4  -6 3.08304  0.5358   0
   1   4   6 3.13574 0.55336   0
  -1  -4   6 2.74926 0.41283   0
   1  -4  -6 5.42825 0.47431   0
  -1  -4   6 3.28506 0.38648   0
   1   4   6 4.04045 0.44796   0
  -1  -5  -6 2.25795 0.42126   0
   1   5  -6 2.42645 0.51394   0
  -1   5   6 1.62606 0.50551   0
   1  -5   6 2.32535 0.43811   0
   1   5  -6 2.11472 0.39598   0
   1  -5   6 2.50228 0.41283   0
  -1  -5   6 2.01362 0.38756   0
  -1   5  -6 1.55023 0.37071   0
   1  -5  -6 2.93196 0.45496   0
   1   5   6 2.43487 0.44653   0
   1  -5  -6 1.64291 0.41283   0
  -1  -5   6 2.26637 0.41283   0
  -1   5  -6 1.85354 0.47181   0
   1   5   6 2.32535 0.54764   0
  -1  -6  -6 5.17124   0.538   0
  -1  -6  -6  4.7858 0.57815   0
  -1   6   6 4.93034 0.68254   0
   1  -6   6 6.43996 0.54603   0
   1   6  -6 4.72157 0.64239   0
   1   6  -6 3.98282 0.57012   0
  -1  -6   6 5.25154 0.51391   0
   1   6   6 6.29542 0.74678   0
  -1  -6   6 5.66106 0.52194   0
  -1   6  -6 6.27936 0.66648   0
  -1   6  -6 3.74192 0.55406   0
   1  -6  -6 6.69691 0.62633   0
  -1  -7  -6 54.5007 2.01742   0
   1  -7   6 55.9471 1.99458   0
  -1  -7  -6  53.884 2.03264   0
   1   7  -6 55.7492 2.07832   0
   1  -7   6 54.8052 1.97935   0
  -1   7   6 55.4218 2.26864   0
   1   7  -6  58.231 2.10877   0
  -1   7  -6 58.2462 2.09354   0
  -1  -7   6 52.9705 2.00219   0
   1  -7  -6 54.0439 1.99458   0
   1  -7  -6 55.8177 2.07071   0
  -1   7  -6 57.3859 2.09354   0
  -1  -7   6 52.1026 1.94129   0
   1   7   6 55.1249 2.26864   0
  -1  -8  -6  19.866 1.05655   0
   1   8  -6 21.1094 1.12124   0
   1  -8   6 20.0672 1.01342   0
   1  -8   6 22.4678 1.04217   0
  -1   8   6 23.7112 1.29373   0
  -1  -8  -6 21.2891 1.05655   0
   1  -8  -6 23.5316 1.05655   0
  -1   8  -6 21.4041 1.12842   0
   1   8   6 22.3744 1.26498   0
   1  -8  -6 22.8416 1.11405   0
  -1  -8   6 20.9728 1.04936   0
  -1  -8   6 21.1669 1.01342   0
  -1  -9  -6  26.903 1.23209   0
  -1  -9  -6  26.727  1.2524   0
  -1   9   6 28.0674 1.44196   0
   1   9  -6 25.3189 1.27271   0
   1  -9   6 25.5761 1.19148   0
   1  -9   6 27.7221 1.21179   0
   1  -9  -6 27.1196 1.21856   0
  -1  -9   6 27.1129 1.22533   0
  -1   9  -6 26.4833 1.28625   0
   1  -9  -6 27.2956 1.27271   0
   1   9   6 26.9165 1.44873   0
  -1 -10  -6 5.15345 0.61078   0
   1 -10   6 5.60517 0.57897   0
  -1 -10  -6 5.27433 0.63623   0
  -1  10   6 5.66879 0.73166   0
   1  10  -6 4.96894 0.63623   0
   1 -10  -6  5.3125 0.58533   0
   1  10   6 5.25524 0.73166   0
  -1  10  -6 4.47905 0.62987   0
   1 -10  -6 4.46632 0.61078   0
  -1 -10   6 4.82261 0.57261   0
   1  11  -6 9.96385 0.79496   0
  -1 -11  -6 9.89212 0.77105   0
  -1  11   6  10.968  0.9145   0
   1  11   6 10.5855 0.92645   0
  -1 -11   6 10.7289 0.75312   0
  -1  11  -6  9.8443 0.80093   0
  -1  12   6 2.39672  0.6511   0
   1  12   6 1.48743 0.63426   0
  -1   0   7-0.15921 0.18731   0
  -1   0   7-0.14985 0.19667   0
   1   0  -7-0.35589 0.19667   0
   1   0   7-0.16858 0.19667   0
  -1   0   7-0.01873 0.17794   0
  -1   0  -7-0.25287 0.18731   0
   1   0   7 0.14048 0.20604   0
  -1   1   7 18.6359 0.84793   0
   1  -1   7 18.4682 0.81066   0
   1  -1   7 19.6609 0.81066   0
  -1   1   7 19.3534 0.83861   0
  -1  -1  -7 19.6981  0.8293   0
   1   1  -7 17.5923  0.8293   0
  -1  -1  -7 19.4838  0.7268   0
  -1   1  -7 17.9743  0.8293   0
   1  -1  -7 20.2852 0.83861   0
   1   1   7 18.6638 0.83861   0
   1  -1  -7 18.5427  0.7268   0
  -1  -1   7 18.6638 0.80134   0
   1   1   7 17.3407 0.84793   0
  -1  -1   7 19.0552 0.80134   0
  -1   2   7  8.5174 0.58741   0
   1  -2   7  9.4903 0.54152   0
  -1   2   7 9.15988  0.6333   0
   1  -2   7 9.26084 0.55069   0
  -1  -2  -7 10.4907 0.58741   0
   1   2  -7 8.86618 0.60576   0
  -1  -2   7 10.1603 0.54152   0
  -1   2  -7 9.22413  0.6333   0
  -1  -2   7 9.77482 0.55069   0
   1  -2  -7 8.99467 0.55069   0
   1   2   7  9.5729 0.58741   0
   1   2   7 9.17824  0.6333   0
  -1   3   7 21.2948 0.96713   0
  -1  -3  -7 21.5007 0.94922   0
   1  -3   7 22.9067 0.92236   0
   1  -3   7 21.4739 0.92236   0
  -1   3   7 20.8202 1.07459   0
   1   3  -7 20.3456 0.97609   0
  -1   3  -7 21.5097 1.01191   0
  -1  -3   7 22.1186 0.89549   0
   1   3   7 22.6022 0.96713   0
   1  -3  -7  21.259  0.9134   0
   1   3   7 20.8381 1.05668   0
  -1  -3   7 21.5276 0.93131   0
   1   4  -7 3.89755   0.537   0
  -1  -4  -7 2.85821 0.45904   0
  -1   4   7 3.15269 0.49369   0
   1  -4   7 2.38184 0.41574   0
  -1   4   7 3.57709  0.5803   0
   1  -4   7 3.01411 0.45038   0
   1   4  -7 3.38654 0.39842   0
  -1   4  -7 4.09676 0.56298   0
  -1  -4   7  2.2779 0.38976   0
   1  -4  -7 3.48181 0.45904   0
  -1   4  -7 2.72829 0.35511   0
   1   4   7 3.94086 0.60629   0
   1   4   7 3.64638 0.49369   0
  -1  -4   7 3.30859 0.47637   0
   1   5  -7 19.9779 0.91451   0
   1  -5   7 19.8947 0.94776   0
  -1   5   7 19.0883 0.99765   0
   1   5  -7 22.0563  1.0309   0
  -1  -5  -7 20.0527 0.95608   0
  -1   5   7 20.8508 1.10572   0
   1  -5   7 19.8365 0.91451   0
  -1   5  -7 21.4743  1.0309   0
  -1   5  -7 19.6536 0.90619   0
  -1  -5   7 18.5978 0.93114   0
  -1  -5   7  20.061 0.89788   0
   1  -5  -7 18.1904 0.93114   0
   1   5   7  22.048 1.13067   0
   1   5   7 19.9779 0.98933   0
  -1  -6  -7 3.77476 0.52339   0
   1   6  -7 4.09196 0.61062   0
   1   6  -7 4.21884 0.54718   0
  -1  -6  -7 3.06897 0.50753   0
   1  -6   7 3.43376 0.48374   0
   1  -6   7 4.38538 0.50753   0
  -1   6   7 4.13954 0.68199   0
  -1   6  -7 3.87785 0.53132   0
  -1  -6   7 3.79062 0.45995   0
  -1  -6   7 4.97221 0.52339   0
  -1   6  -7  3.1562  0.5789   0
   1  -6  -7 3.21171 0.54718   0
   1  -6  -7 3.70338  0.4996   0
   1   6   7 4.40124 0.71371   0
   1   7  -7 5.45466 0.66208   0
  -1  -7  -7 4.83772  0.5718   0
  -1   7   7 5.29667 0.73732   0
   1  -7   7 4.61953 0.55675   0
   1  -7   7  5.8158  0.5718   0
  -1  -7  -7 3.95745 0.59437   0
  -1  -7   7 5.13114 0.56427   0
   1  -7  -7 3.64898 0.59437   0
  -1   7  -7 4.84524 0.65456   0
  -1  -7   7 5.55999 0.52666   0
   1  -7  -7  4.6722 0.55675   0
   1   7   7 6.01894 0.74484   0
   1  -8   7 0.93847 0.39103   0
  -1   8   7 0.56877 0.54033   0
  -1  -8  -7 1.01667 0.44791   0
  -1  -8  -7 0.69674 0.46213   0
   1   8  -7  1.3295 0.50478   0
   1  -8   7 1.32239 0.46924   0
   1  -8  -7 1.68498 0.46924   0
  -1  -8   7 1.28684 0.39814   0
  -1   8  -7 0.98113 0.48345   0
   1  -8  -7 1.14465 0.45502   0
  -1  -8   7 1.61388 0.46924   0
   1   8   7 0.78206 0.53322   0
  -1  -9  -7 1.71571 0.48254   0
   1   9  -7 1.25998 0.52946   0
  -1  -9  -7 1.98379 0.52276   0
  -1   9   7 1.57497 0.62329   0
   1  -9   7 2.25858 0.50935   0
   1  -9  -7 1.75593 0.50935   0
   1  -9  -7 1.11253 0.46914   0
   1   9   7 1.23317 0.60318   0
  -1   9  -7 1.64199 0.54956   0
  -1  -9   7 1.84975 0.46914   0
   1 -10   7  3.3473 0.54212   0
  -1 -10  -7 2.87452 0.56734   0
   1  10  -7  2.1685 0.56103   0
  -1 -10  -7 2.75475 0.54843   0
  -1  10   7 2.36391 0.64929   0
  -1 -10   7 2.72953 0.54212   0
   1 -10  -7 3.64358 0.59255   0
  -1  10  -7 2.24414 0.57995   0
   1 -10  -7 2.29457 0.52952   0
   1  10   7  2.5152 0.64929   0
  -1 -11  -7 0.83574 0.50974   0
   1  11  -7  1.0017 0.50974   0
  -1  11   7 0.87723 0.56902   0
   1  11   7 0.92465 0.59272   0
  -1  11  -7 0.54531 0.48603   0
  -1 -11   7 1.89672 0.50974   0
  -1  12   7 0.80199 0.56807   0
   1  12   7   0.763 0.60149   0
  -1   0   8 0.31294 0.23931   0
   1   0   8 0.46021 0.24851   0
   1   0   8 0.40498 0.24851   0
  -1   0   8 0.07363  0.2209   0
   1   0  -8 -0.2209 0.21169   0
  -1   0  -8-0.13806  0.2301   0
  -1   0   8 0.37737 0.19329   0
  -1   1   8 145.378  4.8264   0
  -1  -1  -8 150.443 4.67071   0
  -1   1   8 147.897 4.68903   0
  -1  -1  -8 153.227 4.51502   0
   1   1  -8 149.509 4.61576   0
   1  -1   8 142.283 4.63408   0
   1  -1   8  147.10 4.67071   0
  -1  -1   8 152.055 4.66155   0
   1   1   8 150.379 4.69819   0
  -1  -1   8 144.288 4.64324   0
   1   1   8 149.344  4.8264   0
   1  -1  -8 151.597 4.66155   0
  -1   1  -8 145.955 4.61576   0
   1  -1  -8 153.987 4.51502   0
  -1  -2  -8 10.3138 0.64969   0
   1   2  -8 7.79629 0.70383   0
   1  -2   8 10.2597 0.63164   0
   1  -2   8 12.5156 0.64067   0
  -1   2   8 9.35735 0.65871   0
  -1  -2   8 9.35735 0.59555   0
  -1  -2   8 11.7486 0.63164   0
   1  -2  -8 10.4402 0.63164   0
   1   2   8 9.05958 0.64067   0
  -1   3   8  4.5978 0.50206   0
   1  -3   8 5.24959 0.47563   0
  -1   3   8 4.58899 0.59014   0
   1  -3   8 5.04701 0.46683   0
   1   3  -8 5.82211 0.56371   0
  -1  -3  -8 5.42575 0.51967   0
   1  -3  -8 5.86615 0.49325   0
   1   3   8 6.19205 0.52848   0
   1   3   8 4.46568 0.59895   0
  -1  -3   8 6.05993 0.47563   0
  -1   3  -8 5.42575 0.55491   0
  -1  -3   8 5.26721 0.50206   0
  -1   4   8 5.05514 0.70755   0
   1   4  -8 6.59811 0.67345   0
  -1   4  -8 8.02173 0.67345   0
   1   4   8 8.77191 0.78427   0
  -1  -5  -8 68.5278 2.41584   0
   1   5  -8 75.4969 2.51411   0
  -1   5   8 70.7717 2.48135   0
  -1   5   8 76.7089 2.70246   0
   1   5  -8 68.9864 2.38308   0
   1  -5   8 67.1357 2.40765   0
   1  -5   8 66.6934 2.37489   0
  -1  -5   8 67.8154  2.3667   0
   1  -5  -8 68.1921 2.39946   0
  -1  -5   8 68.4951 2.42403   0
  -1   5  -8 71.4105 2.38308   0
   1   5   8 69.3713 2.45678   0
   1   5   8 70.6652 2.65332   0
  -1   5  -8 71.5742 2.48954   0
   1  -6   8 10.5943 0.67241   0
   1   6  -8 11.1885 0.80532   0
  -1   6   8 9.41368 0.86005   0
  -1  -6  -8  11.384  0.7115   0
   1  -6   8 10.1252 0.68804   0
   1   6   8 9.98444 0.89915   0
   1   6   8 11.2823 0.75841   0
  -1  -6   8 10.7898 0.64895   0
   1  -6  -8 10.7976 0.68804   0
   1  -6  -8 10.2816  0.7115   0
  -1  -6   8 11.9157 0.72714   0
  -1   6  -8 9.99226 0.78969   0
  -1  -7  -8 29.2792 1.29173   0
  -1   7   8 30.1329 1.47732   0
   1  -7   8 27.1783 1.22492   0
  -1  -7  -8 27.2377 1.22492   0
   1  -7   8 27.1263 1.19522   0
   1   7  -8 29.6058 1.32885   0
   1  -7  -8 27.8984 1.22492   0
   1  -7  -8 28.7076 1.29173   0
   1   7   8 27.8241  1.4402   0
  -1  -7   8 28.5814 1.24719   0
  -1   7  -8 29.4574 1.33627   0
  -1  -7   8 28.0468 1.18037   0
   1   8  -8 3.89743 0.63904   0
  -1  -8  -8 3.98872 0.57584   0
   1  -8   8 5.19658 0.57584   0
  -1  -8  -8 4.27664  0.5969   0
  -1   8   8 4.03788 0.70224   0
   1  -8   8  4.9227 0.58286   0
   1   8   8 4.45922 0.71628   0
  -1  -8   8 4.67692 0.57584   0
   1  -8  -8 5.33702 0.63202   0
  -1   8  -8 4.22046 0.63904   0
   1  -8  -8 5.11933 0.58988   0
  -1   9   8 11.6077 0.94743   0
  -1  -9  -8 11.0578 0.80167   0
   1  -9   8  11.674 0.77517   0
  -1  -9  -8 10.0176 0.76192   0
   1   9  -8 10.6073  0.8348   0
   1   9   8 9.58695 0.91431   0
  -1   9  -8 10.9518 0.84143   0
  -1  -9   8 10.4748 0.76192   0
   1  -9  -8 12.0317 0.77517   0
   1  -9  -8 11.5944 0.82155   0
   1  10  -8 3.88623 0.61132   0
  -1  10   8 4.54122 0.71113   0
   1 -10   8 5.02778 0.59884   0
  -1 -10  -8 5.57671 0.65498   0
  -1 -10  -8 5.45819 0.62379   0
  -1 -10   8 4.84064 0.58637   0
  -1  10  -8 3.69286 0.61132   0
   1 -10  -8  5.1962 0.62379   0
   1  10   8 4.14823 0.71113   0
   1 -10  -8 5.33967 0.59884   0
  -1 -11  -8 12.3761 0.83956   0
  -1  11   8 11.5424  0.9511   0
   1  11  -8 11.4837 0.86891   0
  -1  11  -8 12.1237 0.88065   0
   1  11   8 11.4426 0.96285   0
  -1 -11   8 13.6266  0.8513   0
   1  12  -8 2.09212 0.60169   0
  -1  12   8 1.98171 0.61825   0
   1  12   8 1.86027 0.65689   0
  -1  12  -8 3.41694 0.60721   0
   1   0   9-0.12639  0.2257   0
  -1   0  -9 0.60489 0.26182   0
   1  -1   9 5.28264 0.47616   0
  -1   1   9 4.42017 0.46717   0
  -1  -1  -9 4.38423  0.3953   0
   1   1  -9 4.92328 0.48514   0
  -1   1   9 5.01312 0.49412   0
   1  -1   9 4.07877 0.46717   0
  -1  -1  -9  5.4174 0.52108   0
  -1  -1   9 4.48306 0.48514   0
  -1  -1   9 4.22252 0.48514   0
  -1   1  -9 4.64477 0.48514   0
   1  -1  -9 4.29439 0.40428   0
   1  -1  -9 4.69868 0.47616   0
   1   1   9 4.22252 0.50311   0
   1   1   9  4.7436 0.48514   0
   1  -2   9  16.939 0.80578   0
  -1  -2  -9 16.8416 0.83234   0
   1  -2   9 17.2578 0.80578   0
   1   2  -9 15.7613 0.83234   0
  -1   2   9 16.7796 0.90318   0
  -1   2   9 16.7619 0.85891   0
  -1  -2   9 17.6562 0.80578   0
   1   2   9 16.2306  0.8412   0
   1  -2  -9  16.939 0.82349   0
   1   2   9 15.4249 0.87661   0
  -1  -2   9 16.8859 0.81463   0
  -1   2  -9 16.6557 0.87661   0
  -1   3   9 3.48508 0.56211   0
   1  -3   9 3.33806 0.44104   0
   1   3  -9 3.96071 0.52752   0
  -1   3   9 3.83099 0.53617   0
  -1  -3  -9 4.28068 0.56211   0
   1  -3   9 3.45048 0.45833   0
   1   3   9 4.04718 0.57076   0
  -1  -3   9 3.16511 0.44969   0
  -1   3  -9 3.96071 0.52752   0
   1  -3  -9 2.52517 0.49293   0
  -1  -3   9 4.26338 0.46698   0
   1   3   9 3.57155 0.51022   0
   1   4  -9 5.51122 0.61143   0
  -1   4   9 4.59827 0.62818   0
   1  -4   9 4.79928 0.52767   0
  -1  -4  -9 4.06222 0.51092   0
  -1   4   9 4.79091  0.5528   0
   1  -4   9 4.58152 0.49417   0
   1  -4  -9  4.3805 0.52767   0
  -1  -4   9 3.32516 0.46904   0
  -1   4  -9 5.52797 0.60305   0
   1   4   9 5.41071 0.66168   0
  -1  -4   9 4.35537 0.51092   0
   1   4   9 3.50942  0.5528   0
   1  -5   9 9.14864 0.64427   0
  -1  -5  -9 9.21307 0.67648   0
  -1   5   9 8.82651 0.70064   0
  -1   5   9  10.856 0.83755   0
   1   5  -9 11.4036 0.78118   0
   1  -5   9 8.80235 0.66038   0
  -1   5  -9 10.5499 0.76507   0
  -1  -5   9 8.98757 0.66038   0
   1   5   9 9.80902 0.81339   0
  -1  -5   9 10.2117 0.64427   0
   1   5   9 10.5902  0.7248   0
   1  -5  -9 9.21307 0.66843   0
  -1   6   9  1.2159 0.53869   0
   1  -6   9 1.71612 0.40787   0
  -1   6   9 1.80077 0.48482   0
   1   6  -9 1.79307 0.53099   0
  -1  -6  -9 1.51603 0.44634   0
   1  -6   9 0.46943 0.36939   0
  -1  -6   9  1.0466  0.3463   0
   1   6   9-0.03848 0.47713   0
  -1  -6   9 1.26977 0.41556   0
  -1   6  -9 1.70072  0.5233   0
   1  -6  -9  0.7003 0.41556   0
   1   6   9 1.53912 0.46943   0
   1  -7   9 2.09918  0.4608   0
  -1   7   9 2.55997 0.63634   0
  -1  -7  -9 2.14306 0.52662   0
   1  -7   9 2.08455 0.49737   0
   1   7  -9 2.82328 0.59976   0
  -1  -7  -9 1.48478 0.49737   0
  -1  -7   9 1.24341 0.48274   0
  -1   7  -9 1.85781 0.54856   0
  -1  -7   9 2.17232 0.46811   0
   1  -7  -9 2.06992 0.51931   0
   1  -7  -9 1.58718 0.53394   0
   1   7   9 2.15769 0.62171   0
   1  -8   9 2.60444 0.52643   0
  -1  -8  -9  1.6347 0.51258   0
  -1   8   9 2.41742 0.63726   0
  -1  -8  -9 3.32482 0.58184   0
   1  -8   9 1.99489 0.47102   0
   1   8  -9 1.91177 0.57492   0
  -1  -8   9 1.98104 0.50565   0
  -1   8  -9 2.71527  0.6234   0
   1  -8  -9 1.64856 0.50565   0
   1   8   9 2.58366 0.67882   0
   1  -8  -9 2.25118 0.54028   0
   1  -9   9 0.29435 0.43825   0
  -1  -9  -9  0.3663  0.4775   0
  -1   9   9-0.39901 0.50367   0
  -1  -9  -9 0.60832 0.45788   0
   1   9  -9 0.06541 0.49058   0
   1  -9  -9  1.0662 0.47096   0
   1  -9  -9-0.03271 0.45788   0
  -1  -9   9 1.32784 0.49058   0
  -1   9  -9 0.51675 0.50367   0
   1   9   9-0.00654 0.54291   0
   1 -10   9 0.25278 0.41308   0
  -1  10   9-0.19113 0.46857   0
  -1 -10  -9 0.38226 0.46241   0
   1  10  -9 0.07399 0.48707   0
  -1 -10  -9 0.40692 0.46857   0
   1 -10  -9 0.24045 0.45624   0
   1 -10  -9  0.8385  0.4809   0
  -1 -10   9 0.24045 0.46241   0
  -1  10  -9-0.02466 0.46857   0
   1  10   9 0.11714 0.51789   0
  -1  11   9 3.15397 0.64473   0
   1  11  -9 2.02133 0.59827   0
  -1 -11   9 2.71834 0.58084   0
   1  11   9 2.59055 0.67958   0
  -1  11  -9 2.25366 0.58665   0
   1 -11  -9 2.71253 0.60988   0
   1  12  -9 0.86356 0.56842   0
  -1  12  -9 1.85829 0.59028   0
  -1   0  10 2.72263 0.41547   0
  -1   0 -10 2.68727 0.45082   0
  -1   0  10 1.43203 0.34475   0
   1   0  10 0.41547 0.30939   0
  -1   0  10 1.91822 0.36243   0
  -1   0 -10 0.07956 0.30055   0
   1   0 -10  0.7779 0.30939   0
   1   1 -10 35.8415 1.37243   0
  -1  -1 -10 35.8064 1.39882   0
   1  -1  10 34.6011 1.36363   0
  -1  -1 -10  36.299 1.27566   0
   1  -1  10 35.0058 1.39003   0
  -1   1  10 36.9412 1.41642   0
  -1   1  10 35.9999 1.39882   0
   1   1  10 35.2961 1.40762   0
  -1  -1  10 35.2257 1.36363   0
   1  -1 -10 36.9149 1.39882   0
   1  -1 -10 35.4896 1.26686   0
   1   1  10 37.0204 1.41642   0
  -1   1 -10 35.2257 1.38123   0
  -1  -1  10 34.0556 1.37243   0
   1  -2  10 51.2546 1.80419   0
   1  -2  10 50.2571 1.77817   0
  -1  -2 -10 49.8927 1.81286   0
  -1   2  10 44.7751 1.88225   0
  -1   2  10 47.9931 1.83021   0
   1   2 -10 50.7775 1.82154   0
   1   2  10 47.1344 1.82154   0
  -1   2 -10 47.8804 1.80419   0
   1  -2 -10 51.1505 1.80419   0
  -1  -2  10 48.9733 1.77817   0
  -1  -2  10  48.184 1.77817   0
   1   2  10 48.4529 1.87358   0
  -1   3  10 25.0983  1.1443   0
  -1  -3 -10 25.2678 1.11887   0
   1   3 -10 24.1913 1.13582   0
   1  -3  10 24.8271 1.09344   0
   1  -3  10 24.9372 1.08497   0
  -1   3  10 24.1998 1.19516   0
   1   3  10 25.2424  1.1443   0
   1  -3 -10 26.2087 1.11039   0
  -1  -3  10 24.2591 1.08497   0
  -1   3 -10 26.0476 1.16125   0
  -1  -3  10 24.8779 1.06801   0
   1   3  10 26.3952 1.22906   0
   1  -4  10 6.28533 0.56691   0
   1   4 -10 7.62456 0.68194   0
   1  -4  10 6.86868 0.59156   0
  -1   4  10 5.60339 0.59978   0
  -1   4  10 4.33811 0.63264   0
  -1  -4  10 7.24662 0.59978   0
  -1   4 -10 5.67734 0.64086   0
  -1  -5 -10 29.8513 1.28894   0
   1   5 -10 28.7284 1.32848   0
  -1   5  10 29.9067 1.43919   0
   1  -5  10 29.9462 1.26522   0
   1  -5  10 30.1755 1.24941   0
  -1   5  10 30.9742 1.32848   0
   1  -5 -10 29.4955 1.26522   0
   1   5  10   31.33   1.455   0
  -1  -5  10 30.1755 1.22568   0
   1   5  10 29.5666 1.31267   0
  -1  -5  10 29.8276 1.27313   0
  -1   5 -10 30.3574 1.35221   0
  -1  -6 -10 3.25955 0.52183   0
   1  -6  10 3.11585 0.49914   0
  -1   6  10 3.42593 0.68821   0
   1  -6  10 2.84359 0.47645   0
   1   6 -10 3.31249 0.61258   0
  -1   6  10 3.56962 0.55208   0
   1   6  10 3.19148 0.52183   0
  -1  -6  10 3.83432 0.49158   0
  -1  -6  10 4.15951 0.52939   0
   1   6  10 3.32005 0.68065   0
  -1   6 -10 3.83432  0.6504   0
   1  -6 -10 4.00826 0.52939   0
  -1  -7 -10   25.77 1.19459   0
   1  -7  10 25.4965  1.1658   0
  -1   7  10 28.9292 1.42487   0
  -1  -7 -10 24.8273 1.22337   0
   1  -7  10 26.2306 1.18739   0
   1   7 -10 25.4318 1.27375   0
   1  -7 -10 24.7985 1.15861   0
  -1  -7  10 25.9427 1.14421   0
  -1  -7  10 26.0147 1.20178   0
   1   7  10 26.8063 1.41048   0
  -1   7 -10 27.0294 1.29534   0
   1  -7 -10  25.475 1.23057   0
   1  -8  10 5.49296 0.60047   0
  -1   8  10 3.86213 0.74377   0
   1  -8  10 5.02896    0.58   0
  -1  -8 -10 4.96754 0.58683   0
  -1  -8 -10 5.10401 0.66188   0
   1   8 -10 4.46942 0.64824   0
  -1   8 -10 3.98495 0.62777   0
  -1  -8  10 4.64001 0.57318   0
   1  -8 -10 4.83107 0.64141   0
   1  -8 -10  4.4626    0.58   0
   1   8  10 3.90307  0.7233   0
  -1  -9 -10 4.08283 0.58695   0
   1  -9  10 4.98583 0.58695   0
  -1  -9 -10 3.52168 0.59985   0
  -1   9  10 3.56683  0.6708   0
   1   9 -10 4.92778 0.65145   0
   1   9  10 3.43138 0.67725   0
  -1   9 -10 4.33438  0.6321   0
   1  -9 -10 5.44377   0.645   0
   1  -9 -10 5.19868 0.59985   0
  -1  -9  10 4.45693 0.56115   0
  -1 -10 -10 0.91912 0.48086   0
  -1 -10 -10 1.82607 0.51739   0
   1  10 -10 1.52172 0.54173   0
   1 -10  10  0.9313  0.4626   0
  -1  10  10 1.40607 0.58434   0
  -1  10 -10 1.58259 0.54782   0
   1 -10 -10 1.17477 0.51739   0
  -1 -10  10 0.33478 0.45043   0
   1  10  10 0.99216 0.59043   0
  -1  11  10 5.81985 0.75187   0
   1  11 -10 4.17262 0.64282   0
   1 -11 -10 5.84281   0.683   0
  -1  11 -10 4.87858 0.66004   0
   1  11  10 5.06224 0.74613   0
  -1 -11  10 6.22736 0.64282   0
   1  12 -10  1.2272 0.58927   0
  -1  12 -10 2.60037 0.63793   0
  -1   0 -11 0.55304 0.33701   0
   1   0  11 1.04558 0.37157   0
  -1   0  11 1.00238 0.35429   0
  -1   0  11 1.15792 0.38021   0
  -1   0 -11 1.36531 0.39749   0
   1   0 -11 0.49255 0.30244   0
  -1   0  11 0.91597 0.28516   0
   1  -1  11 6.85513 0.60208   0
  -1  -1 -11 8.98822 0.65369   0
   1  -1  11 7.06156 0.61928   0
  -1  -1 -11 7.14757 0.53327   0
  -1   1  11 8.57537 0.63649   0
  -1   1  11 8.50656 0.61068   0
   1   1 -11 8.66998 0.62789   0
   1  -1 -11 8.29153 0.61068   0
   1   1  11  8.1195 0.61068   0
  -1  -1  11 7.10457 0.60208   0
  -1   1 -11 9.65911 0.64509   0
   1   1  11 8.51516 0.63649   0
  -1  -1  11 6.52829 0.61928   0
   1  -1 -11  6.5971 0.52467   0
  -1   2  11 9.30646 0.70413   0
   1  -2  11 8.16118 0.63627   0
   1   2 -11 11.7328 0.72959   0
   1  -2  11 9.23011 0.65323   0
  -1  -2 -11 9.62884 0.69565   0
  -1   2  11 8.56839 0.71262   0
   1  -2 -11 8.52598 0.65323   0
  -1  -2  11  10.087  0.6702   0
   1  -2 -11 8.73806 0.50901   0
   1   2  11 9.36585 0.68717   0
   1   2  11 8.16967 0.71262   0
  -1  -2  11 10.8759 0.67868   0
  -1   2 -11 9.51007  0.6702   0
  -1  -3 -11 4.15603 0.56409   0
   1  -3  11 4.47955 0.49773   0
  -1   3  11 4.25557  0.5558   0
  -1   3  11 4.12284 0.60557   0
   1   3 -11 4.51273 0.59727   0
   1  -3  11 3.66659 0.51432   0
   1   3  11 3.77443 0.56409   0
   1  -3 -11 4.47955 0.53921   0
  -1   3 -11 4.06478 0.56409   0
  -1  -3  11 3.68318 0.51432   0
  -1  -3  11  3.8408 0.48943   0
   1   3  11 3.52557 0.58068   0
  -1  -4 -11  2.4948 0.48286   0
   1   4 -11 1.70612 0.49091   0
   1  -4  11  1.7866 0.41848   0
  -1   4  11 1.15888 0.49896   0
   1  -4  11 2.39823 0.45872   0
  -1   4  11  1.2635 0.41848   0
   1  -4 -11 2.41432 0.46677   0
  -1   4 -11  1.9717 0.48286   0
  -1  -4  11 1.92341 0.44263   0
   1   4  11 1.70612  0.5392   0
  -1  -4  11 2.18899 0.41043   0
   1   4  11 1.82684 0.45872   0
   1  -5  11 4.38831 0.51946   0
   1  -5  11 4.57439 0.52722   0
  -1   5  11 4.65192 0.55823   0
   1   5 -11 4.05492   0.597   0
  -1   5  11 4.03166 0.66678   0
  -1  -5 -11 4.16347 0.55048   0
  -1   5 -11 4.41157  0.6125   0
   1   5  11 4.91553 0.58149   0
  -1  -5  11 4.36505 0.51171   0
   1  -5 -11 3.82233 0.53497   0
  -1  -5  11 3.14005 0.51946   0
   1   5  11 3.20207 0.65127   0
  -1   6  11 0.78673 0.44532   0
   1   6 -11-0.35626 0.46016   0
  -1   6  11 0.20782 0.51954   0
  -1  -6 -11-0.07422 0.41563   0
   1  -6  11 0.23008 0.35626   0
   1  -6  11  0.3711 0.38594   0
  -1  -6  11 0.25235 0.34141   0
   1   6  11-0.17813 0.52696   0
  -1  -6  11 0.23008 0.37852   0
  -1   6 -11-0.09649 0.47501   0
   1   6  11 0.92033 0.45274   0
   1  -6 -11 0.61603  0.4379   0
   1  -7  11 0.38892 0.38185   0
   1   7 -11 0.48792 0.50913   0
   1  -7  11 1.41426 0.48792   0
  -1   7  11 0.53742  0.5657   0
  -1  -7 -11 0.80613 0.46671   0
  -1  -7  11 0.24042 0.37478   0
   1  -7 -11 0.93341 0.47378   0
  -1   7 -11 0.45964 0.50206   0
   1   7  11 0.45256  0.5657   0
   1   7  11 0.53035 0.47378   0
   1  -7 -11 0.90513 0.46671   0
  -1  -7  11  1.0112 0.45256   0
  -1  -8 -11 1.03386 0.51693   0
  -1  -8 -11 2.28256 0.55721   0
   1   8 -11 1.14128  0.5505   0
  -1   8  11 1.20841 0.59749   0
   1  -8  11 1.51052 0.46994   0
   1  -8  11 2.09458 0.51022   0
  -1  -8  11 2.16172 0.52365   0
   1  -8 -11 1.69178 0.57064   0
   1  -8 -11 1.28226 0.49679   0
  -1   8 -11 0.69819 0.53036   0
   1   8  11  1.8529 0.66463   0
  -1   9  11 1.86139 0.62893   0
   1   9 -11 1.28328 0.54634   0
   1  -9  11  1.6708 0.50823   0
  -1  -9 -11 1.61362 0.54634   0
  -1  -9 -11 2.39503 0.57176   0
   1   9  11 2.12821  0.6607   0
   1  -9 -11 2.03927 0.57176   0
   1  -9 -11 1.87409 0.52093   0
  -1  -9  11 2.63008  0.5527   0
  -1   9 -11 1.81056 0.59081   0
  -1  10  11 1.53078 0.55829   0
   1  10 -11 1.22462 0.55228   0
   1 -10  11 1.63283 0.51026   0
  -1 -10 -11 1.45274 0.52227   0
  -1 -10 -11 1.48276 0.52227   0
  -1  10 -11 0.72637 0.50426   0
   1 -10 -11 0.79841 0.51026   0
  -1 -10  11 2.02903 0.54027   0
   1  10  11  0.7924  0.5883   0
  -1  11  11 2.11894 0.64021   0
   1  11 -11 2.06795 0.61189   0
   1 -11 -11 1.60903 0.57789   0
  -1  11 -11 2.23225 0.62322   0
   1  11  11 2.53253 0.66854   0
  -1 -11  11 1.78467 0.53257   0
  -1   0  12  4.9344  0.5567   0
  -1   0 -12 4.04874 0.53983   0
  -1   0 -12 5.33084 0.59888   0
  -1   0  12 6.12371 0.54827   0
   1   0 -12 4.94283 0.52296   0
   1   0  12 4.87535 0.57357   0
  -1   1  12 45.8726 1.71298   0
  -1  -1 -12 48.3665 1.59542   0
   1  -1  12 44.2016 1.72978   0
  -1  -1 -12 45.0161 1.73817   0
  -1   1  12 46.0574 1.75497   0
   1   1 -12   45.31 1.68779   0
   1  -1  12 43.4879 1.68779   0
  -1  -1  12 46.9223 1.72978   0
   1   1  12 45.9314 1.70458   0
  -1   1 -12 47.6108 1.69619   0
   1  -1 -12 44.7139 1.72978   0
  -1  -1  12 42.1696 1.68779   0
   1  -1 -12  48.207 1.59542   0
   1   1  12 44.7474 1.74657   0
  -1   2  12 18.5763 0.99427   0
  -1  -2 -12 18.6343 0.96941   0
  -1   2  12 18.8994 1.00256   0
   1  -2  12 19.1148 0.94456   0
   1  -2  12 18.2946 0.95284   0
   1   2 -12 20.8382 1.01084   0
   1  -2 -12 20.5814  0.9777   0
   1   2  12 19.3883 0.98599   0
  -1  -2  12 17.0103  0.9197   0
  -1   2 -12  19.786 0.99427   0
   1   2  12 18.6094 0.99427   0
  -1  -2  12 20.8465  0.9777   0
   1   3 -12 29.0405 1.27285   0
   1  -3  12 27.8244   1.208   0
   1  -3  12 27.6461 1.18367   0
  -1  -3 -12 28.0271  1.2161   0
  -1   3  12  28.473 1.29718   0
  -1   3  12 27.2164 1.24853   0
   1  -3 -12 26.0895 1.19178   0
  -1  -3  12 28.2217 1.19178   0
  -1  -3  12 24.7274 1.16746   0
   1   3  12  25.676 1.23232   0
   1   3  12 26.2759 1.28907   0
  -1   3 -12 29.8432 1.27285   0
   1  -4  12 4.10939 0.52745   0
   1   4 -12 3.82598  0.5983   0
  -1   4  12 3.88896 0.55107   0
   1  -4  12 5.23514 0.54319   0
  -1   4  12 3.52683 0.60617   0
  -1  -4 -12 4.77854 0.59043   0
   1   4  12 3.65279 0.62979   0
   1  -4 -12 4.25109 0.55894   0
  -1  -4  12  3.9047 0.49596   0
  -1   4 -12 3.21981 0.57468   0
   1   4  12 3.63704 0.56681   0
  -1  -4  12 3.80236 0.49596   0
  -1  -5 -12 11.9396 0.78939   0
  -1   5  12 12.9264 0.84253   0
   1  -5  12 12.8429 0.75903   0
  -1   5  12 12.4785 0.91843   0
   1   5 -12 11.0439 0.84253   0
   1  -5  12 11.9396 0.74385   0
  -1   5 -12 10.9073 0.83494   0
  -1  -5  12  13.192 0.76662   0
   1   5  12 10.4443  0.7818   0
   1  -5 -12 12.2356 0.78939   0
   1   5  12  12.433 0.93361   0
  -1  -5  12 12.1825 0.75144   0
  -1  -6 -12 3.52102 0.56016   0
  -1   6  12 3.95024 0.58199   0
   1   6 -12 2.24793 0.56016   0
  -1   6  12 4.00116 0.69111   0
   1  -6  12 3.73199 0.53106   0
   1  -6  12 3.73199 0.53106   0
   1   6  12 2.69897 0.64019   0
   1  -6 -12 4.15393 0.58199   0
   1   6  12 2.75716 0.53834   0
  -1  -6  12 2.69897 0.50196   0
  -1   6 -12 2.72079 0.57471   0
  -1  -6  12 2.79354 0.50196   0
   1  -7  12 18.0034  0.9786   0
  -1  -7 -12 17.6841 0.99248   0
   1   7 -12 18.3018 1.07576   0
  -1   7  12 19.2249 1.17987   0
   1  -7  12 18.9959 0.97166   0
  -1  -7  12 17.2469  0.9786   0
   1  -7 -12 18.4198 0.98554   0
   1   7  12 20.8767 1.20763   0
  -1   7 -12 19.5233 1.09658   0
  -1  -7  12  18.635 0.95778   0
   1   7  12 18.9473 1.06188   0
   1  -8  12 5.54751 0.61346   0
  -1  -8 -12  6.4644 0.70581   0
   1   8 -12 5.58049 0.69261   0
   1  -8  12   5.752 0.62665   0
  -1   8  12  6.8206 0.79156   0
  -1  -8 -12   5.752 0.65963   0
   1  -8 -12 5.65965 0.64644   0
  -1   8 -12 6.76123   0.719   0
   1   8  12 6.26651 0.79156   0
  -1  -8  12 5.79157 0.62006   0
   1  -8 -12 5.58709 0.69921   0
   1  -9  12 6.75694 0.64382   0
  -1  -9 -12 6.42565 0.70632   0
  -1  -9 -12  6.9007 0.66257   0
  -1   9  12 6.01311 0.77508   0
   1   9 -12 5.77559 0.69382   0
  -1  -9  12 7.09447 0.65632   0
   1   9  12 6.18188 0.78758   0
   1  -9 -12 5.66308 0.63757   0
  -1   9 -12   4.863 0.67507   0
   1  -9 -12 5.70058 0.68132   0
  -1 -10 -12 3.26485 0.61512   0
   1 -10  12 2.76803 0.53231   0
  -1 -10 -12  1.7034 0.54414   0
   1  10 -12 2.15882 0.59146   0
  -1  10  12 3.27668 0.66835   0
   1 -10 -12 3.35948 0.61512   0
  -1  10 -12 3.04601 0.63286   0
  -1 -10  12 2.15291 0.53231   0
   1  10  12  3.3654 0.76298   0
  -1  11  12 4.52571 0.69841   0
   1  11 -12 3.84965 0.64813   0
  -1  11 -12 5.13473 0.68165   0
  -1 -11  12 5.53701 0.62578   0
   1 -11 -12  5.8946   0.704   0
   1  11  12 5.02857 0.73194   0
  -1   0  13 0.46049 0.35359   0
  -1   0 -13 0.52627 0.32892   0
  -1   0 -13 0.18091 0.37003   0
   1   0  13-0.19735 0.31247   0
  -1   0  13-0.00822 0.32892   0
   1   0 -13 0.36181 0.31247   0
  -1   1  13 3.43863 0.47486   0
  -1  -1 -13 3.99536 0.53217   0
   1   1 -13 4.71584 0.54036   0
   1  -1  13 3.08658 0.49123   0
   1  -1  13 2.93921 0.54854   0
  -1   1  13 4.38835 0.56492   0
  -1  -1 -13 3.09477  0.4503   0
  -1  -1  13 4.27373 0.54036   0
   1   1  13 4.10998 0.54036   0
   1  -1 -13 4.00355 0.54036   0
   1  -1 -13 3.41407  0.4503   0
   1   1  13  3.3977 0.49942   0
  -1   1 -13 4.31467 0.54036   0
  -1  -1  13 3.43045 0.52398   0
   1  -2  13 4.12189 0.54959   0
  -1   2  13 3.66121 0.54959   0
   1  -2  13 3.49149 0.49301   0
  -1   2  13 2.53779 0.51726   0
   1   2 -13 4.51792 0.58191   0
  -1  -2 -13 3.87135 0.54959   0
  -1  -2  13 3.46724 0.50109   0
   1   2  13 4.21888 0.54959   0
   1  -2 -13 3.65313 0.54959   0
  -1  -2  13  4.2997 0.52534   0
   1   2  13 3.08738 0.55767   0
  -1   2 -13 4.16231 0.57383   0
  -1  -3 -13 1.81228 0.47483   0
   1  -3  13 2.98353 0.48275   0
   1  -3  13 2.59575 0.49857   0
  -1   3  13 1.75688 0.45109   0
  -1   3  13 1.57486 0.49066   0
   1   3 -13 3.10224 0.56189   0
  -1  -3  13 1.61443 0.41944   0
   1   3  13 1.43241 0.52232   0
   1  -3 -13 1.91516 0.49066   0
  -1   3 -13 1.70149 0.49066   0
   1   3  13 1.74105 0.46692   0
  -1  -3  13 1.86768 0.44318   0
  -1   4  13 1.16896 0.46912   0
  -1  -4 -13 1.29201 0.47681   0
   1  -4  13 1.35353 0.41529   0
   1  -4  13 0.79212  0.4076   0
  -1   4  13  1.6227 0.54603   0
   1   4 -13 1.30739 0.51526   0
  -1  -4  13 1.36891 0.42298   0
  -1  -4  13 1.40737 0.39991   0
  -1   4 -13 0.75367 0.47681   0
   1   4  13  1.0536 0.53065   0
   1  -4 -13 1.53041  0.4845   0
   1   4  13 1.01515 0.46143   0
  -1   5  13 3.28798  0.5715   0
   1  -5  13 3.68877 0.52697   0
   1   5 -13 4.54973 0.63088   0
  -1   5  13 4.34934 0.69025   0
  -1  -5 -13 3.61455 0.57892   0
   1  -5  13 3.74815 0.54181   0
  -1   5 -13 3.76299 0.61603   0
   1  -5 -13 3.84464 0.57892   0
   1   5  13 3.25087 0.69768   0
   1   5  13 3.88917 0.57892   0
  -1  -5  13 4.98021 0.54923   0
  -1  -5  13 3.42158 0.54181   0
  -1   6  13 2.77784 0.58406   0
   1   6 -13 1.07552 0.51995   0
  -1  -6 -13 3.56846 0.61255   0
   1  -6  13 2.54992 0.54132   0
  -1   6  13 3.21232 0.67665   0
   1  -6  13 2.44308 0.49859   0
  -1   6 -13 2.37185  0.5983   0
   1   6  13 2.14392 0.55557   0
   1   6  13 2.31487 0.64104   0
  -1  -6  13  2.2935 0.54132   0
   1  -6 -13  2.2294 0.55557   0
  -1  -6  13 2.83482 0.49859   0
  -1   7  13 2.07546 0.61924   0
   1  -7  13 2.90565  0.5648   0
  -1   7  13 2.25919 0.60563   0
  -1  -7 -13 2.90565 0.61243   0
   1   7 -13 2.95328 0.62604   0
   1  -7  13 2.06185 0.51716   0
   1   7  13 2.73553 0.68048   0
   1  -7 -13 1.76244 0.54438   0
  -1  -7  13  2.7015 0.54438   0
  -1   7 -13 2.91926 0.63285   0
   1   7  13 3.29352 0.60563   0
  -1  -7  13 2.23878 0.48995   0
   1  -8  13 1.70929 0.49854   0
  -1  -8 -13 0.62803 0.50502   0
  -1  -8 -13 0.73163 0.49207   0
   1   8 -13 1.13953 0.55034   0
  -1   8  13 0.84169 0.57624   0
  -1   8 -13 1.20427 0.53739   0
   1  -8 -13 0.63451 0.51797   0
  -1  -8  13 1.32729 0.49207   0
   1  -8 -13 1.38556 0.51149   0
   1   8  13 1.82583 0.62803   0
   1   9 -13 0.97078 0.55912   0
   1  -9  13 1.60978 0.51611   0
  -1  -9 -13 0.13517 0.54683   0
  -1  -9 -13 1.64664  0.5284   0
  -1   9  13 1.95385 0.64514   0
   1   9  13 1.22269   0.639   0
  -1  -9  13 1.80025 0.53455   0
  -1   9 -13 1.41316 0.57755   0
   1  -9 -13 1.45617 0.51611   0
   1  -9 -13 1.41316 0.56527   0
  -1 -10 -13 0.68698 0.51233   0
   1 -10  13 0.16301 0.47157   0
  -1  10  13 0.12808 0.54726   0
  -1 -10 -13  0.3726 0.51815   0
   1  10 -13-0.12226 0.50068   0
  -1  10 -13 0.04075  0.4774   0
   1  10  13  0.6113 0.57637   0
  -1 -10  13 0.44829  0.4774   0
   1 -10 -13 0.27363  0.5065   0
   1  11 -13 0.39087  0.5285   0
  -1  11 -13 0.01101 0.49546   0
   1 -11 -13 1.38179 0.55602   0
  -1 -11  13 0.75421 0.51748   0
  -1   0 -14 2.83467 0.52049   0
  -1   0  14 1.43335 0.40838   0
  -1   0  14 1.04098 0.33632   0
   1   0 -14 2.45832 0.47245   0
  -1   0 -14 2.58644 0.47245   0
   1   0  14 1.64955  0.4244   0
   1   0 -14 1.76166 0.47245   0
   1   1 -14 28.3554 1.18812   0
   1  -1  14 26.7128 1.19609   0
  -1  -1 -14 29.4638 1.10041   0
  -1  -1 -14 24.5917 1.20407   0
   1  -1  14 28.3474 1.23596   0
  -1   1  14 25.9552 1.14825   0
  -1   1  14 26.4416 1.24394   0
   1   1  14 26.0748 1.22799   0
  -1  -1  14 24.7591 1.17217   0
  -1   1 -14 28.9136 1.19609   0
  -1  -1  14 28.4192 1.24394   0
   1  -1 -14 25.1499 1.20407   0
   1   1  14 26.4337 1.14028   0
   1  -1 -14 29.1767 1.10041   0
   1   2 -14 4.79598 0.60639   0
   1  -2  14 3.85096 0.55126   0
  -1  -2 -14 4.65422 0.56701   0
  -1   2  14 5.07948 0.61426   0
  -1   2  14 3.40995 0.52764   0
   1  -2  14  3.7407 0.51189   0
   1  -2 -14  4.8196 0.57489   0
  -1  -2  14 4.19746 0.52764   0
   1   2  14 3.87458 0.55914   0
  -1  -2  14 5.18186 0.58276   0
  -1   2 -14 3.66983 0.59064   0
   1   2  14 4.29197 0.55914   0
   1   3 -14 64.7365 2.28391   0
  -1  -3 -14 61.1795 2.26076   0
  -1   3  14 62.6069 2.32249   0
  -1   3  14 61.7119 2.34564   0
   1  -3  14 61.4495 2.26076   0
   1  -3  14 60.7011 2.23761   0
   1   3  14  60.786 2.29934   0
  -1   3 -14 63.7257 2.29163   0
  -1  -3  14 60.6548 2.23761   0
   1   3  14 64.7134 2.36107   0
  -1  -3  14 62.3677 2.24533   0
   1  -3 -14   59.59 2.25305   0
  -1   4  14 9.19194 0.79538   0
  -1   4  14 8.98184 0.75036   0
  -1  -4 -14 8.98184 0.72785   0
   1  -4  14 10.1824 0.71284   0
   1   4 -14 9.57462 0.78038   0
   1  -4  14 9.07938 0.71284   0
  -1   4 -14 9.91979 0.78788   0
   1   4  14 10.2199  0.8329   0
   1  -4 -14 8.56163 0.70534   0
  -1  -4  14 10.3475 0.71284   0
  -1  -4  14 10.5426 0.72785   0
   1   4  14 8.56914 0.75036   0
  -1  -5 -14 12.6005 0.83375   0
  -1   5  14  13.282   0.957   0
   1  -5  14 12.8108   0.812   0
   1   5 -14  12.151    0.87   0
  -1   5  14 11.3825  0.8555   0
   1  -5  14  13.949 0.84825   0
   1   5  14  12.963 0.86275   0
   1   5  14   12.18 0.93525   0
  -1  -5  14  12.847 0.80475   0
  -1   5 -14  14.297 0.92075   0
  -1  -5  14 13.6083   0.812   0
   1  -5 -14 11.6725  0.8265   0
  -1   6  14 7.60086 0.71759   0
   1   6 -14  7.6775 0.73152   0
   1  -6  14 6.90417 0.66882   0
  -1  -6 -14 7.39882 0.72455   0
   1  -6  14 7.28038 0.65489   0
  -1   6  14 6.90417 0.79422   0
   1  -6 -14 7.16195 0.69669   0
   1   6  14 7.62176 0.80816   0
  -1  -6  14 7.18285 0.66185   0
  -1   6 -14 7.70536 0.73849   0
  -1  -6  14 8.17214 0.67579   0
   1   6  14 7.52422 0.71759   0
  -1  -7 -14 23.1717 1.15958   0
   1  -7  14 23.1384 1.12626   0
   1   7 -14 21.8788 1.18624   0
  -1   7  14 21.9255 1.17958   0
  -1   7  14 22.4386  1.2862   0
   1  -7  14  21.279 1.09294   0
  -1  -7  14 21.7255 1.11293   0
  -1   7 -14 20.7792 1.16625   0
   1   7  14 21.6056 1.17291   0
   1  -7 -14 22.6119 1.13959   0
   1   7  14  22.292 1.29287   0
   1  -8  14    8.00 0.69206   0
  -1   8  14  8.0127 0.85079   0
   1   8 -14 7.46667 0.76191   0
  -1  -8 -14 7.36508 0.71111   0
  -1  -8 -14 7.79048 0.74921   0
   1  -8 -14 8.78096 0.71746   0
   1   8  14 7.24445  0.8381   0
  -1   8 -14 6.99048 0.74286   0
  -1  -8  14 6.88254 0.66667   0
   1  -8 -14 9.02857 0.79365   0
  -1   9  14 9.56444 0.89308   0
   1   9 -14 8.10413 0.77843   0
  -1  -9 -14 9.12997 0.75429   0
   1  -9  14 8.33344 0.72412   0
  -1  -9 -14 8.39378  0.8086   0
   1   9  14  8.3455 0.86291   0
  -1  -9  14 8.96704 0.73619   0
   1  -9 -14 8.36361 0.73619   0
  -1   9 -14 8.05586  0.7724   0
   1  -9 -14 7.88689 0.79653   0
   1  10 -14 2.91925 0.65826   0
  -1 -10 -14 3.90378 0.65254   0
  -1 -10 -14 4.90548 0.62392   0
  -1  10  14 2.78187 0.69261   0
   1 -10  14 2.58153 0.56668   0
   1  10  14 2.86773 0.70405   0
   1 -10 -14 3.58896 0.65826   0
  -1 -10  14 3.78358 0.57813   0
  -1  10 -14 3.49738 0.62964   0
   1 -11 -14 2.98627 0.63953   0
  -1 -11  14 2.53643 0.60159   0
   1   0 -15-0.08569 0.31941   0
   1   0 -15-0.07011 0.37394   0
  -1   0  15-0.28046 0.35836   0
  -1   0 -15 0.13244 0.37394   0
  -1   0 -15 0.17918 0.35057   0
   1   0  15 0.11686 0.35057   0
   1   1 -15  4.1819 0.55862   0
   1  -1  15 3.77845 0.56638   0
  -1  -1 -15 4.78708  0.5819   0
  -1   1  15 4.81035 0.58966   0
  -1   1  15 3.85604 0.48879   0
   1  -1  15 3.56897 0.51207   0
   1  -1 -15 3.56897 0.48103   0
   1   1  15 3.35173 0.55862   0
  -1   1 -15 4.69397 0.55862   0
   1   1  15 2.91725 0.47328   0
  -1  -1  15 3.80949 0.57414   0
  -1  -1  15 3.53018 0.51983   0
   1  -1 -15 3.91811  0.5431   0
   1   2 -15 4.85182 0.60552   0
  -1   2  15 4.36894 0.55187   0
   1  -2  15 3.42617 0.52887   0
  -1  -2 -15 3.74042 0.55187   0
   1  -2  15 3.91671  0.5672   0
  -1   2  15 4.62187 0.60552   0
  -1  -2  15 3.85539 0.58252   0
   1   2  15 4.72152 0.59785   0
  -1   2 -15 3.74809 0.58252   0
   1  -2 -15 4.28462 0.55187   0
  -1  -2  15 4.31528  0.5442   0
   1   2  15 3.20389  0.5442   0
   1  -3  15 5.52285 0.60113   0
  -1  -3 -15 6.58984 0.66875   0
  -1   3  15 4.18534 0.61615   0
   1  -3  15 4.93675 0.61615   0
   1   3 -15 4.40325 0.64621   0
  -1   3  15 6.40199 0.66124   0
  -1  -3  15 4.98935 0.60113   0
   1   3  15 5.91358 0.66875   0
  -1  -3  15 5.99623 0.63118   0
  -1   3 -15 5.92861 0.67627   0
   1   3  15 6.22917 0.66124   0
   1  -3 -15 6.19911 0.64621   0
   1   4 -15 6.18797 0.67292   0
   1  -4  15 5.33219 0.59978   0
  -1   4  15  3.3573 0.62904   0
  -1   4  15 4.87138 0.65098   0
   1  -4  15 4.65195 0.60709   0
  -1  -4 -15 4.62269 0.65098   0
  -1  -4  15 5.21516 0.59978   0
  -1  -4  15  5.0835 0.62904   0
   1  -4 -15 3.63525 0.60709   0
  -1   4 -15 4.92258 0.64367   0
   1   4  15 5.14201 0.68024   0
   1   4  15 4.93721 0.64367   0
   1   5 -15 0.18397 0.45992   0
  -1  -5 -15-0.34671 0.46699   0
   1  -5  15-0.08491 0.40331   0
   1  -5  15 0.84908 0.45992   0
  -1   5  15 0.01415 0.48822   0
  -1   5  15 0.41039 0.47407   0
   1   5  15 1.06843 0.48114   0
  -1  -5  15 0.41746 0.41039   0
   1   5  15  0.5802  0.5519   0
   1  -5 -15 0.87031 0.50237   0
  -1   5 -15-0.33963 0.43162   0
  -1  -5  15-0.25472 0.38916   0
  -1  -6 -15 3.19328 0.64002   0
   1  -6  15 3.62223 0.56512   0
   1  -6  15 3.31584 0.57193   0
  -1   6  15 3.37712 0.66725   0
  -1   6  15 2.40347 0.57874   0
   1   6 -15 3.18647 0.59236   0
  -1  -6  15 2.71667 0.58555   0
  -1   6 -15 2.74391 0.61278   0
   1   6  15 1.90644 0.63321   0
  -1  -6  15 3.24775 0.57193   0
   1  -6 -15 3.47244 0.63321   0
   1   6  15 3.49967  0.6264   0
  -1   7  15 0.69764 0.56724   0
  -1  -7 -15 0.18256 0.48248   0
  -1   7  15 0.16952 0.49552   0
   1   7 -15 0.59332 0.49552   0
   1  -7  15 0.35208 0.46292   0
   1  -7  15  0.0978 0.43032   0
   1  -7 -15  0.0326 0.48248   0
  -1   7 -15   0.163 0.46944   0
   1   7  15 0.10432 0.46292   0
   1   7  15 0.51508 0.56724   0
  -1  -7  15 0.31948 0.43684   0
  -1   8  15 0.13687 0.54747   0
   1   8 -15 0.14309 0.53502   0
  -1  -8 -15 1.03894 0.51014   0
   1  -8  15 0.94562 0.47903   0
  -1  -8  15  0.5288 0.46037   0
   1   8  15 0.65323 0.59101   0
  -1   8 -15 0.19908 0.53502   0
   1  -8 -15 0.59723 0.48525   0
   1   8  15 0.60346 0.53502   0
   1  -8 -15  1.5553 0.55991   0
  -1  -9 -15 0.75208 0.52112   0
  -1   9  15-0.04145  0.5152   0
   1   9 -15 0.90012 0.53889   0
  -1  -9 -15 0.21911 0.49151   0
   1  -9  15 0.29609 0.46191   0
   1  -9 -15-0.24872  0.5152   0
  -1   9 -15 0.78761 0.55073   0
   1  -9 -15 0.67509 0.50928   0
   1   9  15 1.36203 0.60403   0
  -1  -9  15 1.19622 0.50928   0
  -1  10  15 0.82099  0.6298   0
  -1 -10 -15 0.60169 0.50047   0
   1  10 -15 0.40487 0.55108   0
   1 -10  15 0.02812 0.44986   0
  -1 -10 -15 0.56795 0.54546   0
  -1  10 -15-0.12934 0.53421   0
   1 -10 -15 0.66354 0.54546   0
   1  10  15 0.56232 0.61856   0
  -1 -10  15 0.57357 0.47798   0
   1 -11 -15-0.51183 0.50117   0
  -1 -11  15 0.31456 0.48517   0
   1   0  16 1.69578 0.48451   0
  -1   0  16 1.89261 0.47694   0
   1   0 -16 2.55881 0.52993   0
  -1   0 -16 2.82378 0.49208   0
  -1   0 -16 1.05986 0.43909   0
   1   0 -16 1.68064 0.43152   0
  -1   1  16 7.43504 0.69374   0
  -1  -1 -16 8.10616  0.6862   0
   1  -1  16 5.64038 0.61079   0
   1  -1  16 6.86196 0.66357   0
   1   1 -16 6.50755 0.63341   0
   1   1  16 7.62356  0.6862   0
  -1   1 -16 6.96753 0.64849   0
   1  -1 -16 7.05801 0.66357   0
  -1  -1  16 6.64328 0.64095   0
  -1  -1  16 6.92982 0.65603   0
  -1   2  16 4.85918 0.56641   0
   1  -2  16 5.00824 0.61858   0
  -1  -2 -16 4.19589 0.58877   0
   1   2 -16 5.24673 0.63348   0
   1  -2  16 3.97976 0.58131   0
  -1   2  16 5.38087 0.67075   0
   1  -2 -16 5.24673 0.62603   0
   1   2  16 4.65051 0.61858   0
   1   2  16 5.58955 0.58877   0
  -1  -2  16 4.00212 0.61858   0
  -1   2 -16 4.37476 0.61112   0
  -1  -2  16 4.98588 0.58877   0
  -1   3  16 57.6735 2.25196   0
   1  -3  16 57.8197 2.18615   0
   1   3 -16 62.2652 2.22271   0
  -1   3  16 57.9148 2.25927   0
  -1  -3 -16 57.9513 2.22271   0
   1  -3  16 60.0132  2.2154   0
   1  -3 -16 57.7905 2.20078   0
  -1  -3  16 57.1617 2.17884   0
  -1  -3  16  58.295 2.19346   0
   1   3  16 58.0903 2.25927   0
   1   3  16 60.7809 2.26658   0
  -1   3 -16 61.2342 2.23002   0
  -1   4  16 3.98253 0.63407   0
   1  -4  16 3.12048 0.56995   0
   1  -4  16 3.71181 0.56283   0
  -1   4  16 3.86854 0.61982   0
   1   4 -16 3.04211 0.61982   0
  -1  -4 -16 3.91841  0.6127   0
  -1   4 -16 2.76426 0.61982   0
   1   4  16  4.6736 0.66257   0
   1  -4 -16  3.1846 0.60557   0
   1   4  16  2.1017 0.53433   0
  -1  -4  16 4.50261 0.59845   0
  -1  -4  16 3.79018 0.54858   0
   1  -5  16 17.7132 1.00055   0
  -1   5  16 17.7132 1.09716   0
   1  -5  16 17.0301 0.97985   0
  -1  -5 -16 16.9128 1.01435   0
   1   5 -16 18.5344 1.05576   0
  -1   5  16 19.3003 1.08336   0
  -1   5 -16 18.0928 1.05576   0
   1  -5 -16 17.7064 1.01435   0
  -1  -5  16 19.1209 1.01435   0
  -1  -5  16 16.8093 0.97295   0
   1   5  16 18.8794 1.12476   0
   1   5  16 18.9484 1.06266   0
   1  -6  16 7.30578 0.71795   0
   1  -6  16 8.50901  0.7113   0
  -1   6  16 8.13009 0.81766   0
  -1  -6 -16 6.80056 0.73124   0
   1   6 -16 7.07311 0.73789   0
  -1   6  16 7.41215 0.73789   0
  -1  -6  16 7.34567 0.70465   0
   1  -6 -16 8.44253 0.73124   0
   1   6  16  7.3922 0.81102   0
  -1  -6  16 7.43209   0.698   0
  -1   6 -16 9.37985 0.78442   0
   1   6  16 8.28299 0.75783   0
   1  -7  16 19.4474 1.05173   0
  -1  -7 -16  19.849  1.0836   0
  -1   7  16 18.6442 1.10909   0
  -1   7  16 20.8561 1.20471   0
   1   7 -16 17.5479  1.0836   0
   1  -7  16 19.9509  1.0581   0
   1   7  16 19.8553 1.20471   0
   1   7  16 19.7342 1.11547   0
  -1   7 -16 18.5741 1.09635   0
   1  -7 -16 18.3765 1.05173   0
  -1  -7  16 18.1917 1.03898   0
  -1   8  16 3.33812 0.67615   0
   1   8 -16 3.66706 0.60915   0
   1  -8  16 3.71579 0.59087   0
  -1  -8 -16 4.07519 0.61524   0
  -1  -8  16 3.89245 0.59087   0
   1  -8 -16  3.1432 0.62133   0
  -1   8 -16 3.05182 0.59087   0
   1   8  16 3.69752  0.7127   0
   1  -8 -16   4.928  0.6457   0
   1   8  16 3.91072 0.67006   0
  -1  -9 -16 6.71854 0.75489   0
  -1  -9 -16 6.67209 0.70844   0
   1   9 -16 5.52814 0.70263   0
  -1   9  16 6.68951 0.78393   0
   1  -9  16 5.40619 0.63875   0
  -1  -9  16 6.03333 0.65618   0
   1  -9 -16 5.17392 0.73167   0
  -1   9 -16 5.63266 0.69102   0
   1  -9 -16 5.94042  0.6794   0
   1   9  16 5.96946 0.78973   0
  -1 -10 -16 3.20725 0.63482   0
   1  10 -16 1.04884  0.6017   0
   1 -10  16 1.87688 0.53546   0
  -1  10  16 1.86583 0.66243   0
  -1 -10 -16 1.21445 0.59618   0
   1 -10 -16 1.88792  0.6017   0
  -1 -10  16  1.5015  0.5465   0
   1  10  16 1.28621 0.64587   0
  -1  10 -16 0.27601 0.52994   0
   1   0  17 0.08822 0.41904   0
  -1   0 -17 0.41169 0.37493   0
  -1   0  17-0.27201 0.40433   0
   1   0 -17  0.9704 0.47785   0
   1   0 -17 0.65429 0.38963   0
  -1   0 -17 0.52931 0.43374   0
  -1   1  17 12.7798 0.88617   0
   1   1 -17 13.1753 0.79828   0
   1  -1  17 13.0069  0.8642   0
  -1  -1 -17 12.5748 0.84955   0
  -1  -1  17 12.2159 0.82025   0
  -1   1 -17 12.9043 0.84222   0
  -1   1 -17 14.3618 0.82758   0
   1   1  17 13.1607 0.87884   0
   1  -1 -17 12.6846 0.84222   0
  -1  -1  17 11.9596 0.84955   0
   1  -2  17 0.74589 0.45623   0
  -1   2  17 1.62938  0.5214   0
   1   2 -17 0.65175 0.47795   0
  -1  -2 -17 1.95526 0.53588   0
   1  -2  17 0.52864 0.44899   0
  -1  -2  17 0.73141 0.48519   0
   1   2  17 0.66624 0.44899   0
  -1   2 -17 0.70969 0.47071   0
   1  -2 -17 1.41937 0.48519   0
  -1  -2  17  0.9559 0.46347   0
  -1   3  17 4.03131 0.63278   0
  -1  -3 -17 4.10952 0.63278   0
  -1   3  17 4.80629 0.61856   0
   1   3 -17 5.12624 0.63278   0
   1  -3  17 4.32993 0.58301   0
   1  -3  17 4.87028 0.63278   0
  -1  -3  17 3.46963 0.56168   0
  -1   3 -17 4.67831 0.63278   0
   1  -3 -17  4.4508 0.62567   0
   1   3  17 5.33953 0.68255   0
   1   3  17 4.42947 0.60434   0
  -1  -3  17 4.36548 0.60434   0
  -1   4  17 2.71159 0.58948   0
  -1   4  17 2.25388 0.56867   0
   1  -4  17 2.76013 0.57561   0
   1  -4  17 2.23307 0.52012   0
   1   4 -17 2.91964 0.61028   0
  -1  -4 -17 2.85722 0.61722   0
   1   4  17 3.26639 0.63109   0
  -1  -4  17 2.65611 0.56173   0
   1   4  17  3.0306 0.58948   0
   1  -4 -17 3.18317 0.63802   0
  -1  -4  17 2.78787 0.56173   0
  -1   4 -17 2.73933 0.60335   0
  -1  -5 -17 1.52656 0.52455   0
   1   5 -17 0.84734   0.538   0
  -1   5  17 1.01547 0.53127   0
  -1   5  17 1.11634 0.50437   0
   1  -5  17 1.19704 0.49092   0
   1  -5  17 1.31809 0.49765   0
  -1  -5  17 0.82717 0.49765   0
   1   5  17 0.87424  0.5649   0
   1   5  17 0.41022  0.4842   0
  -1  -5  17 1.02892 0.49765   0
  -1   5 -17 0.23537 0.49092   0
   1  -5 -17 1.14324 0.55817   0
   1  -6  17 0.99222 0.46693   0
   1   6 -17 0.31777 0.49287   0
  -1   6  17  0.6096 0.51881   0
  -1  -6 -17 0.75227 0.53826   0
   1  -6  17 0.84955 0.47341   0
  -1   6  17 1.03762 0.50584   0
  -1  -6  17 0.33074 0.46693   0
   1   6  17 -0.0454 0.51232   0
   1  -6 -17 0.55772 0.52529   0
   1   6  17 0.90143 0.51232   0
  -1   6 -17 0.06485 0.46044   0
  -1  -6  17-0.05188 0.46693   0
  -1  -7 -17 0.18683 0.49197   0
  -1   7  17 0.59784 0.55425   0
   1  -7  17 0.54179 0.44838   0
   1  -7  17 0.14946 0.47329   0
   1   7 -17 0.04359 0.47952   0
  -1   7  17 0.59161 0.48575   0
  -1   7 -17 0.09341 0.47952   0
   1  -7 -17 -0.0685 0.48575   0
   1   7  17 0.36742 0.46706   0
  -1  -7  17 0.16192 0.43593   0
   1   7  17 0.14323 0.54802   0
  -1   8  17 1.90745 0.61396   0
  -1  -8 -17 0.98949 0.52455   0
  -1   8  17-0.00596 0.48879   0
   1  -8  17 -0.1669 0.44706   0
   1   8 -17 0.07749  0.4709   0
   1   8  17 0.06557 0.52455   0
  -1  -8  17 0.08941 0.44706   0
   1  -8 -17  0.4113 0.52455   0
   1   8  17 0.32784 0.54839   0
  -1   8 -17 0.72126 0.50071   0
  -1  -9 -17 1.33111 0.54041   0
  -1   9  17  0.7452  0.5461   0
   1  -9  17-0.15928 0.44939   0
   1   9 -17 -0.4949  0.4949   0
  -1  -9 -17-0.15928 0.51197   0
  -1  -9  17 0.48921  0.4949   0
   1  -9 -17 0.31287 0.50059   0
   1   9  17 0.29011 0.56885   0
  -1   9 -17-0.31287 0.48352   0
   1  -9 -17-0.02275 0.52334   0
   1 -10  17 0.22745 0.47115   0
  -1 -10 -17-0.74735 0.53073   0
  -1 -10 -17 0.28702 0.51989   0
  -1 -10  17 0.10831 0.47657   0
   1 -10 -17-0.01625 0.53073   0
  -1   0 -18  8.5552 0.77061   0
   1   0  18 8.03433 0.74921   0
  -1   0  18 9.20451 0.77775   0
   1   1 -18  18.392 0.93844   0
  -1  -1 -18 15.6194  0.9811   0
   1  -1  18  17.873 1.02375   0
  -1   1  18 16.3872 1.01664   0
  -1   1 -18 18.2783 1.02375   0
  -1  -1  18 17.6882 1.01664   0
  -1  -1  18 17.8233 0.98821   0
   1   1  18 17.3256 1.02375   0
  -1   1 -18 18.3067 0.94555   0
   1  -1 -18 16.5151 1.00243   0
   1   2 -18 7.27226 0.68925   0
   1  -2  18 7.60985 0.71035   0
  -1  -2 -18 7.11049 0.68925   0
   1  -2  18 5.95706 0.65408   0
  -1   2  18 6.29465 0.71738   0
   1  -2 -18 7.34962 0.71035   0
  -1  -2  18 5.71793 0.68221   0
  -1   2 -18 7.52545 0.69628   0
  -1  -2  18 7.33555 0.66815   0
   1   2  18 7.20192 0.73145   0
   1   3 -18 24.5251 1.20241   0
  -1  -3 -18 23.5438 1.23006   0
  -1   3  18  24.069  1.2577   0
   1  -3  18 26.1974 1.25079   0
   1  -3  18 22.9357 1.16786   0
   1  -3 -18 24.2211 1.21624   0
  -1   3 -18  24.532 1.20932   0
   1   3  18 23.9446 1.25079   0
  -1  -3  18 23.9101  1.1955   0
  -1  -3  18 24.4145 1.21624   0
  -1  -4 -18 5.14148 0.68148   0
   1   4 -18 5.28317 0.68148   0
  -1   4  18 5.40462 0.68148   0
  -1   4  18 5.03352 0.66124   0
   1  -4  18  5.9579 0.67473   0
   1  -4  18 4.90532 0.60051   0
   1   4  18 5.31691 0.68823   0
  -1   4 -18 4.26432 0.65449   0
  -1  -4  18  5.2157 0.66124   0
   1  -4 -18 6.28178 0.68823   0
  -1  -4  18 5.73524 0.62076   0
   1   4  18 5.53282 0.69498   0
   1  -5  18 5.92595  0.6679   0
   1   5 -18 5.51997 0.68099   0
   1  -5  18 5.66403 0.62861   0
  -1  -5 -18 6.54801 0.68754   0
  -1   5  18 6.24025 0.70064   0
  -1   5  18 5.99143 0.70064   0
  -1  -5  18 5.62474  0.6548   0
   1  -5 -18 5.97833 0.67444   0
   1   5  18  7.3927 0.73993   0
   1   5  18 5.29079 0.67444   0
  -1  -5  18 5.56581 0.63516   0
  -1   5 -18 5.83428 0.68099   0
  -1  -6 -18 4.91937 0.65128   0
   1  -6  18 3.68004 0.60702   0
  -1   6  18 4.29338 0.67025   0
   1   6 -18 4.64115 0.63863   0
   1  -6  18 3.86974 0.58805   0
  -1   6  18 4.74232 0.65128   0
   1   6  18 5.39993 0.73348   0
  -1  -6  18 4.09104 0.58805   0
  -1   6 -18 4.81188 0.63863   0
   1  -6 -18 5.29243 0.66392   0
  -1  -6  18  4.1606 0.63231   0
   1   6  18 5.14068 0.67657   0
   1  -7  18 8.13053 0.70542   0
  -1  -7 -18 6.95078 0.72366   0
  -1   7  18 6.43996 0.73582   0
  -1   7  18 6.33658 0.76623   0
   1   7 -18 5.53387 0.69325   0
  -1   7 -18 5.96563 0.69934   0
   1  -7 -18 7.75958  0.7419   0
   1   7  18 7.46768 0.82096   0
   1   7  18 7.40687  0.7419   0
  -1  -7  18 7.57714 0.69325   0
   1  -8  18 1.62067 0.52468   0
  -1   8  18 1.81888 0.60047   0
  -1   8  18 3.17139 0.67042   0
   1   8 -18 1.42829 0.54217   0
  -1  -8 -18 2.58841 0.62961   0
   1   8  18 1.10765 0.55383   0
   1   8  18 1.85386 0.63544   0
   1  -8 -18 2.06373 0.60047   0
  -1   8 -18  1.3117 0.53634   0
  -1  -8  18 2.04042 0.54217   0
  -1  -9 -18 6.13173 0.74071   0
  -1   9  18 4.88979 0.74071   0
  -1  -9 -18 5.98136 0.70172   0
   1   9 -18 5.45785 0.68502   0
   1  -9  18 5.79757 0.66274   0
   1   9  18 5.24065 0.76855   0
  -1  -9  18  5.4133 0.66274   0
   1  -9 -18 6.25425 0.76855   0
  -1   9 -18  5.7196 0.68502   0
   1  -9 -18 6.60511 0.70172   0
  -1   0  19 0.38077 0.46384   0
   1   0  19 0.37384 0.44999   0
  -1   0 -19 1.12153 0.50538   0
   1   0 -19 0.88614 0.49153   0
   1   1 -19 3.25632 0.57262   0
   1   1 -19 4.31877 0.58641   0
   1  -1  19 3.49779 0.60711   0
  -1  -1 -19 3.14594 0.62091   0
  -1   1  19 3.84274 0.62091   0
  -1  -1  19 3.68406 0.64161   0
  -1   1 -19 4.15319 0.57952   0
   1  -1 -19 4.91898 0.62781   0
   1   1  19 4.37396 0.64161   0
  -1   1 -19 4.44985 0.61401   0
   1  -2  19 3.76233 0.57357   0
   1   2 -19 5.50352 0.64185   0
  -1  -2 -19 4.08326 0.60771   0
   1  -2  19 3.62577 0.64185   0
  -1   2  19 3.84427 0.64868   0
   1   2  19 4.60903 0.66233   0
   1  -2 -19 4.75242 0.61454   0
  -1  -2  19 4.42467 0.62136   0
  -1  -2  19 4.35639 0.58722   0
  -1   2 -19  5.4489 0.62819   0
  -1  -3 -19 2.19536 0.61094   0
   1   3 -19 2.10137 0.57737   0
   1  -3  19 1.71198 0.49681   0
  -1   3  19 2.28264 0.61094   0
   1  -3  19 2.10137 0.55723   0
   1   3  19 2.09466 0.58409   0
  -1  -3  19 2.51091 0.57066   0
   1  -3 -19 2.99429 0.57737   0
  -1   3 -19 2.63175 0.60423   0
  -1  -3  19 2.96072 0.57066   0
  -1   4  19 5.58187 0.68871   0
   1   4 -19 5.28671 0.66904   0
  -1  -4 -19 6.50672 0.70839   0
   1  -4  19 6.03446 0.69527   0
   1  -4  19 5.58187 0.64936   0
   1  -4 -19 4.77509 0.66248   0
  -1  -4  19  6.0279 0.68216   0
   1   4  19 5.26047 0.68216   0
  -1  -4  19 4.62423 0.61001   0
  -1   4 -19 5.75241 0.66904   0
   1   5 -19 0.27404 0.48434   0
  -1   5  19-0.33777 0.44611   0
  -1   5  19 1.02604 0.51621   0
  -1  -5 -19 0.42699  0.5417   0
   1  -5  19 0.69465 0.47797   0
   1  -5  19  0.7074 0.50346   0
   1   5  19 1.11527  0.5417   0
  -1   5 -19 0.73926 0.52258   0
  -1  -5  19 1.19811 0.52895   0
   1  -5 -19 1.19174 0.54807   0
  -1  -5  19 1.02604 0.49709   0
   1   5  19 0.94957 0.51621   0
  -1   6  19 1.14008 0.55463   0
   1  -6  19 0.28348  0.4622   0
  -1   6  19 0.82579 0.48685   0
   1   6 -19-0.17872 0.48685   0
   1  -6  19-0.16023 0.42522   0
  -1  -6 -19 0.10476 0.48068   0
  -1   6 -19 1.10311 0.52998   0
   1  -6 -19 0.32662  0.5115   0
   1   6  19 0.61626 0.52998   0
   1   6  19 0.08628 0.45603   0
  -1  -6  19 0.24034 0.44371   0
   1   7 -19 0.00594  0.4808   0
   1  -7  19 0.28492 0.46299   0
  -1   7  19 0.78946  0.5639   0
  -1  -7 -19 0.18995 0.52235   0
  -1   7  19 0.14839 0.49861   0
   1   7  19  0.4155 0.55796   0
   1  -7 -19 0.51641 0.51641   0
   1   7  19 0.46299 0.46893   0
  -1  -7  19 0.00594 0.43331   0
  -1   7 -19 0.73604 0.54016   0
  -1   8  19 0.24494 0.52975   0
   1   8 -19 0.11392 0.51266   0
  -1   8  19-0.10823 0.51836   0
  -1  -8 -19 0.62658 0.57532   0
   1  -8  19 -0.0057 0.47279   0
   1  -8 -19 -0.0057 0.50127   0
  -1   8 -19-0.13101 0.47848   0
   1   8  19-0.01709 0.50696   0
   1   8  19 0.68354 0.58101   0
  -1  -8  19  0.7576 0.50696   0
   1  -9  19 1.10083 0.52317   0
  -1   9  19 0.32153 0.57221   0
  -1  -9 -19 1.12808 0.57221   0
  -1  -9 -19 1.25342 0.56132   0
   1   9  19 1.27522 0.62126   0
  -1  -9  19 0.89374 0.54497   0
   1  -9 -19 0.48502 0.55587   0
   1   0 -20 4.47898 0.65808   0
  -1   0  20 5.88915 0.71852   0
  -1   0 -20 4.88189 0.67151   0
   1   0  20 6.06374 0.71852   0
  -1   1  20 23.7048 1.23811   0
   1  -1  20  22.286 1.21134   0
  -1  -1 -20 21.5097 1.18457   0
   1   1 -20 21.8711 1.19126   0
   1  -1 -20 22.1923 1.18457   0
  -1   1 -20 22.2592 1.19796   0
  -1  -1  20 24.5949 1.21803   0
   1   1  20 23.2832 1.23811   0
   1   2 -20 9.56756 0.75533   0
   1  -2  20  8.6002 0.79509   0
  -1  -2 -20 8.19604 0.76858   0
   1  -2  20 8.44781 0.74208   0
  -1   2  20 8.73935 0.80834   0
  -1   2 -20 8.96462 0.74208   0
   1  -2 -20 8.52732 0.76196   0
  -1  -2  20 8.61346 0.77521   0
  -1  -2  20 8.45444 0.73546   0
   1   2  20 8.03702 0.79509   0
  -1   3  20 16.4514 1.04288   0
   1   3 -20 16.3015  0.9777   0
   1  -3  20 15.2977 0.95815   0
   1  -3  20 16.7447 1.01029   0
  -1  -3 -20 16.5166 1.00377   0
  -1  -3  20 16.9338 0.97118   0
  -1  -3  20 16.3276 1.00377   0
  -1   3 -20 16.8816 0.98422   0
   1   3  20 15.3955 1.02984   0
   1  -3 -20 14.7307 0.97118   0
  -1   4  20  5.2205 0.67567   0
  -1  -4 -20 5.67944 0.68842   0
   1  -4  20 4.47471  0.6183   0
   1  -4  20 3.97752  0.6438   0
   1   4 -20 5.05477 0.66292   0
  -1  -4  20 5.66032 0.66929   0
  -1  -4  20 4.56395  0.6183   0
   1   4  20 4.23886 0.65017   0
  -1   4 -20 4.78705 0.63742   0
   1  -4 -20 3.68431 0.63742   0
   1  -5  20 1.55638 0.53326   0
  -1  -5 -20    1.73 0.58287   0
  -1   5  20 1.94082 0.56427   0
   1   5 -20 2.89573 0.60767   0
   1  -5  20 2.23226 0.54566   0
   1   5  20 3.11276 0.62627   0
  -1  -5  20 2.38107 0.55186   0
  -1   5 -20 2.52369 0.58907   0
  -1  -5  20  2.6291 0.57667   0
   1  -5 -20 2.09584 0.60147   0
  -1  -6 -20 4.35315 0.65447   0
  -1   6  20 5.21177 0.66648   0
   1   6 -20 3.62062 0.61244   0
   1  -6  20 4.59933 0.60044   0
   1  -6  20  3.8608 0.62445   0
  -1   6  20  3.9989 0.64246   0
  -1   6 -20 4.16702 0.62445   0
   1   6  20  4.4252 0.66648   0
  -1  -6  20 3.96887 0.57642   0
   1  -6 -20 4.13099 0.64847   0
   1   6  20 4.19104 0.65447   0
  -1   7  20 6.91442 0.76441   0
  -1   7  20  7.3777  0.7702   0
   1  -7  20 7.36612 0.68913   0
   1   7 -20 6.50905 0.72387   0
  -1  -7 -20 6.44535 0.74125   0
  -1  -7  20 6.20213 0.68334   0
  -1   7 -20 6.05736 0.71229   0
   1   7  20 7.63829 0.76441   0
   1   7  20  7.8294 0.79915   0
   1  -7 -20  6.7349 0.75862   0
   1   8 -20 1.96939 0.60083   0
  -1  -8 -20 2.41445 0.62865   0
  -1   8  20 2.68149  0.6509   0
   1  -8  20 1.23504 0.53964   0
  -1   8  20 3.47147 0.66759   0
   1   8  20 2.78163 0.67315   0
  -1  -8  20 2.70931 0.57858   0
   1   8  20 2.13629 0.61196   0
   1  -8 -20 1.77468  0.6064   0
  -1   8 -20 2.33657 0.62865   0
  -1  -9 -20 2.89436 0.66096   0
  -1   0  21 1.06759  0.5403   0
  -1   0 -21 1.64044  0.5338   0
   1   0  21 0.50776 0.50125   0
   1   0 -21 2.03753 0.56634   0
  -1  -1 -21 3.08863 0.63589   0
  -1   1  21 2.62793 0.60345   0
   1  -1  21 2.92641 0.62292   0
   1   1 -21 2.92641 0.57101   0
   1  -1 -21 3.16001 0.64887   0
  -1  -1  21 2.85504 0.60994   0
  -1   1 -21 2.50465 0.59696   0
   1   1  21 2.97184 0.60345   0
  -1   2  21 0.43702 0.51415   0
   1  -2  21 1.08613 0.50129   0
   1   2 -21 0.48201 0.48201   0
  -1  -2 -21 0.77765 0.50129   0
  -1  -2  21 0.93189 0.54628   0
  -1  -2  21 1.54244   0.527   0
  -1   2 -21 1.40747   0.527   0
   1   2  21 0.17995 0.47558   0
   1  -2 -21 0.59769 0.50129   0
   1   3 -21  0.6833 0.51248   0
   1  -3  21 0.77821 0.50615   0
  -1   3  21 0.79719 0.53778   0
  -1  -3 -21 0.64534 0.52513   0
   1  -3  21 1.02495 0.50615   0
   1   3  21 0.68963 0.49982   0
  -1   3 -21 1.04393 0.51248   0
  -1  -3  21 0.99332  0.4935   0
   1  -3 -21 1.15149 0.53146   0
  -1  -3  21 1.20211 0.48084   0
   1  -4  21 1.24487 0.49547   0
  -1   4  21 0.63173 0.48308   0
   1  -4  21 0.78656 0.50167   0
  -1  -4 -21-0.01239 0.49547   0
   1   4 -21 0.31586 0.50786   0
  -1  -4  21 1.65983 0.53263   0
   1  -4 -21 0.79275 0.54502   0
   1   4  21 0.54502 0.49547   0
  -1   4 -21 0.90424 0.53882   0
  -1  -4  21 0.40257 0.49547   0
   1  -5  21 2.62393  0.5851   0
  -1  -5 -21 2.62393 0.63939   0
   1   5 -21 2.05692 0.60923   0
   1  -5  21 2.56361 0.57304   0
  -1   5  21 1.62864 0.56701   0
   1  -5 -21 2.94965 0.64543   0
   1   5  21 2.70234  0.6213   0
  -1  -5  21 2.70837 0.59114   0
  -1  -5  21 2.73853  0.5851   0
  -1   5 -21  2.7325 0.64543   0
   1   6 -21-0.39772 0.49715   0
   1  -6  21 0.22811 0.46206   0
  -1   6  21-0.09943   0.503   0
   1  -6  21 0.46791   0.503   0
  -1  -6 -21 0.50885 0.54979   0
  -1   6 -21-0.22226 0.49715   0
   1  -6 -21-0.21056  0.5264   0
  -1  -6  21 0.08773 0.45621   0
   1   6  21 0.19886  0.4913   0
   1  -7  21 1.69373 0.54764   0
   1   7 -21 0.36697 0.50247   0
  -1   7  21 1.62598 0.56458   0
  -1   7  21  0.3331  0.5307   0
  -1  -7 -21 0.58716 0.57022   0
  -1  -7  21 0.60974 0.49683   0
   1   7  21 0.74524 0.57022   0
   1   7  21  0.8638 0.53635   0
   1  -7 -21 0.56458 0.57587   0
  -1   7 -21 0.47424 0.50247   0
   1  -8  21 0.60833  0.4997   0
  -1  -8 -21 0.16294 0.53772   0
  -1   8  21 0.65178 0.56487   0
   1  -8 -21  0.3802 0.55401   0
   1   8  21 0.04888 0.54315   0
  -1  -8  21 0.06518 0.51056   0
   1   8  21 0.66807 0.57574   0
   1   0 -22 2.24013 0.59316   0
  -1   0  22 2.21489 0.58054   0
  -1   0 -22 1.33146 0.54268   0
   1   0  22 1.55232  0.5553   0
  -1   1  22 11.8142 0.89959   0
   1   1 -22 11.0027 0.84297   0
   1  -1  22 12.2231 0.88072   0
  -1  -1 -22 8.75685 0.79894   0
  -1  -1  22 11.8016 0.88072   0
   1  -1 -22 11.1159 0.86184   0
  -1   1 -22 11.2229 0.84297   0
   1   1  22 12.1162  0.8933   0
   1  -2  22 2.96718 0.62336   0
  -1   2  22 2.43733 0.62336   0
   1   2 -22 2.94225 0.57972   0
  -1  -2 -22  2.6742 0.63582   0
  -1   2 -22 2.18799 0.61089   0
  -1  -2  22 3.26639 0.62959   0
   1   2  22 2.78641 0.62336   0
   1  -2 -22 1.50229 0.56102   0
  -1  -3 -22 7.94652 0.76149   0
   1  -3  22 8.54834 0.73693   0
  -1   3  22 8.47465 0.81062   0
   1   3 -22  7.6456 0.74307   0
   1  -3  22 8.96593 0.79834   0
  -1   3 -22  8.0939 0.74921   0
  -1  -3  22 9.48178 0.76149   0
  -1  -3  22 9.01506 0.78605   0
   1   3  22 8.75099 0.81676   0
   1  -3 -22 7.67631 0.73693   0
   1   4 -22 3.85708 0.63182   0
   1  -4  22 4.92816 0.63182   0
   1  -4  22 4.38661 0.67394   0
  -1   4  22 4.57916 0.67394   0
  -1  -4 -22  4.6273 0.66792   0
  -1   4 -22 5.68032 0.67995   0
  -1  -4  22  4.3505 0.60173   0
   1   4  22 4.88604 0.68597   0
  -1  -4  22 5.55998 0.67995   0
   1  -4 -22 5.57201 0.69199   0
  -1   5  22  7.2285 0.75101   0
  -1  -5 -22 5.96117 0.73341   0
   1   5 -22 6.72391 0.70994   0
   1  -5  22 7.65681 0.75101   0
   1  -5  22 7.13462 0.69821   0
  -1   5 -22 7.36932 0.72754   0
   1  -5 -22 5.69714 0.72168   0
   1   5  22 6.20173 0.74515   0
  -1  -5  22 7.42799 0.74515   0
  -1  -5  22 6.93514 0.69234   0
  -1   6  22 2.22043 0.62058   0
  -1  -6 -22 3.14277 0.67752   0
   1   6 -22 1.53153 0.59781   0
   1  -6  22 2.39693 0.58642   0
   1  -6 -22 2.53927 0.65474   0
   1   6  22 2.22613 0.61489   0
  -1  -6  22 2.08379 0.58642   0
  -1   6 -22 2.98335 0.63766   0
   1  -7  22 2.78437  0.6163   0
  -1   7  22 1.19959 0.56128   0
   1   7 -22 1.16107 0.57228   0
  -1  -7 -22 2.41019 0.66033   0
  -1   7 -22  1.2216 0.56678   0
  -1  -7  22 2.45421 0.58329   0
   1   7  22 1.85442  0.6053   0
   1  -7 -22   2.025 0.64382   0
  -1   0  23 0.37928 0.46492   0
   1   0 -23 0.58727 0.48327   0
  -1   0 -23 0.57503 0.48939   0
   1   0  23-0.04282 0.46492   0
  -1  -1 -23 -0.0061 0.46966   0
   1  -1  23 0.77463 0.48796   0
   1   1 -23 1.09181 0.50626   0
  -1   1  23 0.93932 0.53065   0
   1   1  23 0.78073 0.51846   0
  -1   1 -23 0.42086 0.48796   0
  -1  -1  23 0.58555 0.50626   0
   1  -1 -23 0.44526 0.52455   0
  -1   2  23 1.00978 0.52605   0
   1   2 -23  1.9349 0.54419   0
  -1  -2 -23 0.65303 0.51396   0
   1  -2  23 0.47768 0.52605   0
   1   2  23 0.04233 0.49582   0
  -1   2 -23 0.96745 0.50791   0
   1  -2 -23 0.26605 0.49582   0
  -1  -2  23 0.48977 0.48977   0
   1  -3  23 1.72272 0.56629   0
  -1  -3 -23 1.62735 0.57822   0
  -1   3  23  1.0849 0.53053   0
  -1  -3  23 1.53793 0.56033   0
   1   3  23 2.21152 0.60206   0
  -1  -3  23 1.65119 0.54841   0
  -1   3 -23  1.9552 0.59014   0
   1  -3 -23 1.52601 0.56629   0
  -1  -4 -23  1.3154 0.57293   0
   1  -4  23 0.34493 0.53201   0
  -1   4  23 0.14616 0.50278   0
   1   4 -23 0.05262 0.50278   0
   1  -4  23 1.05232 0.51447   0
  -1  -4  23 1.75387  0.5437   0
   1  -4 -23-0.03508 0.53201   0
  -1   4 -23 0.59632 0.50862   0
   1   4  23 0.09939 0.49108   0
  -1  -4  23 0.87694 0.51447   0
  -1  -5 -23  1.2891  0.5761   0
   1  -5  23 0.09697 0.47343   0
   1  -5  23-0.13119 0.47914   0
   1   5 -23 0.03422 0.51336   0
  -1   5  23 0.63314 0.54188   0
   1  -5 -23 1.25488 0.58751   0
  -1   5 -23-0.23386 0.48484   0
  -1  -5  23  0.4335 0.50195   0
   1   5  23 0.21675 0.51906   0
   1   6 -23  0.2715 0.52084   0
   1  -6  23 0.01108 0.47652   0
  -1  -6 -23  0.5153 0.58733   0
  -1   6  23 0.70369 0.57071   0
  -1  -6  23 0.13852 0.49314   0
   1  -6 -23 0.75356 0.56517   0
   1   6  23-0.00554 0.50976   0
  -1   6 -23-0.27704 0.47652   0
   1  -7 -23-0.34319 0.55232   0
  -1   0  24 0.36775 0.51604   0
  -1   0 -24 1.06766 0.53383   0
   1   0  24  1.5659 0.55162   0
   1   0 -24 0.78295 0.52197   0
   1  -1  24 6.28163 0.75119   0
  -1  -1 -24 5.57776 0.68022   0
   1   1 -24 5.94448 0.69204   0
  -1   1  24 6.24615 0.73936   0
   1  -1 -24 5.90308 0.68613   0
  -1  -1  24 6.14559 0.72753   0
  -1   1 -24 5.11048  0.6743   0
   1   1  24 7.01508 0.75119   0
  -1   2  24 2.88608 0.65699   0
  -1  -2 -24 2.11763  0.5866   0
   1  -2  24 2.44026 0.63353   0
   1   2 -24 1.74807  0.5866   0
   1  -2 -24 2.02964 0.59247   0
  -1   2 -24 2.32881 0.61006   0
  -1  -2  24 3.23217 0.65699   0
   1   2  24  1.4841  0.5866   0
  -1  -3 -24 3.52933 0.63065   0
  -1   3  24 3.00283 0.64222   0
   1  -3  24 3.10697 0.63644   0
  -1   3 -24 4.00377 0.63644   0
   1  -3 -24 2.62675  0.6538   0
   1   3  24 2.82347 0.65958   0
  -1  -3  24  1.9151 0.59594   0
   1   4 -24 1.27164  0.5677   0
   1  -4  24 1.78825  0.5677   0
  -1   4  24 1.78257 0.61879   0
   1  -4  24 0.99915 0.55067   0
  -1  -4 -24 1.93585 0.60744   0
  -1   4 -24 1.09566 0.55634   0
   1  -4 -24 0.95941 0.57905   0
   1   4  24 1.37383  0.5677   0
  -1  -4  24  1.7996  0.5904   0
  -1  -4  24 2.04939 0.59608   0
  -1   5  24  4.9066 0.69857   0
  -1  -5 -24 5.57745 0.70966   0
   1  -5  24 5.57745 0.72629   0
   1  -5  24 4.99531 0.65421   0
   1   5 -24 4.66266 0.67085   0
  -1  -5  24 5.60517 0.65976   0
  -1   5 -24 4.69038 0.65976   0
   1   5  24 5.05629 0.72629   0
   1  -5 -24 4.97868 0.70411   0
   1   6 -24  4.0709 0.74948   0
  -1   6 -24 3.23516 0.62007   0
   1  -6 -24 4.65862 0.70095   0
   1   0 -25-0.23578 0.48305   0
   1   0  25 0.23578 0.50606   0
  -1   0  25 0.36804 0.51756   0
  -1   0 -25  0.4543 0.54056   0
  -1  -1 -25-0.04015 0.49895   0
   1   1 -25 0.04015 0.48174   0
   1  -1  25-0.06309 0.51041   0
  -1   1  25-0.08029 0.50468   0
   1  -1 -25-0.01721 0.49895   0
  -1  -1  25-0.16631 0.48174   0
   1   1  25 0.32116 0.51041   0
  -1   1 -25 0.18926 0.49895   0
   1  -2  25 0.19342 0.51199   0
   1   2 -25 0.67696 0.50061   0
  -1  -2 -25 0.67127 0.52336   0
  -1   2  25-0.36977 0.49492   0
   1  -2 -25 0.71678 0.54043   0
  -1   2 -25 0.81918 0.54612   0
   1   2  25 0.16497 0.53474   0
  -1  -2  25-0.09671 0.52905   0
  -1   3  25 0.25823 0.52768   0
  -1  -3 -25-0.20771 0.52207   0
   1  -3  25 0.23577 0.53891   0
   1   3 -25 0.84205 0.53891   0
   1   3  25 0.01123  0.5333   0
   1  -3 -25 0.48839 0.54452   0
  -1   3 -25 0.10666 0.50523   0
  -1  -3  25-0.21893 0.49961   0
   1  -4  25-0.22601 0.50164   0
  -1  -4 -25 0.55125 0.54574   0
  -1  -4  25 0.55125 0.50715   0
  -1  -4  25  0.1323 0.54022   0
  -1   4 -25 0.72765 0.52369   0
   1  -4 -25 1.10801 0.58432   0
   1   5 -25-0.27483 0.50117   0
   1  -5  25 0.25328 0.56044   0
  -1   5 -25 0.46344 0.53889   0
  -1   0 -26 2.33563 0.60203   0
   1   0  26  2.9934 0.65777   0
   1   0 -26 1.62212 0.62432   0
  -1   0  26 4.21417 0.70236   0
  -1  -1 -26 4.19211 0.74502   0
  -1   1  26 4.03087 0.73946   0
   1  -1  26 3.57497  0.6783   0
   1   1 -26  2.7132 0.63382   0
  -1   1 -26 3.11906 0.60602   0
   1   1  26 3.29698 0.71166   0
  -1  -1  26 3.60277  0.7061   0
   1  -1 -26 3.59165 0.68386   0
  -1  -2 -26 0.86064 0.56825   0
   1   2 -26 0.95443 0.52411   0
   1  -2  26 0.56825 0.56825   0
  -1   2  26 0.40274 0.54618   0
   1  -2 -26 0.78341 0.55721   0
  -1   2 -26 0.28136 0.55721   0
  -1  -2  26 1.07029 0.56825   0
   1   2  26 0.80548 0.57376   0
   1  -3  26 1.11125 0.60465   0
  -1  -3  26-0.28871 0.54473   0
   1  -4  26 0.98501 0.59422   0
  -1  -4  26 0.83512 0.56745   0
  -2   1   0 1.88442 0.20611   0
   2   1   0 2.28683 0.22574   0
  -2  -1   0  2.2672 0.19629   0
  -2   1   0 1.74702 0.22574   0
   2   2   0 2.19039 0.34891   0
  -2  -2   0 1.88994 0.29076   0
  -2   2   0 2.86883  0.3586   0
   2  -2   0 2.08378 0.28107   0
  -2   2   0 2.72345  0.3586   0
   2  -2   0 1.86086 0.32953   0
   2   2   0 2.25823 0.37799   0
  -2  -2   0 2.17101 0.34891   0
  -2   3   0 5.37883 0.50102   0
  -2  -3   0 6.90079 0.38758   0
   2   3   0 7.02368 0.51047   0
   2  -3   0 4.06485 0.45375   0
   2   3   0 6.30524 0.42539   0
   2  -3   0 6.20126 0.39703   0
  -2   3   0 6.20126 0.42539   0
  -2  -3   0 5.09524 0.42539   0
   2   4   0 13.0204 0.74819   0
   2  -4   0  12.035  0.6022   0
   2   4   0 11.4966 0.62045   0
  -2   4   0 11.9711 0.74819   0
   2  -4   0 12.1901 0.65695   0
  -2   4   0 12.9565 0.64783   0
  -2  -4   0 10.8579  0.6387   0
  -2  -4   0 12.2722 0.59308   0
  -2   5   0-0.57654 0.39309   0
  -2   5   0 0.49792 0.34068   0
   2   5   0 1.14434 0.34942   0
   2   5   0 1.23169 0.45424   0
   2  -5   0 0.99583 0.33194   0
   2  -5   0 1.17928 0.31447   0
  -2  -5   0 1.09192 0.35815   0
   2   6   0 68.5656 2.47547   0
  -2   6   0 67.5688 2.25119   0
  -2   6   0 68.6321 2.48378   0
  -2  -6   0 64.7527 2.29272   0
   2  -6   0 61.9699 2.29272   0
   2   6   0 67.2282 2.23457   0
   2  -6   0 65.1764 2.24288   0
  -2  -6   0 62.8837 2.22627   0
   2  -7   0 2.40482 0.45582   0
   2   7   0 2.53842 0.47153   0
  -2  -7   0 2.09832 0.40866   0
   2   7   0 2.75847 0.58942   0
  -2   7   0 2.99424 0.47153   0
  -2  -7   0 2.75847 0.48725   0
   2  -7   0 2.87635 0.47939   0
  -2   7   0 3.29288 0.59728   0
  -2   8   0 5.75909 0.72544   0
   2  -8   0 5.92194 0.56999   0
   2  -8   0 5.15949   0.607   0
  -2  -8   0 6.18103  0.6144   0
  -2  -8   0 6.03298 0.56258   0
   2   8   0 6.52894 0.74765   0
  -2   8   0 7.20996   0.607   0
   2   8   0 6.06259 0.58479   0
  -2   9   0 9.81987  0.8276   0
   2  -9   0 7.70568 0.64678   0
   2   9   0  6.5234 0.77891   0
   2  -9   0 9.19396 0.72328   0
  -2  -9   0 6.89895 0.67459   0
   2  10   0 16.7903 1.08935   0
   2 -10   0 16.1445 0.91322   0
  -2  10   0 17.4752 1.08935   0
   2 -10   0 16.1641 0.97845   0
  -2 -10   0 16.6272 0.95888   0
  -2  11   0 1.79742 0.56857   0
  -2 -11   0 0.99653  0.4891   0
   2  11   0  1.8769 0.60525   0
   2  12   0 1.34123 0.61903   0
  -2  12   0 2.75697 0.62476   0
   2  -1   1 0.59814 0.13728   0
  -2   1   1 0.55892  0.1667   0
  -2   1  -1 0.53931 0.15689   0
   2  -1  -1 0.21572 0.12747   0
   2   1   1-0.22553 0.20592   0
   2   2  -1 19.0935 0.81332   0
  -2   2   1 17.1087 0.86173   0
   2  -2   1 20.1392 0.71649   0
   2  -2   1 20.6233 0.75522   0
   2   2  -1 19.0935 0.78427   0
  -2  -2  -1 19.2388  0.7649   0
  -2   2   1 18.6094 0.71649   0
  -2   2  -1 15.4433 0.79395   0
  -2  -2   1 20.1296 0.67776   0
   2  -2  -1 19.8778 0.77459   0
  -2   2  -1 16.6342 0.77459   0
   2  -2  -1 20.4684 0.69713   0
   2   2   1 18.5997 0.83268   0
  -2  -2   1 19.4034 0.75522   0
   2   2   1  20.023 0.71649   0
  -2  -3  -1 15.5698 0.75536   0
  -2   3   1 15.7964 0.84978   0
   2   3  -1 16.6462 0.73647   0
   2   3  -1 16.7123 0.79313   0
  -2   3   1 17.4205 0.70815   0
   2  -3   1 20.0076 0.77424   0
  -2  -3  -1 17.6848 0.70815   0
  -2   3  -1 17.1466 0.85922   0
  -2  -3   1 17.4771  0.6515   0
   2   3   1 16.7973 0.68927   0
   2  -3  -1 13.3321  0.7648   0
   2  -3  -1 16.3252 0.68927   0
   2   3   1 17.0239  0.8309   0
  -2  -3   1 17.0806 0.73647   0
  -2   3  -1 15.5698 0.77424   0
  -2  -4  -1 52.0407 1.82279   0
   2   4  -1 51.0837 1.94127   0
  -2   4   1 52.5966 1.99596   0
   2  -4   1 55.1667 1.78633   0
  -2  -4  -1 53.1526 1.77722   0
   2  -4   1 54.0002 1.82279   0
   2   4  -1 52.4235 1.80456   0
  -2   4   1 53.0705 1.76811   0
   2  -4  -1 55.5313 1.77722   0
  -2   4  -1 48.7961 1.93216   0
   2   4   1 50.6553 1.96861   0
  -2  -4   1 53.5354 1.74988   0
   2   4   1 53.2255 1.74988   0
   2  -4  -1 52.2503 1.84102   0
  -2  -4   1 52.5328 1.82279   0
  -2   4  -1  52.706 1.82279   0
   2  -5   1 13.9266 0.75043   0
  -2  -5  -1 13.7783 0.76788   0
   2   5  -1 14.9825  0.8726   0
   2  -5   1 14.1011 0.71553   0
  -2   5   1 13.0017 0.88132   0
  -2   5   1  13.979  0.7068   0
  -2  -5  -1 14.7032 0.71553   0
   2   5  -1 13.2896 0.73298   0
   2  -5  -1 13.2635 0.75916   0
  -2  -5   1 14.1884 0.68063   0
  -2   5  -1 13.7957 0.75916   0
  -2  -5   1 13.7259 0.75916   0
   2  -5  -1 12.6003 0.68935   0
   2   5   1 14.4502 0.89005   0
  -2   5  -1 12.0331 0.83769   0
   2   5   1 14.5287  0.7068   0
   2   6  -1 21.1779 0.95433   0
  -2   6   1 20.6717 0.92114   0
   2  -6   1 17.5514 0.97093   0
  -2  -6  -1 20.4974 0.92114   0
  -2  -6  -1 19.6924 0.98753   0
  -2   6   1 20.3148  1.1203   0
   2   6  -1 21.3273 1.07881   0
   2  -6   1  20.348 0.94603   0
   2  -6  -1 19.4269 0.99582   0
  -2   6  -1 22.5969 0.97923   0
   2  -6  -1 20.9123 0.92944   0
  -2  -6   1 19.0369 0.91284   0
   2   6   1 22.0492  1.1452   0
  -2   6  -1 21.7422 1.09541   0
  -2  -6   1 19.0452 0.96263   0
   2   6   1 20.5721 0.91284   0
   2  -7   1 4.05923 0.52605   0
  -2  -7  -1 4.36544 0.48679   0
   2  -7   1 3.21126 0.48679   0
  -2   7   1 3.34474 0.68308   0
   2   7  -1 4.50676 0.64382   0
  -2   7   1 4.10634 0.48679   0
  -2  -7  -1 3.92575  0.5339   0
   2   7  -1 3.81583 0.52605   0
   2  -7  -1 3.71376 0.49465   0
  -2   7  -1 4.35758  0.5339   0
  -2  -7   1 4.22411 0.47894   0
   2   7   1 4.29477 0.72234   0
   2   7   1 3.52532 0.48679   0
  -2  -7   1 3.54888  0.5182   0
   2  -7  -1 4.13774 0.54175   0
  -2   7  -1 4.14559 0.66738   0
  -2  -8  -1 0.14052 0.40678   0
  -2   8   1 0.16271 0.49553   0
   2  -8   1  0.1849 0.40678   0
  -2   8   1 1.10199 0.39198   0
   2  -8   1 0.42896 0.39198   0
   2   8  -1 0.40678 0.50292   0
  -2  -8  -1 1.05762 0.38459   0
   2   8  -1 0.19229 0.40678   0
  -2   8  -1 0.23667 0.46594   0
  -2   8  -1 0.91709 0.42157   0
   2  -8  -1 1.13158 0.41417   0
  -2  -8   1 0.68042 0.45115   0
   2  -8  -1  0.1775 0.42157   0
   2   8   1 0.82834 0.51771   0
  -2  -8   1 0.59907  0.3624   0
   2   8   1 0.84313 0.38459   0
   2   9  -1 0.81303 0.54202   0
   2   9  -1 0.46558 0.41694   0
  -2   9   1 0.55592 0.51423   0
   2  -9   1 0.20847 0.43084   0
  -2  -9  -1 1.45929 0.49338   0
   2  -9   1 0.94506 0.43779   0
   2  -9  -1 0.56982 0.47253   0
  -2   9  -1 1.69556 0.55592   0
  -2  -9   1  1.0354 0.46558   0
  -2   9  -1 1.26472 0.43779   0
   2  -9  -1 0.82693 0.43084   0
   2   9   1 0.50033 0.50728   0
  -2  10   1 1.37534 0.59315   0
   2 -10   1 2.21618 0.52146   0
   2  10  -1 1.24497 0.58664   0
  -2 -10  -1 1.76643 0.54101   0
   2 -10   1 0.58012 0.48235   0
   2 -10  -1 0.87996 0.46279   0
   2 -10  -1 0.46279 0.47583   0
  -2 -10   1 1.61651 0.52797   0
   2  10   1 1.49266 0.59967   0
  -2  10  -1 1.87072  0.5736   0
  -2  11   1 0.36657 0.45822   0
  -2 -11  -1-0.04888 0.45211   0
   2  11  -1-0.29326 0.50099   0
   2  11   1-0.41545 0.48266   0
  -2 -11   1-0.05499 0.45211   0
  -2  11  -1 0.09164 0.47655   0
  -2  12   1 0.65301 0.50981   0
   2  12   1  0.0401 0.53272   0
  -2 -12   1-0.01718 0.45253   0
   2  13   1 0.40273 0.59067   0
  -2   0   2 230.458 7.43224   0
  -2   0   2 245.254 7.12788   0
  -2   0  -2 235.996 7.04934   0
   2   0   2 239.599 7.40279   0
   2   0   2 233.482  7.1377   0
  -2   0   2 238.215 7.04934   0
  -2   0  -2 239.147 7.11806   0
  -2   0   2 246.167 7.11806   0
  -2  -1  -2 16.2119 0.54757   0
  -2  -1  -2 16.1631 0.62579   0
   2  -1   2 16.9942 0.61601   0
   2  -1   2 16.4075  0.5769   0
  -2   1   2 16.0359 0.63557   0
  -2   1   2  17.356 0.56712   0
  -2   1   2 15.4199  0.6649   0
   2   1  -2 17.6786 0.62579   0
  -2   1  -2 17.3657 0.58668   0
   2   1   2 17.3071 0.61601   0
  -2   1  -2 17.0235 0.65513   0
  -2  -1   2 15.9773 0.61601   0
   2   1   2 15.4297 0.67468   0
  -2  -1   2 16.6128 0.55735   0
  -2  -1   2 16.1533 0.63557   0
   2  -1  -2 16.7888  0.5769   0
   2  -2   2 113.714  3.4172   0
  -2  -2  -2 111.793 3.34963   0
  -2  -2  -2 113.076 3.47512   0
  -2   2   2 109.746 3.67783   0
   2   2  -2 109.399 3.48477   0
   2   2  -2 112.536 3.60061   0
   2  -2   2 117.913 3.47512   0
  -2   2   2 110.451 3.35928   0
  -2   2  -2 109.321 3.59095   0
  -2  -2   2 113.694 3.47512   0
  -2   2  -2 106.966 3.46546   0
   2  -2  -2  113.25  3.4172   0
  -2  -2   2  113.80 3.39789   0
   2   2   2 106.474 3.65853   0
   2  -2  -2 113.105 3.50408   0
   2   2   2 109.814  3.4365   0
   2   3  -2 44.5126 1.59948   0
   2  -3   2  48.803 1.52421   0
   2  -3   2 47.4857 1.57125   0
  -2  -3  -2 47.0435 1.58066   0
  -2   3   2 41.8781 1.75002   0
  -2   3   2 38.6416 1.46776   0
   2   3  -2  42.151 1.62771   0
   2   3   2 40.5986 1.46776   0
   2   3   2 45.4064 1.72179   0
  -2  -3   2 47.1847 1.57125   0
  -2  -3   2 48.7465 1.49598   0
   2  -3  -2 42.7343 1.59948   0
   2  -3  -2 49.3581 1.52421   0
   2   4  -2 109.014  3.6877   0
   2   4  -2  108.96 3.50604   0
  -2  -4  -2 108.869 3.52421   0
  -2   4   2  112.43 3.41521   0
  -2   4   2 108.279 3.76037   0
  -2  -4  -2 112.675 3.50604   0
   2  -4   2 114.037 3.48788   0
   2  -4   2 112.257 3.53329   0
   2   4   2 110.241 3.75129   0
  -2   4  -2 107.606 3.51513   0
  -2  -4   2 111.421 3.45155   0
   2  -4  -2  114.50 3.56054   0
   2   4   2 110.622 3.39705   0
   2  -4  -2 109.314 3.46971   0
  -2  -4   2 109.732 3.52421   0
  -2   4  -2 107.915 3.69679   0
  -2  -5  -2 0.55666 0.33052   0
  -2   5   2 0.35661 0.46098   0
   2   5  -2 0.60015  0.3914   0
  -2  -5  -2 0.86108  0.3827   0
   2  -5   2 2.54845  0.4088   0
   2   5  -2 1.00894 0.35661   0
   2  -5   2 1.31337   0.374   0
  -2   5   2 1.13071 0.32182   0
  -2   5  -2 0.98285  0.3914   0
  -2  -5   2 0.84369 0.34791   0
   2  -5  -2 0.30442 0.36531   0
   2   5   2 1.82654 0.45228   0
  -2  -5   2 0.99155 0.28703   0
   2  -5  -2 2.39189 0.43489   0
   2   5   2 0.73931 0.26963   0
  -2   5  -2-0.48708  0.4088   0
   2  -6   2 33.6645 1.38166   0
  -2  -6  -2 34.2188 1.38993   0
   2   6  -2 34.5498 1.36511   0
  -2   6   2  34.649 1.29893   0
   2   6  -2 37.3048 1.51403   0
  -2   6   2 37.0732 1.58022   0
  -2  -6  -2 33.9044 1.34857   0
   2  -6   2  33.408 1.34029   0
  -2   6  -2 33.9872 1.48921   0
  -2   6  -2 34.8393 1.38166   0
   2  -6  -2 35.1951 1.40648   0
  -2  -6   2 32.8206 1.29893   0
   2  -6  -2 33.5818 1.33202   0
  -2  -6   2 33.2591 1.38166   0
   2   6   2 37.2469 1.57195   0
   2   6   2 34.5829 1.28238   0
  -2  -7  -2 3.16309 0.51674   0
  -2  -7  -2 2.38798 0.46977   0
   2  -7   2 3.02216 0.47759   0
  -2   7   2 1.97302 0.57155   0
   2   7  -2 2.52891 0.55589   0
   2   7  -2  3.2727 0.52457   0
   2  -7   2 2.56022 0.48542   0
  -2   7   2 3.07697 0.44628   0
  -2  -7   2 3.43712 0.44628   0
   2   7   2 2.38798 0.45411   0
   2   7   2 3.41363  0.6655   0
  -2   7  -2 3.76596 0.54023   0
  -2   7  -2 2.99084 0.61852   0
  -2  -7   2 3.46844 0.51674   0
   2  -7  -2 2.71681 0.46194   0
   2  -7  -2 2.55239 0.49325   0
   2   8  -2 11.4631 0.85567   0
   2   8  -2 9.96563 0.73027   0
  -2  -8  -2 11.6106 0.73027   0
   2  -8   2 10.3197 0.73027   0
   2  -8   2 9.71483 0.69339   0
  -2  -8  -2  9.7222 0.74503   0
  -2   8   2 11.1532 0.88518   0
   2  -8  -2 8.48295 0.73765   0
  -2  -8   2 10.5779 0.67864   0
   2  -8  -2 11.3155 0.71552   0
  -2  -8   2 9.62631 0.74503   0
   2   8   2  10.777 0.88518   0
  -2   8  -2 11.4262 0.84092   0
  -2   8  -2 10.6516 0.73765   0
   2  -9   2 3.96529 0.54072   0
   2  -9   2 3.92369 0.59618   0
   2   9  -2 3.84744 0.67244   0
   2   9  -2 3.79891 0.56152   0
  -2   9   2 4.88728 0.70016   0
  -2  -9  -2 4.91501 0.58925   0
  -2  -9  -2 3.85437 0.54072   0
   2  -9  -2 3.91676 0.60311   0
  -2  -9   2 4.00688 0.56845   0
  -2   9  -2 4.67932 0.67244   0
  -2   9  -2 3.74345 0.56152   0
   2  -9  -2 4.00688 0.54765   0
   2   9   2 3.81971 0.67244   0
   2 -10   2 7.32968 0.65037   0
  -2 -10  -2 8.36376  0.7089   0
   2 -10   2 5.80781 0.68939   0
  -2  10   2 8.09061 0.81296   0
   2  10  -2 7.98005 0.78695   0
   2 -10  -2 7.03701  0.6959   0
  -2 -10   2 8.31824  0.7089   0
  -2  10  -2  8.5979 0.78695   0
   2  10   2 7.76542 0.81296   0
  -2  11   2 1.93894 0.57924   0
  -2 -11  -2 1.87797 0.53656   0
   2  11  -2 1.46945 0.58534   0
   2  11   2 2.37185 0.65241   0
  -2 -11   2 1.78651 0.51827   0
  -2  12   2 6.56944 0.73756   0
  -2 -12   2 5.50026 0.63465   0
   2  12   2 4.68837 0.71469   0
  -2  13   2 3.33435 0.63256   0
   2  13   2 2.88405 0.71297   0
  -2   0   3 9.75257  0.4202   0
  -2   0   3 8.56037 0.39088   0
  -2   0   3 8.47242 0.40066   0
  -2   0  -3 9.85029 0.40066   0
   2   0   3 9.47895  0.4202   0
   2   0   3 7.81769 0.38111   0
  -2   0  -3 8.69718 0.41043   0
  -2   0   3  8.1304 0.39088   0
  -2   1   3 25.1842 0.92446   0
   2  -1   3  25.807 0.89526   0
  -2   1   3 25.4275 0.98284   0
   2   1  -3  25.661 0.89526   0
  -2  -1  -3 23.7342   0.905   0
   2   1  -3 23.3742 0.92446   0
  -2   1   3 25.2231 0.81742   0
   2  -1   3 25.4859  0.8758   0
   2   1   3 26.3519   0.905   0
   2  -1  -3 26.2741 0.88553   0
  -2  -1   3 25.9919 0.86607   0
  -2  -1   3 26.7898 0.91473   0
  -2   1  -3 23.5104 0.93419   0
   2   1   3  26.206 0.97311   0
  -2   2   3 44.2009 1.67973   0
  -2   2   3 48.4818 1.58374   0
  -2  -2  -3 47.9251 1.55495   0
   2  -2   3 48.2994 1.55495   0
   2  -2   3 46.2933 1.51655   0
   2   2  -3 47.3683 1.57415   0
   2   2  -3 45.8806 1.58374   0
   2   2   3 46.8404 1.54535   0
   2   2   3 42.5787 1.66053   0
  -2   2  -3 43.3466 1.54535   0
  -2  -2   3  46.898 1.55495   0
  -2  -2   3 44.8344 1.47816   0
  -2   2  -3 46.4277 1.59334   0
   2  -2  -3 48.3186 1.50696   0
  -2   3   3  0.8699 0.30867   0
   2  -3   3 0.86055 0.23384   0
   2   3  -3 0.60799 0.28997   0
   2  -3  -3 1.00085 0.27126   0
  -2   3  -3 0.43963 0.28997   0
  -2  -3   3 2.23555 0.37415   0
  -2  -3   3 0.92602 0.19643   0
   2   3   3 0.83249 0.32738   0
  -2   3  -3 0.37415  0.2619   0
  -2   4   3 94.5735 3.26053   0
   2  -4   3 91.8549 2.99861   0
   2  -4   3 91.4846 2.96248   0
   2   4  -3 89.5608 3.00764   0
  -2  -4  -3 95.3141 2.99861   0
  -2   4   3 94.1038 2.87216   0
   2   4  -3 92.2071 3.13408   0
  -2  -4  -3 92.2252 3.01667   0
  -2   4  -3 91.4123  3.0257   0
  -2   4  -3 95.0793 3.14312   0
   2   4   3  95.007 2.86313   0
   2  -4  -3 93.8509  3.0528   0
  -2  -4   3 94.7993  3.0257   0
   2  -4  -3 92.2884 2.96248   0
  -2  -4   3 93.3271 2.94441   0
   2   4   3 89.2717  3.2244   0
  -2   5   3 13.2365 0.63155   0
   2   5  -3 13.0202 0.75266   0
  -2  -5  -3 11.7831 0.74401   0
   2  -5   3 12.7261  0.6921   0
   2   5  -3 13.9546 0.80457   0
   2  -5   3 11.9648 0.70941   0
  -2   5   3 11.3073 0.83918   0
  -2   5  -3 10.7882 0.76997   0
  -2  -5   3 11.4543 0.63155   0
   2  -5  -3 11.1602 0.68345   0
  -2  -5   3 13.0721 0.75266   0
   2   5   3  13.721 0.89109   0
  -2   5  -3 8.72917 0.78727   0
   2   5   3 13.0635 0.62289   0
   2  -5  -3  9.9144 0.75266   0
   2   6  -3 4.10772 0.61739   0
  -2   6   3 3.37508 0.44452   0
  -2  -6  -3 3.14459 0.51038   0
   2  -6   3 3.95955 0.49391   0
   2  -6   3 2.49427 0.50215   0
   2   6  -3 4.96384 0.57623   0
  -2  -6  -3 3.53972 0.53507   0
  -2   6   3 3.23514 0.61739   0
  -2  -6   3 3.52326 0.53507   0
   2  -6  -3 2.06621 0.47745   0
   2  -6  -3 4.01717 0.50215   0
  -2   6  -3 1.97566 0.49391   0
  -2  -6   3 3.76198 0.46099   0
  -2   6  -3 4.39584  0.5927   0
   2   6   3 3.69613 0.44452   0
   2   6   3 4.75804 0.69971   0
   2   7  -3 5.67328 0.62344   0
   2  -7   3 5.95383 0.57668   0
  -2  -7  -3 4.10689 0.56889   0
  -2   7   3 4.85502 0.48316   0
  -2  -7  -3 5.11219 0.54551   0
   2  -7   3 5.84473 0.53772   0
   2   7  -3 5.77459 0.68578   0
  -2   7   3 5.41611 0.71695   0
  -2  -7   3 5.54859 0.49875   0
  -2  -7   3 6.14865 0.60006   0
   2  -7  -3 5.36156  0.5533   0
   2   7   3 5.15115 0.72475   0
  -2   7  -3 6.08631 0.61564   0
  -2   7  -3 5.36935 0.67799   0
   2  -7  -3 4.63682 0.56889   0
   2   7   3 6.02396 0.49096   0
   2  -8   3 2.82023 0.49207   0
   2   8  -3 2.93774 0.55817   0
   2  -8   3 3.09932 0.51411   0
  -2  -8  -3 2.56318 0.57286   0
  -2   8   3 2.95243 0.62427   0
   2   8  -3 2.87899 0.60958   0
  -2  -8  -3 3.42247 0.52145   0
   2  -8  -3 2.42364 0.55083   0
  -2  -8   3 3.53264 0.59489   0
   2  -8  -3 3.34168 0.54348   0
   2   8   3 2.64397  0.6463   0
  -2   8  -3 3.45919 0.57286   0
  -2   8  -3 3.52529 0.63162   0
  -2  -8   3 3.01119 0.47738   0
  -2   9   3 2.46499 0.62143   0
   2   9  -3 1.27047 0.49714   0
   2  -9   3 1.27047 0.44881   0
  -2  -9  -3 2.38213 0.53167   0
   2   9  -3 1.80214 0.56619   0
  -2  -9  -3 1.84356 0.47643   0
   2  -9   3 0.64214   0.435   0
  -2   9  -3  1.6088 0.54547   0
   2   9   3 2.27166 0.63524   0
  -2   9  -3 1.47071 0.50405   0
  -2  -9   3 1.86428 0.49714   0
   2  -9  -3 1.96785 0.52476   0
   2  -9  -3 2.90689 0.51785   0
  -2 -10  -3 0.33695 0.45358   0
   2 -10   3 0.44062 0.40823   0
  -2  10   3 0.34343 0.53782   0
   2  10  -3 0.84885 0.55726   0
   2  10   3 0.46654 0.53782   0
  -2 -10   3 0.49246 0.44062   0
  -2  10  -3 0.42766 0.47302   0
   2 -10  -3-0.07128 0.45358   0
  -2 -11  -3-0.28562 0.43754   0
  -2  11   3-0.07292   0.474   0
   2  11   3  0.4497 0.55908   0
  -2 -11   3 0.07292  0.4497   0
  -2  12   3 1.01458 0.53009   0
   2  12   3 0.37619 0.55859   0
  -2 -12   3 0.57569 0.46739   0
  -2  13   3  1.0424 0.53456   0
  -2   0  -4 104.582 3.13504   0
   2   0   4 106.523 3.19328   0
  -2   0  -4  99.836 3.17386   0
  -2   0   4 102.156 3.11563   0
   2   0   4  94.818 3.24181   0
  -2   0   4 97.3707 3.16416   0
  -2   0   4 105.999 3.28063   0
  -2   0   4 106.601 3.16416   0
  -2  -1  -4 92.3665 2.93779   0
   2   1  -4 86.2204 2.93779   0
   2   1  -4 96.7635 2.98611   0
  -2   1   4  92.985 2.95712   0
  -2   1   4 88.3077 3.07309   0
  -2   1   4 96.6283 2.82183   0
   2  -1   4 97.5173 2.91847   0
   2  -1   4 96.5993 2.93779   0
  -2  -1   4 94.6375 2.92813   0
  -2  -1   4 92.4535 2.89914   0
   2   1   4 102.388 2.95712   0
  -2   1  -4 80.3641 2.92813   0
   2   1   4 91.6707 3.06342   0
   2  -1  -4 98.2421 2.91847   0
  -2  -2  -4 7.40545 0.47593   0
   2   2  -4 7.40545 0.39978   0
   2  -2   4 7.45304 0.42834   0
  -2   2   4 7.62437  0.5616   0
   2  -2   4 6.98663 0.43785   0
  -2   2   4 7.85282 0.48545   0
   2   2  -4 7.46256 0.50448   0
  -2  -2   4   7.691 0.39978   0
  -2   2  -4 7.16748 0.50448   0
   2   2   4 8.02415 0.46641   0
   2   2   4 6.18707 0.50448   0
  -2  -2   4 7.55774 0.44737   0
   2  -2  -4 8.20501 0.42834   0
  -2   3   4 2.95966 0.48245   0
  -2   3   4 3.99879 0.43606   0
  -2  -3  -4  4.6668 0.42679   0
   2  -3   4 4.17507 0.37112   0
   2  -3   4 5.10286 0.39895   0
   2   3  -4 3.09883 0.45462   0
   2   3  -4 3.50706 0.38039   0
  -2  -3   4 4.29568 0.38967   0
   2   3   4 3.05244 0.49173   0
   2   3   4 4.16579 0.39895   0
   2  -3  -4 4.53691 0.38039   0
  -2  -3   4 4.20291 0.32473   0
  -2   3  -4 2.66277 0.35256   0
  -2   3  -4 3.11739 0.45462   0
  -2   4   4 85.6179 2.66156   0
   2  -4   4 86.0659 2.78702   0
   2   4  -4 88.6827 2.92144   0
   2  -4   4 86.1466 2.82286   0
  -2  -4  -4 85.6268 2.83182   0
   2   4  -4 87.7059 2.85871   0
  -2   4   4 84.4349 3.06482   0
  -2  -4   4 90.5825 2.84975   0
   2  -4  -4 85.9853 2.78702   0
  -2  -4   4 84.2199 2.75117   0
   2   4   4 87.4729 2.83182   0
  -2   4  -4 86.4961  2.9304   0
   2   4   4 83.6911 3.03794   0
   2  -4  -4 90.9051 2.89455   0
  -2   4  -4 83.3865 2.85871   0
  -2   5   4 65.3482 2.27559   0
  -2  -5  -4 71.5825 2.45592   0
   2  -5   4 73.9353 2.42158   0
  -2  -5  -4 75.1204  2.4731   0
   2  -5   4  75.232 2.45592   0
   2   5  -4 70.3459 2.46451   0
  -2   5   4 75.2492 2.73071   0
   2   5  -4   72.57 2.55897   0
   2  -5  -4   75.73 2.42158   0
  -2  -5   4 70.2257 2.37005   0
  -2  -5   4 74.0985 2.46451   0
  -2   5  -4 73.0766 2.49886   0
   2   5   4 70.9985  2.6706   0
   2  -5  -4 72.0376 2.49027   0
  -2   5  -4 66.7221  2.5418   0
  -2   6   4 33.2053 1.52048   0
  -2  -6  -4 33.6713 1.33246   0
   2   6  -4 32.7067 1.38151   0
   2  -6   4  30.614 1.28342   0
   2   6  -4  31.554 1.34881   0
   2  -6   4 31.6848 1.26707   0
  -2  -6  -4 30.6875 1.29159   0
   2  -6  -4 32.0527 1.25889   0
  -2   6  -4 30.2624 1.38969   0
  -2  -6   4 31.2761 1.22619   0
   2   6   4 33.5405 1.52048   0
  -2   6  -4 30.9328 1.35699   0
  -2  -6   4 31.9791 1.31611   0
   2   6   4 32.9356  1.1608   0
   2  -6  -4 31.1126 1.34064   0
   2  -7   4 6.99107 0.60388   0
   2  -7   4 7.57947 0.58065   0
  -2  -7  -4 6.54977  0.5884   0
   2   7  -4 7.76528 0.74324   0
  -2   7   4  5.5975 0.71227   0
  -2  -7  -4 7.22333 0.64259   0
   2   7  -4 7.23107 0.66582   0
  -2   7  -4 7.13043 0.67356   0
  -2  -7   4 7.14591 0.54968   0
  -2   7  -4 5.52782 0.67356   0
   2  -7  -4 5.24911 0.63485   0
   2  -7  -4 6.12396 0.57291   0
   2   7   4 7.39366 0.77421   0
  -2  -7   4 7.47108 0.60388   0
   2   8  -4 8.94243 0.72999   0
  -2  -8  -4 7.05904 0.70079   0
  -2   8   4 8.51903 0.83219   0
  -2  -8  -4 7.29264  0.6424   0
   2  -8   4 8.82563  0.6424   0
   2  -8   4 9.65782  0.6716   0
   2   8  -4 8.81103 0.76649   0
  -2  -8   4 8.51903 0.68619   0
   2  -8  -4 6.94225 0.69349   0
  -2   8  -4 8.00074 0.72269   0
  -2  -8   4 8.43873 0.60589   0
   2  -8  -4 6.98604  0.6424   0
  -2   8  -4 8.14674 0.75189   0
   2   8   4 8.81833 0.83949   0
   2   9  -4 3.24102 0.59053   0
  -2  -9  -4 4.20235 0.58366   0
   2   9  -4 3.47449 0.65919   0
  -2  -9  -4 3.22043 0.54246   0
   2  -9   4 4.08561 0.53559   0
   2  -9   4 3.50196 0.56993   0
  -2   9   4 4.42894 0.67979   0
  -2   9  -4 5.30787 0.67292   0
   2  -9  -4 3.50196 0.58366   0
  -2  -9   4 3.14489 0.54246   0
   2  -9  -4 5.04694 0.57679   0
  -2   9  -4 4.65554 0.62486   0
   2   9   4 3.99635 0.70039   0
   2  10  -4 21.5123 1.10881   0
  -2  10   4 21.3833 1.25064   0
  -2 -10  -4  22.028 1.10881   0
   2 -10   4 21.7379 1.05079   0
   2 -10  -4 22.1827 1.12815   0
  -2  10  -4 19.9651 1.09592   0
   2  10   4 22.1569 1.27642   0
  -2 -10   4 21.4671 1.09592   0
  -2 -11  -4 2.94577 0.55044   0
  -2  11   4 3.60509 0.71376   0
   2  11   4  3.5567 0.67142   0
  -2 -11   4 2.86109 0.52625   0
  -2  12   4    5.84  0.7378   0
  -2 -12   4 6.06702 0.65267   0
   2  12   4 5.55055 0.75483   0
  -2   0   5 23.8458 0.90383   0
  -2   0  -5 25.2977 0.90383   0
   2   0   5 22.4901 0.87499   0
   2   0   5 25.4131 0.94229   0
  -2   0   5 25.1727 0.92306   0
  -2   0   5 25.4708 0.93268   0
  -2   0  -5  24.317 0.93268   0
  -2   1   5 30.2066 0.94695   0
   2   1  -5 26.6197 1.08086   0
   2  -1   5 27.8728 1.02347   0
  -2  -1  -5 25.0224 0.93738   0
   2  -1   5 30.2449 1.06173   0
  -2  -1  -5 32.1675 1.08086   0
  -2   1   5 28.3606 1.11912   0
  -2   1   5 28.9823 1.08086   0
   2   1   5 27.5762 1.09999   0
  -2   1  -5 24.1615 1.06173   0
   2  -1  -5 29.1162  1.0426   0
  -2  -1   5 28.7241  1.0426   0
   2   1   5 28.5136 1.06173   0
  -2  -1   5 28.8484 1.02347   0
  -2   2   5 2.78767 0.35788   0
   2  -2   5 2.94777 0.32962   0
  -2   2   5  2.3262 0.43322   0
  -2  -2  -5 1.87414 0.35788   0
   2   2  -5 2.24144 0.36729   0
   2   2  -5 2.55223 0.27312   0
   2  -2   5 2.73116 0.33904   0
   2  -2  -5 2.67466 0.32962   0
  -2   2  -5 2.00599 0.40497   0
  -2  -2   5 3.23031 0.34846   0
   2   2   5 2.58048 0.36729   0
   2   2   5 1.94949  0.4238   0
  -2  -2   5 2.37329 0.28253   0
  -2  -3  -5 3.44336  0.4132   0
   2   3  -5 2.61695 0.42239   0
   2   3  -5 3.03934 0.34893   0
   2  -3   5 3.27808 0.34893   0
   2  -3   5 3.50764 0.37647   0
  -2   3   5 2.82815 0.40402   0
  -2   3   5 2.58941 0.50503   0
   2  -3  -5 3.69128 0.35811   0
  -2  -3   5 2.92915 0.36729   0
  -2   3  -5 2.68123 0.44993   0
  -2  -3   5 2.88324 0.32138   0
   2   3   5 2.30476  0.4683   0
   2   3   5 3.53518 0.38566   0
  -2   3  -5 2.31394 0.30302   0
   2  -4   5 38.0811 1.38412   0
   2   4  -5 37.0962  1.4551   0
   2  -4   5 37.8947 1.39299   0
   2   4  -5 37.4511 1.41961   0
  -2   4   5 35.9517 1.57932   0
  -2  -4  -5 39.1901 1.41961   0
  -2  -4   5 36.7324 1.33089   0
  -2  -4   5 37.1672 1.40187   0
   2  -4  -5   38.64 1.37525   0
  -2   4  -5  38.711 1.49059   0
  -2   4  -5  37.877 1.40187   0
   2   4   5 37.1051 1.41074   0
   2   4   5 38.4626 1.58819   0
   2  -4  -5 38.0278 1.43736   0
   2  -5   5 22.3543 0.96971   0
  -2  -5  -5 22.4394 1.02925   0
   2   5  -5 24.7871  1.0973   0
   2  -5   5 21.6398 0.99523   0
  -2   5   5 21.6993 1.19087   0
   2   5  -5 22.0906 1.03776   0
   2  -5  -5 23.7919 0.97821   0
   2   5   5 22.1757 1.19938   0
  -2   5  -5 24.3448 1.08879   0
  -2   5  -5 19.7174 1.02925   0
   2  -5  -5 22.5244 1.08029   0
  -2  -5   5  21.861 0.93568   0
  -2  -5   5  23.341 1.02925   0
   2  -6   5 8.94496 0.59957   0
  -2  -6  -5 8.90445 0.66439   0
   2   6  -5  9.4311  0.7049   0
   2   6  -5 10.5816 0.74541   0
  -2   6   5 8.15903 0.83454   0
   2  -6   5 8.02129 0.62388   0
  -2  -6  -5 6.95179 0.66439   0
  -2   6   5 6.48185 0.48614   0
   2  -6  -5 8.53174 0.61578   0
   2   6   5 6.50616 0.81023   0
  -2   6  -5 6.02002 0.67249   0
  -2   6  -5 9.39058 0.72111   0
   2  -6  -5 7.96458 0.68059   0
  -2  -6   5 8.60466 0.56716   0
  -2  -6   5 8.78291 0.61578   0
  -2  -7  -5 2.59502 0.50672   0
   2   7  -5 1.52016 0.49136   0
   2  -7   5 2.86374 0.46065   0
  -2  -7  -5 1.45874  0.4453   0
   2  -7   5   3.048 0.46833   0
   2   7  -5 1.93475 0.50672   0
  -2   7   5 1.78888 0.54511   0
  -2  -7   5 2.31863 0.39923   0
  -2  -7   5 3.04032 0.46065   0
   2  -7  -5 2.08063 0.45298   0
  -2   7  -5 1.30519 0.48369   0
   2   7   5 1.70442 0.56814   0
   2  -7  -5 2.50289 0.49904   0
  -2   7  -5 1.39732 0.49136   0
  -2  -8  -5 4.24486 0.56502   0
  -2   8   5 4.29556 0.70265   0
   2   8  -5 4.55634 0.65194   0
  -2  -8  -5 4.19415 0.60848   0
   2  -8   5 4.17966 0.53604   0
   2  -8   5 5.13584 0.55053   0
   2   8  -5 4.44768 0.63745   0
   2  -8  -5 2.93373 0.53604   0
  -2   8  -5 4.05652 0.61572   0
  -2  -8   5 4.32454 0.55053   0
  -2   8  -5 3.70882 0.63745   0
   2   8   5 4.15069 0.70989   0
   2  -8  -5 3.63638 0.58675   0
   2  -9   5 1.73866 0.46364   0
  -2   9   5 1.06365 0.53183   0
  -2  -9  -5 1.90912 0.49092   0
   2  -9   5  1.2682 0.42955   0
   2   9  -5 2.13412 0.57274   0
  -2  -9  -5 1.35684 0.49773   0
   2  -9  -5 1.20002 0.45001   0
   2   9   5 2.18185 0.64092   0
   2  -9  -5  1.2682 0.49092   0
  -2   9  -5 1.39093 0.51819   0
  -2  -9   5 1.52048 0.47046   0
  -2 -10  -5 4.79702 0.61484   0
  -2  10   5 3.19588 0.64686   0
   2  10  -5 3.84915 0.60203   0
   2 -10   5 4.00926 0.52517   0
   2  10   5 3.85555 0.76214   0
  -2  10  -5 3.75308 0.60203   0
   2 -10  -5 4.41915 0.62124   0
  -2 -10   5 3.34959 0.53798   0
  -2 -11  -5 0.76968 0.48105   0
  -2  11   5 0.21046 0.49307   0
  -2 -11   5 0.77569 0.47503   0
   2  11   5-0.47503  0.5051   0
   2 -11  -5 0.45098 0.46902   0
  -2  12   5 2.84474 0.67167   0
   2  12   5 1.81747  0.6491   0
  -2 -12   5 2.24644 0.56443   0
  -2   0  -6 11.5872 0.59786   0
  -2   0  -6 12.5741  0.5599   0
  -2   0   6 11.6536 0.56939   0
   2   0   6 11.9762 0.53143   0
   2   0   6 12.1755 0.60735   0
  -2   0   6 13.1055 0.61684   0
  -2   0   6 11.9857 0.56939   0
   2   0  -6 11.9478  0.5599   0
  -2   1   6 107.213 3.37046   0
  -2  -1  -6 88.9536  3.2194   0
   2  -1   6 108.147 3.32325   0
   2   1  -6 99.6314 3.35157   0
  -2   1   6  109.28 3.20996   0
  -2  -1  -6 110.196 3.35157   0
   2  -1   6 112.849 3.36101   0
  -2   1   6 95.1281 3.46487   0
   2   1   6 103.625 3.46487   0
   2  -1  -6 108.997 3.33269   0
  -2  -1   6  110.81  3.3799   0
  -2   1  -6  95.383 3.35157   0
   2   1   6 110.262 3.37046   0
  -2  -1   6 111.508 3.33269   0
  -2  -1   6 110.394 3.33269   0
  -2   2   6 39.7192 1.58988   0
   2   2  -6 42.2946  1.5248   0
  -2   2   6 41.7553  1.5155   0
   2  -2   6 43.4103 1.47831   0
   2  -2   6 43.2801 1.46901   0
  -2  -2  -6 41.1789 1.48761   0
   2   2  -6 42.8338 1.41323   0
   2  -2  -6 44.1262 1.46901   0
   2   2   6  39.682 1.58058   0
  -2  -2   6 44.0053 1.49691   0
  -2  -2   6 42.0993 1.43182   0
   2   2   6 42.3969  1.5062   0
  -2   2  -6 38.9753  1.5155   0
   2  -3   6 1.94965 0.36273   0
  -2   3   6    0.00 0.33552   0
  -2   3   6  0.6257 0.29925   0
   2  -3   6 1.98593 0.35366   0
   2   3  -6 -0.1723 0.32645   0
   2   3  -6 0.55316 0.23577   0
  -2  -3   6 2.21263 0.37179   0
   2  -3  -6 2.45747 0.35366   0
  -2   3  -6-0.58943 0.33552   0
   2   3   6-0.41713 0.30832   0
  -2  -3   6 0.90682  0.2267   0
   2   3   6 1.08818 0.29018   0
   2  -4   6 3.06827 0.38573   0
   2  -4   6 2.22669 0.39449   0
   2   4  -6  3.4277 0.39449   0
  -2   4   6 2.62118 0.53476   0
  -2   4   6 2.81404 0.44709   0
   2   4  -6 2.56858 0.49092   0
  -2  -4  -6 2.76144 0.42079   0
  -2  -4   6 2.98061 0.37696   0
  -2   4  -6 2.70008 0.47339   0
  -2  -4   6 2.43708 0.42079   0
   2   4   6 2.69131 0.51722   0
  -2   4  -6 2.15656 0.35066   0
   2   4   6 2.68255 0.41202   0
   2  -4  -6 2.99814 0.42079   0
   2   5  -6 4.39822 0.58026   0
  -2   5   6 2.54811 0.54662   0
   2  -5   6 2.74994 0.45412   0
   2  -5   6 3.39748 0.46253   0
  -2   5  -6 2.08558 0.47935   0
   2  -5  -6 3.32179 0.50458   0
   2  -5  -6 4.10389 0.47935   0
   2   5   6  4.7262 0.64754   0
  -2  -6  -6 13.9959 0.80961   0
   2   6  -6 16.2724 0.86572   0
  -2   6   6 15.1341 0.97795   0
   2  -6   6 14.7574 0.79358   0
  -2  -6  -6 14.2283 0.81763   0
   2  -6   6 14.0119 0.77755   0
   2   6  -6 15.5269  0.9058   0
   2  -6  -6 14.8295 0.76953   0
  -2   6  -6 15.7433 0.91382   0
   2   6   6 15.9517 1.00199   0
  -2  -6   6 15.3986 0.74548   0
  -2   6  -6 14.3245 0.81763   0
   2  -6  -6 16.3285 0.88175   0
  -2  -6   6 13.7634 0.80961   0
  -2  -7  -6 9.06733 0.69924   0
   2   7  -6 9.23454 0.76765   0
   2   7  -6 8.37569 0.74484   0
   2  -7   6 9.54616 0.64604   0
  -2  -7  -6 9.83498 0.69164   0
  -2   7  -6 8.75571 0.72204   0
  -2   7  -6 8.86212 0.75244   0
   2  -7  -6 8.89252 0.73724   0
   2  -7  -6 10.7242 0.67644   0
   2  -8   6 46.4826 1.80132   0
  -2  -8  -6 46.8055 1.85155   0
  -2  -8  -6 48.5709  1.8659   0
   2  -8   6 48.7145  1.8372   0
  -2   8   6 50.2503 2.10991   0
   2   8  -6 48.2982 1.90179   0
  -2   8  -6 50.3507 1.92332   0
   2  -8  -6 48.8939 1.90179   0
   2  -8  -6 47.3509 1.80849   0
  -2  -8   6 49.8627  1.8659   0
   2   8   6 50.5588 2.11708   0
  -2   9   6 5.55706 0.73012   0
   2   9  -6 4.23878 0.65576   0
  -2  -9  -6 5.50297 0.62196   0
  -2  -9  -6 5.11763 0.62872   0
   2  -9   6 6.42915 0.60168   0
   2  -9   6 5.63818 0.60844   0
   2  -9  -6 6.47647 0.67604   0
   2  -9  -6   6.659  0.6152   0
  -2  -9   6 6.73337 0.62196   0
  -2   9  -6 5.45565 0.66928   0
   2   9   6 4.15089  0.7166   0
  -2 -10  -6 14.7861 0.88323   0
  -2  10   6 13.1658 0.99125   0
   2 -10   6 13.9219 0.81333   0
   2  10  -6 14.6336   0.915   0
   2  10   6 14.2333 1.03572   0
  -2  10  -6 12.1428 0.87687   0
   2 -10  -6 12.6829 0.87052   0
  -2 -10   6 14.5256 0.86416   0
  -2 -11  -6 2.99703 0.57314   0
  -2  11   6 2.91345  0.6806   0
   2  11  -6 2.68061 0.61493   0
  -2  11  -6 2.92539  0.6209   0
   2 -11  -6 3.30151 0.59702   0
   2  11   6 1.94628 0.66866   0
  -2 -11   6   3.403 0.53732   0
  -2  12   6 3.43702 0.71768   0
   2  12   6 3.39216 0.67843   0
  -2 -12   6 4.12666 0.57751   0
  -2   0   7 43.7015 1.56077   0
  -2   0  -7 46.2623 1.51404   0
   2   0   7 45.0566 1.52338   0
  -2   0   7 43.2342 1.53273   0
  -2   0  -7 43.7015 1.56077   0
   2   0  -7 45.5052 1.52338   0
   2   0   7 44.3557 1.57946   0
  -2   0   7  45.795 1.57011   0
  -2  -1  -7 10.6097 0.53002   0
   2   1  -7 10.2191  0.6509   0
  -2  -1  -7 13.6689  0.6509   0
   2  -1   7 12.0323  0.6323   0
  -2   1   7 11.1955  0.6416   0
  -2   1   7 11.9487  0.6602   0
   2  -1   7 11.2792 0.59511   0
  -2  -1   7 12.5624 0.53932   0
  -2   1  -7 10.2842  0.6509   0
   2   1   7 12.3857  0.6416   0
   2  -1  -7 12.8692   0.623   0
   2   1   7 10.7956  0.6509   0
   2  -1  -7  10.777 0.55791   0
  -2  -1   7  12.023  0.6137   0
  -2  -1   7 13.2412  0.6323   0
  -2   2   7 1.75862 0.37554   0
  -2   2   7 1.77694 0.34806   0
   2  -2   7 2.60129 0.36638   0
   2   2  -7 1.63954 0.37554   0
  -2  -2  -7  1.6487  0.3389   0
   2   2  -7 1.51131  0.2473   0
   2  -2   7 2.05172  0.3389   0
   2   2   7 0.64116 0.32974   0
  -2  -2   7 2.39978 0.34806   0
   2  -2  -7 2.13415 0.36638   0
  -2  -2   7 2.44558 0.36638   0
  -2   2  -7 0.98006 0.35722   0
   2   2   7 2.14331  0.3847   0
   2  -3   7 4.69197 0.45579   0
  -2   3   7 5.14777 0.52729   0
   2  -3   7 5.37119 0.45579   0
  -2   3   7 4.33449 0.58985   0
   2   3  -7 4.94221 0.38429   0
   2   3  -7 4.82603 0.54516   0
  -2  -3  -7 4.53111 0.50048   0
  -2  -3   7 4.95115 0.47367   0
  -2  -3   7 5.13883 0.42898   0
  -2   3  -7 2.97605 0.52729   0
   2   3   7 3.64633 0.57197   0
   2   3   7 6.17553 0.51835   0
   2  -3  -7 5.30863 0.46473   0
   2   4  -7 3.22446 0.39765   0
  -2  -4  -7 2.68849 0.46681   0
   2   4  -7 3.38871 0.51868   0
  -2   4   7 2.58475 0.47546   0
   2  -4   7  2.6712 0.41494   0
   2  -4   7 3.09479 0.44088   0
  -2   4   7 3.67398 0.58784   0
  -2   4  -7 3.41464 0.57055   0
  -2  -4   7  3.1553 0.41494   0
   2   4   7 2.64527 0.44952   0
   2  -4  -7 2.86138 0.44952   0
  -2  -4   7 3.19853 0.44952   0
   2   4   7 3.52702 0.59648   0
  -2  -5  -7 6.85466  0.5892   0
   2   5  -7 8.48119 0.67219   0
   2  -5   7 6.42313 0.55601   0
   2   5  -7 6.91275 0.57261   0
  -2   5   7 7.41067 0.71368   0
   2  -5   7 6.87956 0.56431   0
   2  -5  -7 7.09532  0.5809   0
   2   5   7 7.50196 0.73028   0
  -2  -5   7 6.41484  0.5809   0
  -2  -5   7  6.6223 0.52281   0
   2  -5  -7 6.58081  0.6058   0
  -2   5  -7 9.33595 0.70538   0
   2   5   7 7.53515  0.6224   0
   2  -6   7 1.85249  0.4275   0
   2   6  -7 2.12958 0.50667   0
   2  -6   7 2.49374 0.46708   0
   2   6  -7 1.11625 0.39583   0
  -2   6   7 1.93166 0.55417   0
  -2  -6  -7 2.60458 0.49083   0
  -2  -6  -7 1.38541 0.40375   0
   2  -6  -7 1.35375 0.41167   0
  -2   6  -7 1.54375   0.475   0
   2  -6  -7 1.06083 0.44333   0
  -2   6  -7 1.10833 0.38792   0
  -2  -6   7 1.54375 0.41167   0
  -2  -6   7 2.17708 0.41167   0
   2   6   7 1.02916  0.5225   0
   2  -7   7 4.95763 0.54834   0
  -2  -7  -7 4.22901 0.57088   0
  -2  -7  -7 4.30413 0.56337   0
   2  -7   7 5.17547 0.54083   0
  -2   7   7 3.69569 0.66853   0
   2   7  -7 4.98768 0.65351   0
   2   7   7 4.14639 0.70609   0
  -2  -7   7  4.9351 0.49576   0
  -2  -7   7  4.8675 0.54083   0
  -2   7  -7 4.63464 0.63848   0
   2  -7  -7 3.50039 0.57088   0
   2  -7  -7 3.83841 0.51079   0
  -2  -8  -7 1.43401 0.47564   0
   2  -8   7 1.96644 0.46144   0
  -2   8   7 2.12262 0.61762   0
   2   8  -7 1.65408 0.53243   0
   2  -8   7 1.93094 0.47564   0
  -2  -8  -7 1.31333 0.48274   0
   2   8   7 1.83156 0.58922   0
  -2  -8   7 2.13682 0.49693   0
   2  -8  -7  1.5334 0.46854   0
   2  -8  -7 1.31333 0.48274   0
  -2   8  -7 2.00193 0.54663   0
   2   9  -7 0.61573 0.52203   0
  -2  -9  -7  0.6425 0.44172   0
  -2  -9  -7 0.78974  0.4618   0
   2  -9   7 0.81651 0.42164   0
   2  -9   7 1.46571  0.4618   0
  -2   9   7 0.70274  0.5488   0
   2   9   7 0.28779 0.56888   0
   2  -9  -7 0.97714 0.44172   0
   2  -9  -7 0.60904 0.46849   0
  -2  -9   7  1.9409 0.48188   0
  -2   9  -7 0.89683 0.50196   0
   2  10  -7 2.84571 0.59181   0
   2 -10   7 3.83415 0.52885   0
  -2  10   7 3.03458 0.67365   0
  -2 -10  -7 3.56973 0.57292   0
  -2 -10   7 4.10487 0.54774   0
   2  10   7 3.33048 0.66106   0
   2 -10  -7 3.38085 0.59181   0
  -2  10  -7  3.6138 0.64847   0
   2  11  -7 1.32026 0.53876   0
  -2 -11  -7 2.11952 0.56836   0
  -2  11   7 1.73469 0.61573   0
  -2 -11   7 2.61684 0.51508   0
  -2  11  -7 1.60444  0.5506   0
   2 -11  -7  2.3149 0.55652   0
   2  11   7 0.85847 0.59797   0
  -2  12   7 1.37416 0.58416   0
   2  12   7 1.24064 0.65092   0
  -2 -12   7 1.66346 0.53409   0
  -2   0   8 34.1691 1.25838   0
  -2   0  -8 32.9291 1.19408   0
   2   0   8 32.2218 1.24919   0
  -2   0   8 32.6719 1.22164   0
  -2   0   8 31.8269 1.21245   0
   2   0  -8 32.4606 1.19408   0
  -2   0  -8 32.1483 1.24001   0
   2   0   8 33.0577  1.1849   0
  -2   1   8 4.43269 0.47526   0
   2   1  -8 3.66497 0.51182   0
  -2   1   8 2.51338 0.52095   0
   2  -1   8 6.04125 0.46612   0
   2   1   8 6.03211 0.50268   0
   2   1   8 2.62306  0.4844   0
  -2  -1   8 4.40527 0.47526   0
   2  -2   8 117.637  3.6832   0
  -2   2   8 108.848 3.87231   0
  -2   2   8 117.142 3.74623   0
  -2  -2  -8 116.403 3.71922   0
   2  -2   8 113.792  3.6922   0
   2   2  -8 112.837  3.6922   0
   2   2   8 112.054 3.87231   0
  -2  -2   8 116.953 3.67419   0
   2   2   8 118.916 3.73723   0
   2  -2  -8 117.025  3.6922   0
  -2   2  -8 117.898 3.72822   0
  -2  -2   8 118.304 3.71021   0
   2  -3   8 2.08343 0.37801   0
   2  -3   8 2.29441 0.39559   0
   2   3  -8 1.40654 0.40438   0
  -2   3   8 1.47686  0.3868   0
   2   3  -8 1.10765 0.24614   0
  -2   3   8 1.80212 0.43075   0
  -2  -3  -8 1.45049 0.37801   0
  -2  -3   8 1.22193 0.31647   0
   2   3   8 0.97578 0.34284   0
  -2   3  -8 1.93399 0.41317   0
   2  -3  -8 1.51203 0.36042   0
  -2  -3   8 1.09007 0.28131   0
   2   3   8 0.57141 0.40438   0
   2  -4   8 52.4051 1.87192   0
  -2   4   8 52.3456 1.93999   0
  -2  -4  -8 52.9412 1.91446   0
   2   4  -8 54.2515 1.82086   0
   2   4  -8 53.6219   1.957   0
   2  -4   8  51.299 1.87192   0
  -2   4   8 55.4257 2.11016   0
  -2  -4   8 51.6904 1.82937   0
  -2   4  -8 54.8046 1.97402   0
   2  -4  -8 53.9282 1.88042   0
   2   4   8 49.4866  2.0506   0
   2   4   8  52.771 1.92297   0
  -2  -4   8 51.8436 1.89744   0
   2   5  -8 21.9327 1.07906   0
   2  -5   8 21.1316 0.96461   0
  -2   5   8 19.8645 1.12811   0
  -2  -5  -8 20.5839 1.00549   0
   2   5  -8 19.1942 0.91557   0
   2  -5   8  22.039 0.98096   0
  -2   5   8 19.3168 1.02184   0
  -2  -5   8 20.0852 0.98914   0
   2   5   8 22.7257 1.18533   0
  -2   5  -8 22.1453 1.08723   0
   2   5   8 21.0825 1.01366   0
  -2  -5   8 18.8754 0.90739   0
   2  -5  -8 22.3823 0.97279   0
  -2  -6  -8 30.7931 1.29573   0
   2   6  -8 32.1044 1.38159   0
   2  -6   8 31.1912 1.28792   0
   2  -6   8  32.401 1.28792   0
  -2   6   8 28.7949 1.47526   0
   2  -6  -8 29.9813 1.26451   0
  -2  -6   8 30.4965 1.22548   0
   2   6   8 33.4314 1.54551   0
  -2   6  -8 32.3464  1.3894   0
  -2  -6   8  29.271 1.29573   0
   2   6   8 30.7697 1.32695   0
   2  -6  -8 31.6985 1.35037   0
   2  -7   8 18.6041 0.94132   0
   2  -7   8 18.2928 0.93391   0
   2   7  -8 19.1155 1.03768   0
  -2   7   8 16.6844 1.10439   0
  -2  -7  -8 17.8036 0.94132   0
  -2  -7  -8 17.5739 0.95615   0
  -2   7  -8 19.8938  1.0525   0
   2   7   8 19.0192 1.15627   0
   2  -7  -8 18.4411 1.00803   0
  -2  -7   8 17.2477 0.94132   0
  -2  -7   8 17.5739 0.87462   0
   2  -7  -8 17.8703 0.91909   0
  -2  -8  -8 11.8506 0.79237   0
  -2  -8  -8 10.6725 0.77134   0
   2  -8   8 10.5954  0.7503   0
   2  -8   8 11.5771 0.76433   0
  -2   8   8 11.4999 0.93262   0
   2   8  -8 11.1213 0.84146   0
  -2  -8   8 11.7594 0.77134   0
   2  -8  -8   10.96  0.8064   0
   2  -8  -8 11.2265 0.72927   0
  -2   8  -8 11.4859 0.84847   0
   2   8   8 10.9179 0.93262   0
   2  -9   8 2.52746  0.5227   0
  -2  -9  -8 2.71934 0.52931   0
   2   9  -8  1.6541 0.56239   0
   2  -9   8 3.73826 0.55578   0
  -2  -9  -8   2.501 0.51608   0
  -2   9   8 2.58039 0.64841   0
  -2   9  -8 1.81951 0.56239   0
   2  -9  -8 1.94522 0.50946   0
  -2  -9   8 1.79966 0.50285   0
   2  -9  -8 3.61916 0.51608   0
   2   9   8 1.92537 0.65502   0
  -2  10   8 5.35173 0.72893   0
   2 -10   8 6.74106 0.64171   0
   2  10  -8 6.23019 0.69155   0
  -2 -10  -8 6.95912 0.67286   0
  -2 -10   8 6.39217 0.64171   0
   2 -10  -8 7.08372 0.69155   0
  -2  10  -8 6.82829 0.69778   0
   2  10   8 5.92491 0.77254   0
  -2 -11  -8 4.65633 0.62749   0
   2  11  -8 4.08748 0.65095   0
  -2  11   8 5.11962 0.70959   0
  -2 -11   8 5.79402 0.63922   0
  -2  11  -8 4.52731 0.64508   0
   2 -11  -8   6.011 0.67441   0
   2  11   8 4.36311 0.70959   0
  -2  12   8 3.15417 0.63966   0
  -2  12  -8 3.67803 0.67274   0
  -2 -12   8 3.41334 0.63966   0
   2  12   8 2.28843 0.68377   0
  -2   0   9 7.73057 0.58565   0
  -2   0  -9 7.85671 0.54961   0
   2   0   9 7.60443 0.50456   0
   2   0   9 7.96483 0.57664   0
  -2   0  -9 9.00098 0.59466   0
  -2   0   9 8.58652 0.56763   0
   2   0  -9 8.09998  0.5406   0
  -2   0   9 8.39731 0.52258   0
   2  -1   9  1.1925 0.33175   0
  -2   1   9 2.59121 0.42141   0
   2   1  -9 1.38079 0.35865   0
  -2  -1  -9 1.12973 0.26002   0
  -2   1   9 1.89186 0.36761   0
  -2  -1  -9 2.35809 0.43934   0
   2  -1   9 1.34492 0.34968   0
  -2  -1   9 1.15663 0.32278   0
  -2  -1   9 1.24629 0.34071   0
  -2  -1   9 2.21464 0.31382   0
   2  -1  -9 1.01317 0.27795   0
   2  -1  -9 1.46148 0.38554   0
   2   1   9 0.96834 0.34071   0
   2   1   9 1.82909 0.35865   0
  -2   1  -9 1.28216 0.34968   0
  -2   2   9 4.21539 0.54791   0
   2   2  -9 4.53353  0.5214   0
   2  -2   9 3.82655 0.45954   0
  -2  -2  -9 4.21539 0.51256   0
   2  -2   9 5.10796 0.45954   0
  -2   2   9 4.20655 0.51256   0
  -2   2  -9 3.91492 0.53907   0
  -2  -2   9  4.6219 0.46838   0
   2   2   9 4.48935 0.50373   0
   2  -2  -9 5.12563 0.50373   0
   2   2   9 3.48189 0.53907   0
  -2  -2   9 4.34795  0.4507   0
   2  -3   9 1.78668 0.37978   0
  -2   3   9 2.31319 0.44883   0
   2   3  -9  2.7016 0.50062   0
  -2   3   9 0.95808  0.4143   0
  -2  -3  -9  1.0185  0.4143   0
   2  -3   9 1.38964 0.34525   0
   2   3   9 0.95808 0.42294   0
   2   3   9 1.45869  0.4143   0
  -2  -3   9 1.62269 0.33662   0
  -2   3  -9 2.20099  0.4402   0
  -2  -3   9 1.93342 0.39704   0
   2  -3  -9 1.27744 0.38841   0
  -2  -4  -9 2.60843 0.49326   0
  -2   4   9 2.60007  0.4849   0
   2   4  -9 3.92101 0.56014   0
   2  -4   9 3.51135  0.4849   0
  -2   4   9 4.18854 0.63539   0
   2  -4   9 2.52483 0.43474   0
   2   4   9 3.09333 0.50998   0
   2   4   9 3.39431 0.61031   0
   2  -4  -9 2.73384 0.46818   0
  -2  -4   9 2.46631 0.43474   0
  -2  -4   9 2.31582 0.46818   0
  -2   4  -9 3.97117 0.61031   0
   2   5  -9 4.28498 0.58687   0
   2  -5   9  3.0228 0.47432   0
  -2   5   9 3.11927 0.64315   0
  -2   5   9 3.68203 0.56276   0
   2  -5   9 3.25594 0.50648   0
  -2  -5  -9 2.68515 0.47432   0
  -2  -5   9 2.65299 0.47432   0
  -2  -5   9 3.05496 0.45021   0
   2   5   9 3.48105 0.63511   0
   2   5   9 3.71419 0.52256   0
  -2   5  -9 3.16751 0.57883   0
   2  -5  -9 3.37653  0.4904   0
   2   6  -9  1.2984 0.49938   0
   2  -6   9 1.37523 0.40719   0
  -2  -6  -9 1.23694 0.46097   0
   2  -6   9 1.19084 0.42256   0
  -2   6   9 1.65181 0.56853   0
  -2  -6   9 1.15242 0.36878   0
   2   6   9  2.3279 0.50707   0
  -2  -6   9 0.55316 0.38414   0
   2   6   9 1.19852 0.59158   0
   2  -6  -9 1.54425  0.4456   0
   2  -6  -9  1.5212 0.45329   0
  -2   6  -9 1.76705 0.51475   0
  -2  -7  -9-0.34324 0.38705   0
  -2   7   9 0.05842 0.47469   0
   2  -7   9 0.29942 0.35784   0
   2   7  -9 0.44548 0.48199   0
   2  -7   9 0.41626 0.41626   0
  -2  -7  -9-0.27021 0.40166   0
   2  -7  -9 0.07303 0.39436   0
   2   7   9-0.02191 0.48199   0
  -2  -7   9 0.01461 0.32133   0
   2  -7  -9-0.13145 0.43087   0
  -2   7  -9 0.33593 0.46008   0
  -2  -7   9 0.12415 0.41626   0
   2  -8   9 1.19661 0.43576   0
   2  -8   9 1.69462 0.47034   0
  -2  -8  -9 0.71243 0.47726   0
  -2   8   9 1.18278 0.56718   0
   2   8  -9 1.79146  0.5741   0
  -2  -8  -9 1.65312 0.51876   0
  -2  -8   9 1.42486 0.49109   0
   2   8   9 0.14525 0.56718   0
  -2   8  -9 0.58101 0.52568   0
   2  -8  -9 1.23811 0.47034   0
   2  -8  -9 2.07505  0.5326   0
  -2  -9  -9 0.20904  0.4638   0
  -2  -9  -9 0.22863 0.45073   0
   2  -9   9-0.20904 0.39848   0
   2   9  -9-0.20904 0.48993   0
  -2   9   9-0.74469  0.4246   0
   2   9   9-0.84268 0.49646   0
   2  -9  -9 0.16331 0.43767   0
  -2  -9   9 0.97332 0.45727   0
   2  -9  -9 0.04573  0.4246   0
  -2   9  -9-0.43114 0.43767   0
   2 -10   9 0.16626 0.43721   0
  -2 -10  -9 0.18474   0.468   0
  -2  10   9 0.65274 0.52958   0
   2  10  -9 0.33869 0.51111   0
  -2 -10   9 0.49263 0.46184   0
   2 -10  -9  0.5419 0.47416   0
  -2  10  -9 0.96063 0.52342   0
   2  10   9 0.12316  0.5419   0
  -2  11   9 1.34022 0.60339   0
   2  11  -9 1.71154 0.56858   0
  -2 -11  -9 2.45417 0.59759   0
  -2  11  -9 1.44465 0.55117   0
  -2 -11   9 1.65932 0.52216   0
   2  11   9 1.05013 0.62079   0
   2 -11  -9  0.9515 0.51636   0
   2  12  -9-0.50777 0.48593   0
  -2  12  -9 0.24569 0.54053   0
  -2 -12   9 1.14112 0.54599   0
  -2   0 -10 78.8192 2.72612   0
  -2   0  10 81.0865 2.73494   0
  -2   0  10 77.8399 2.69083   0
  -2   0 -10 81.0777 2.64672   0
   2   0 -10  83.698 2.64672   0
   2   0  10  84.492 2.70847   0
  -2   0  10 82.9304 2.74376   0
   2   0  10 82.0746 2.75258   0
  -2   1  10 4.46048 0.52683   0
  -2   1  10 4.75024 0.51805   0
   2  -1  10 5.74243 0.55317   0
   2  -1  10 5.61073 0.50927   0
  -2  -1 -10 6.27804 0.56195   0
   2   1 -10 5.61951 0.57073   0
  -2  -1  10 5.28585 0.43024   0
   2   1  10 5.26829 0.53561   0
   2  -1 -10 6.00585 0.56195   0
  -2  -1  10 6.29561 0.51805   0
  -2  -1  10 4.16195 0.51805   0
  -2  -2 -10 156.716 5.09053   0
  -2   2  10 161.711 5.14247   0
  -2   2  10 153.157 5.28965   0
   2  -2  10  161.91 5.09919   0
   2   2 -10  169.13 5.08187   0
   2  -2  10  162.62 5.07321   0
  -2  -2  10  156.43 5.07321   0
   2   2  10 164.239 5.29831   0
   2   2  10 162.585 5.13382   0
   2  -2 -10 161.001 5.08187   0
  -2   2 -10 166.836 5.08187   0
  -2  -2  10 155.555  5.0559   0
   2   3 -10  7.2422 0.65992   0
  -2   3  10 7.10683  0.6853   0
   2  -3  10 8.23208 0.61762   0
   2  -3  10 8.07133 0.60916   0
  -2  -3 -10 8.85815 0.66838   0
  -2   3  10 8.56204 0.65992   0
  -2   3 -10 8.46051 0.70222   0
  -2  -3  10  9.5773   0.643   0
  -2  -3  10 7.66522 0.59224   0
   2   3  10 8.31668  0.7276   0
   2  -3 -10 9.12043 0.61762   0
   2   3  10 8.03749   0.643   0
   2  -4  10 92.3645 3.03453   0
  -2   4  10 91.3393 3.10014   0
   2  -4  10 88.4606 3.02633   0
   2   4 -10 88.8379 3.06734   0
  -2  -4 -10 89.7565 3.05913   0
  -2   4  10 93.9474 3.27237   0
   2   4  10  91.528 3.09194   0
  -2   4 -10 93.6932 3.10014   0
  -2  -4  10 89.9369 2.99352   0
   2  -4 -10 87.5667 3.01813   0
   2   4  10 95.0546 3.27237   0
  -2  -4  10  87.337 3.04273   0
   2  -5  10  2.9998 0.48155   0
  -2   5  10 4.66548 0.65522   0
   2   5 -10 2.97612 0.57628   0
  -2   5  10 3.77343 0.53681   0
  -2  -5 -10 4.32603 0.53681   0
   2  -5  10 3.47345 0.48944   0
   2   5  10 4.18393 0.67101   0
  -2  -5  10 2.66824 0.45786   0
  -2  -5  10 3.06295 0.47365   0
   2  -5 -10 4.97335 0.52102   0
  -2   5 -10 3.02348 0.57628   0
   2   5  10 2.64456 0.49734   0
  -2  -6 -10  13.757 0.83056   0
   2  -6  10 13.6966 0.80035   0
   2   6 -10  14.127 0.90606   0
  -2   6  10 14.1496 0.86831   0
  -2   6  10 13.7042 0.97401   0
   2  -6  10 13.7268  0.7928   0
   2  -6 -10 14.2931 0.80035   0
  -2  -6  10 12.2394  0.7928   0
  -2   6 -10 13.2436 0.89851   0
   2   6  10 14.5272 1.01932   0
   2   6  10 12.2771  0.8079   0
  -2  -6  10 13.5154  0.7475   0
   2  -7  10 5.24537 0.58202   0
  -2  -7 -10 6.06451 0.62513   0
   2   7 -10  5.8705 0.70417   0
   2  -7  10 6.71839 0.61795   0
  -2   7  10 6.38786 0.76884   0
   2   7  10 5.46812 0.63232   0
  -2  -7  10  4.5915 0.53891   0
  -2  -7  10 4.75676 0.56765   0
  -2   7 -10 5.68368  0.6898   0
   2  -7 -10 6.60342 0.67543   0
   2  -7 -10 6.34474 0.59639   0
   2   7  10 7.18544 0.78321   0
   2  -8  10 9.41697 0.70866   0
   2   8 -10 9.36246 0.79724   0
  -2  -8 -10 9.78493 0.78361   0
  -2  -8 -10 8.73557  0.7291   0
   2  -8  10 10.4459 0.71547   0
  -2   8  10 9.99617 0.89264   0
   2  -8 -10  9.8667 0.71547   0
  -2  -8  10 10.6026 0.74954   0
   2  -8 -10 9.72361 0.79043   0
  -2   8 -10 9.79856 0.80405   0
   2   8  10 9.68953 0.91308   0
  -2  -9 -10 2.23521 0.52821   0
   2   9 -10 1.58462 0.56685   0
   2  -9  10 2.38981 0.51532   0
  -2   9  10 1.77786 0.61195   0
  -2  -9 -10 1.90025 0.53465   0
  -2  -9  10  2.5895 0.54109   0
   2  -9 -10  1.4107 0.52821   0
   2   9  10 1.12083 0.57974   0
   2  -9 -10 2.39625 0.52176   0
  -2   9 -10 2.86648 0.59262   0
   2  10 -10  1.5503 0.54717   0
  -2 -10 -10  1.6415 0.53501   0
  -2 -10 -10 1.59286 0.52285   0
   2 -10  10 2.45009 0.52285   0
  -2  10  10 1.54423 0.58972   0
   2 -10 -10 1.53207 0.54109   0
  -2  10 -10 2.19475  0.5958   0
   2  10  10 1.55638 0.61404   0
  -2 -10  10  1.5503 0.51677   0
  -2  11  10   3.308 0.71664   0
   2  11 -10 2.32191 0.60771   0
  -2 -11 -10  3.4628 0.60198   0
   2  11  10 3.26787 0.71664   0
  -2 -11  10 3.02708 0.56184   0
   2 -11 -10 2.95828 0.61918   0
  -2  11 -10 2.72896 0.63064   0
   2  12 -10 1.49598 0.61027   0
  -2 -12  10 1.77681 0.57247   0
  -2  12 -10 2.00364 0.64268   0
  -2   0  11 20.6476 0.87972   0
   2   0 -11 19.4746 0.88835   0
  -2   0 -11 18.9485 0.94009   0
  -2   0  11 19.0779 0.92284   0
  -2   0 -11 20.0438 0.88835   0
   2   0  11 19.9835 0.96597   0
  -2   0  11 18.2844 0.93147   0
   2   0  11 18.8364  0.8366   0
  -2  -1 -11 3.56272 0.52368   0
  -2   1  11 3.44253 0.49792   0
   2  -1  11 3.16781 0.51509   0
  -2   1  11 3.06479 0.49792   0
  -2  -1 -11 2.50678 0.37773   0
   2   1 -11 3.19357 0.51509   0
   2  -1  11 1.71697   0.455   0
  -2   1 -11 2.82442 0.47217   0
   2  -1 -11 2.25782 0.36056   0
   2  -1 -11  3.1764 0.52368   0
   2   1  11 3.63998 0.50651   0
   2   1  11 2.66989 0.48075   0
  -2  -1  11 2.88451 0.36915   0
  -2  -1  11 1.44226 0.43783   0
  -2  -1  11 2.87593 0.49792   0
   2   2 -11 13.1165 0.77057   0
  -2  -2 -11 10.0851 0.71976   0
   2  -2  11 9.81412 0.66048   0
  -2   2  11 11.4569 0.75363   0
   2  -2  11 10.0682 0.69436   0
  -2   2  11 11.3976 0.75363   0
   2   2  11 10.2714 0.75363   0
  -2  -2  11 9.54315 0.67742   0
   2  -2 -11 10.8472 0.55887   0
  -2  -2  11 11.4399 0.69436   0
   2   2  11 11.4738 0.74516   0
  -2   2 -11 12.3544  0.7621   0
   2  -2 -11 12.0242 0.73669   0
   2  -3  11 0.86945 0.34778   0
  -2   3  11 1.59813  0.4223   0
   2   3 -11 0.53823 0.39746   0
   2  -3  11 0.78664 0.36434   0
  -2   3  11  1.1427 0.43058   0
  -2  -3 -11 0.82804 0.41402   0
   2   3  11 0.32294  0.4223   0
   2  -3 -11 1.17582 0.41402   0
   2   3  11 0.88601 0.38918   0
  -2  -3  11 0.70384 0.36434   0
  -2  -3  11 0.89429  0.3395   0
  -2   3 -11 0.70384 0.41402   0
  -2   4  11 0.17674 0.40972   0
   2  -4  11 0.24101 0.33742   0
   2   4 -11 0.06427 0.40169   0
   2  -4  11 0.39365 0.35348   0
  -2  -4 -11 0.90781 0.43382   0
  -2   4  11 0.08034 0.36152   0
   2   4  11-0.09641 0.40972   0
  -2  -4  11  0.0241 0.31332   0
  -2   4 -11 0.56236 0.40169   0
  -2  -4  11 0.35348 0.35348   0
   2   4  11 0.06427 0.36152   0
   2  -4 -11 0.61057 0.39365   0
   2   5 -11 2.62394  0.5573   0
  -2  -5 -11  2.8097 0.54182   0
  -2   5  11 2.12082 0.56504   0
  -2   5  11 1.84991 0.47989   0
   2  -5  11 2.72456 0.49538   0
   2  -5  11 2.74778 0.47989   0
  -2   5 -11 2.29111 0.52633   0
  -2  -5  11 2.15178 0.42571   0
   2  -5 -11 2.77874 0.48763   0
   2   5  11 2.74004 0.60374   0
   2   5  11 2.48461 0.51085   0
  -2  -5  11 2.50783 0.47215   0
  -2   6  11 0.61505 0.43721   0
  -2  -6 -11  1.2968 0.48908   0
  -2   6  11 0.77067 0.51872   0
   2   6 -11 0.77808 0.51872   0
   2  -6  11 1.54875 0.43721   0
   2  -6  11 1.74883 0.41498   0
  -2  -6  11 0.74844 0.37051   0
  -2   6 -11-0.31123 0.44462   0
   2  -6 -11 1.08931  0.4298   0
   2   6  11 0.91888   0.578   0
   2   6  11 0.81513 0.44462   0
  -2  -6  11 1.00039 0.42239   0
  -2  -7 -11  2.0406 0.52957   0
  -2   7  11 2.01941 0.63548   0
   2  -7  11 1.23566 0.43778   0
   2  -7  11 1.69461 0.47308   0
   2   7 -11 1.05207 0.53663   0
  -2   7 -11 1.01677 0.54369   0
   2  -7 -11 1.64519 0.50132   0
   2  -7 -11 1.51103 0.50132   0
   2   7  11 0.75552 0.48014   0
  -2  -7  11 1.34863 0.46602   0
   2   7  11 0.65666 0.55781   0
   2  -8  11 0.40895 0.43577   0
  -2  -8 -11 0.03352 0.44917   0
   2  -8  11 0.26146 0.41565   0
  -2  -8 -11 1.05254  0.4961   0
   2   8 -11 0.37543 0.53633   0
  -2   8  11 0.71734 0.54974   0
   2   8  11 0.66371 0.60337   0
   2  -8 -11  0.3352 0.43577   0
  -2  -8  11 1.07266 0.46258   0
   2  -8 -11 0.27487  0.4894   0
  -2   8 -11 0.92517 0.54303   0
  -2  -9 -11 0.80578  0.4822   0
  -2  -9 -11-0.15227 0.43779   0
   2  -9  11 1.07226 0.46951   0
   2   9 -11 0.14593 0.49489   0
  -2   9  11 0.81847 0.57737   0
   2   9  11 0.73599  0.5964   0
  -2  -9  11 0.71696 0.45048   0
  -2   9 -11-0.24744 0.44413   0
   2  -9 -11 0.34896 0.47585   0
   2  -9 -11 0.91364 0.47585   0
   2 -10  11 1.23519 0.49168   0
  -2 -10 -11 0.69554 0.47968   0
  -2 -10 -11 1.07329 0.52166   0
  -2  10  11 0.76749 0.56363   0
   2  10 -11 0.12592 0.47968   0
  -2 -10  11 0.89941 0.48568   0
   2 -10 -11 1.01933 0.52166   0
   2  10  11 0.61759 0.58761   0
  -2  10 -11 1.22919 0.53365   0
  -2  11  11 1.56766 0.58292   0
   2  11 -11 0.09621 0.53199   0
  -2 -11 -11 1.94118 0.56028   0
   2  11  11 0.76968  0.5716   0
  -2  11 -11 0.27165 0.51501   0
   2 -11 -11 1.27337  0.5433   0
  -2 -11  11 1.93552 0.56594   0
  -2 -12  11 1.59043 0.54971   0
  -2   0  12 75.2261 2.55946   0
   2   0  12 73.8117 2.46684   0
  -2   0  12 70.6376 2.50894   0
  -2   0  12 71.2522 2.50894   0
  -2   0 -12 70.9323 2.54262   0
  -2   0 -12 77.3225 2.45842   0
   2   0  12 72.5319 2.55946   0
   2   0 -12 76.4469 2.45001   0
   2  -1  12 19.9564 1.00578   0
  -2   1  12  20.124 1.03093   0
  -2  -1 -12 21.9261 0.89682   0
   2  -1  12 21.0209 0.98902   0
  -2   1  12 21.3142  0.9974   0
  -2  -1 -12 21.4483 1.04769   0
   2   1 -12 21.7584 1.00578   0
   2  -1 -12 22.0602 0.90521   0
   2   1  12 21.1717 1.03931   0
  -2   1 -12 22.0602 1.01416   0
   2  -1 -12 21.5154 1.03093   0
  -2  -1  12 21.7165 1.01416   0
  -2  -1  12 17.7856 0.85491   0
  -2  -1  12 21.1969 1.02255   0
   2   1  12 22.2781 0.98064   0
  -2   2  12 65.4619 2.35712   0
   2   2 -12  67.513  2.3075   0
   2  -2  12 62.4348 2.26615   0
  -2  -2 -12 62.8483  2.3075   0
  -2   2  12 63.6506 2.36539   0
   2  -2  12 64.5769  2.3075   0
   2   2  12 64.9987 2.34885   0
  -2  -2  12 65.3461 2.29096   0
   2  -2 -12 68.2987 2.10073   0
   2   2  12 64.1882 2.36539   0
   2  -2 -12 63.1874 2.29096   0
  -2  -2  12 64.8995 2.29096   0
  -2   2 -12 67.4137 2.31577   0
   2  -3  12  4.9449 0.52605   0
  -2   3  12 5.34146 0.61508   0
  -2   3  12 5.00964 0.57461   0
  -2  -3 -12 5.51951 0.57461   0
   2   3 -12 3.63381 0.58271   0
   2  -3  12 5.37383 0.57461   0
   2  -3 -12 4.51596 0.55842   0
  -2  -3  12 5.34955 0.54224   0
  -2  -3  12 4.28126 0.51796   0
   2   3  12 4.75875 0.57461   0
   2   3  12 3.31009 0.62317   0
  -2   3 -12 3.77949 0.62317   0
   2   4 -12 7.81981  0.7309   0
  -2   4  12  8.2442  0.6916   0
  -2  -4 -12 9.65098 0.71518   0
   2  -4  12 9.47808 0.66017   0
  -2   4  12 8.35423 0.73876   0
   2  -4  12 8.79434 0.65231   0
  -2  -4  12 9.13228 0.66802   0
  -2   4 -12 8.90437 0.76233   0
  -2  -4  12 7.82767 0.60515   0
   2  -4 -12 9.25802  0.6916   0
   2   4  12  8.4564 0.79377   0
   2   4  12 8.90437 0.70732   0
  -2  -5 -12 3.58439 0.55319   0
  -2   5  12  2.9933 0.53046   0
   2   5 -12 2.53862 0.54561   0
   2  -5  12 3.81173 0.50015   0
   2  -5  12  2.9251 0.50015   0
  -2   5  12 3.39494 0.63655   0
  -2   5 -12 2.15215 0.53046   0
   2   5  12 2.57651 0.61382   0
   2   5  12  3.2358 0.56077   0
  -2  -5  12 3.00846 0.48499   0
  -2  -5  12 2.97057 0.47741   0
   2  -5 -12 3.55407 0.53804   0
   2  -6  12 4.30735 0.56657   0
  -2   6  12 4.87392 0.70458   0
   2  -6  12 4.06765 0.55204   0
   2   6 -12 3.95144 0.66826   0
  -2   6  12 3.92964 0.58109   0
  -2  -6 -12 3.74079 0.57383   0
   2   6  12  3.5592 0.69731   0
   2  -6 -12 4.96835 0.59562   0
  -2  -6  12 4.04586 0.52298   0
  -2   6 -12 4.15482 0.62467   0
  -2  -6  12 4.73591 0.57383   0
   2   6  12 4.22746 0.58836   0
   2  -7  12 4.74736 0.58909   0
   2  -7  12 4.94835 0.58216   0
  -2   7  12 5.59288 0.74849   0
   2   7 -12 4.88597 0.66532   0
  -2  -7 -12 5.16319 0.63067   0
   2   7  12 4.81667 0.74156   0
   2  -7 -12 6.66017 0.64453   0
   2  -7 -12 6.79185 0.68612   0
  -2  -7  12 5.01072 0.59602   0
   2   7  12 5.56516  0.6376   0
  -2   7 -12 4.88597 0.66532   0
  -2  -8 -12 8.35284 0.73779   0
  -2   8  12 8.38578 0.84978   0
   2   8 -12 8.06299 0.77731   0
  -2  -8 -12 7.91807  0.7312   0
   2  -8  12 8.00371 0.68509   0
   2  -8  12 9.66373 0.70485   0
  -2   8 -12 8.76785 0.79049   0
  -2  -8  12 9.49246 0.72462   0
   2   8  12  9.3146 0.89589   0
   2  -8 -12 8.89301  0.7839   0
   2  -8 -12 9.04452 0.72462   0
  -2  -9 -12 2.39725  0.5681   0
   2   9 -12 2.12257 0.59931   0
  -2   9  12 1.21736 0.59307   0
  -2  -9 -12 2.45344 0.59307   0
   2  -9  12 2.97784 0.53688   0
   2  -9 -12 2.14754 0.54313   0
  -2  -9  12 2.00396 0.49943   0
   2   9  12  3.1027 0.73041   0
   2  -9 -12 2.99033 0.60556   0
  -2   9 -12 2.43471  0.6118   0
  -2 -10 -12 3.72784 0.62032   0
   2  10 -12 4.13548 0.63214   0
  -2  10  12 4.72036 0.70894   0
  -2 -10 -12 4.92123 0.66758   0
   2 -10  12 5.32296 0.61442   0
   2  10  12 4.12958 0.71485   0
  -2 -10  12 4.74399  0.6026   0
   2 -10 -12  4.7499 0.65577   0
  -2  10 -12 4.50177 0.64395   0
  -2  11  12 3.20925 0.62511   0
   2  11 -12  1.5516 0.60836   0
  -2 -11 -12 2.80182 0.59162   0
  -2  11 -12 1.84741  0.5972   0
   2  11  12  2.1209  0.6865   0
  -2 -11  12 2.58415 0.58604   0
   2 -11 -12 3.12554 0.64185   0
   2   0 -13 5.10553 0.50891   0
  -2   0  13 4.79361 0.46787   0
  -2   0  13 3.21763 0.53354   0
  -2   0 -13 4.44066 0.53354   0
  -2   0 -13  5.0809 0.50891   0
   2   0  13 3.82504 0.54174   0
  -2   0  13 3.81683  0.5007   0
   2   0  13 4.70332 0.41862   0
  -2   1  13 5.44299 0.58026   0
   2  -1  13 5.11608 0.58026   0
  -2   1  13 4.81369 0.52305   0
   2  -1  13 4.17623 0.55574   0
  -2  -1 -13 4.42141 0.47401   0
   2   1 -13 5.13243 0.53939   0
  -2  -1 -13 4.78918 0.58026   0
  -2  -1  13 5.16512 0.43315   0
   2  -1 -13  5.6473  0.5966   0
  -2  -1  13 4.35602 0.54757   0
  -2   1 -13 4.82187 0.56391   0
   2   1  13 4.59303 0.52305   0
   2  -1 -13 4.56851 0.49036   0
   2   1  13 5.17329 0.58026   0
  -2  -1  13 4.30699 0.53939   0
   2  -2  13 3.52572 0.54863   0
  -2   2  13 3.59833 0.54863   0
   2   2 -13 4.86501 0.58896   0
   2  -2  13 3.50959 0.50022   0
  -2   2  13 4.37286 0.53249   0
  -2  -2 -13 3.63061 0.57283   0
   2  -2 -13 3.87265 0.53249   0
  -2  -2  13 3.21107 0.50022   0
   2   2  13 2.88028 0.54056   0
  -2  -2  13 3.76776 0.53249   0
   2   2  13 3.34016 0.55669   0
  -2   2 -13 4.67945  0.6051   0
   2   3 -13 4.10823 0.60833   0
  -2   3  13   5.396 0.61623   0
   2  -3  13 5.07208 0.55303   0
  -2  -3 -13 4.25043 0.56883   0
   2  -3  13 5.07208 0.58463   0
  -2   3  13 4.14773 0.59253   0
   2   3  13 3.83961 0.63994   0
  -2  -3  13 5.57771 0.56883   0
  -2  -3  13 4.92987 0.54513   0
   2  -3 -13  5.4197 0.59253   0
   2   3  13 4.06872 0.57673   0
  -2   3 -13 5.15108 0.63994   0
   2  -4  13 2.59509 0.50673   0
  -2   4  13 1.20541 0.46835   0
   2   4 -13 1.71982 0.52977   0
  -2  -4 -13 2.24191 0.54512   0
   2  -4  13 2.61813 0.47602   0
  -2   4  13 2.91756 0.59119   0
  -2  -4  13 2.50296 0.46835   0
   2   4  13 2.24191 0.50673   0
  -2   4 -13  1.6584 0.52977   0
   2   4  13 2.47225 0.61422   0
  -2  -4  13 2.77936 0.51441   0
   2  -4 -13 2.51064 0.54512   0
   2  -5  13 0.38534 0.39275   0
   2  -5  13 0.40016 0.38534   0
  -2   5  13 -0.1408 0.46685   0
  -2   5  13 0.22972 0.41498   0
  -2  -5 -13 0.39275 0.45203   0
   2   5 -13-0.01482 0.44462   0
  -2  -5  13  0.6447 0.40757   0
  -2   5 -13 0.08892 0.43721   0
   2   5  13 0.32606 0.41498   0
  -2  -5  13 0.48908 0.37793   0
   2   5  13-0.66693 0.48167   0
   2  -5 -13 0.96335 0.46685   0
   2  -6  13 2.79504 0.54052   0
   2  -6  13 2.83771 0.51207   0
  -2   6  13 3.52047 0.62586   0
  -2  -6 -13 2.61724  0.5903   0
   2   6 -13 3.74806 0.66853   0
  -2   6  13 3.74095 0.69698   0
   2   6  13 3.21465 0.69698   0
  -2  -6  13  2.7737 0.51207   0
  -2   6 -13 2.56034 0.60452   0
   2  -6 -13 2.74526 0.56897   0
  -2  -6  13 2.97284 0.50496   0
   2   6  13 3.20043  0.5903   0
   2   7 -13 5.40908 0.67953   0
  -2   7  13 7.27779 0.78826   0
   2  -7  13 5.76244 0.62517   0
  -2   7  13 5.71487 0.69312   0
  -2  -7 -13 5.80321 0.67274   0
   2  -7  13 6.63224 0.63876   0
  -2  -7  13 5.06252 0.60478   0
  -2   7 -13 5.13047 0.67274   0
   2  -7 -13 5.47024 0.63196   0
   2   7  13 5.79641 0.69312   0
   2   7  13 6.59147 0.78826   0
  -2   8  13  2.2114 0.65307   0
   2  -8  13 0.87938 0.47849   0
   2   8 -13 1.03457 0.54315   0
  -2  -8 -13 1.72644 0.53668   0
   2  -8  13 0.26511 0.44616   0
  -2  -8 -13 0.32977 0.50435   0
  -2  -8  13 1.59712 0.51082   0
   2  -8 -13 0.73067 0.46556   0
  -2   8 -13 0.93758 0.54315   0
   2   8  13 0.98284 0.59488   0
   2  -8 -13 1.31261 0.53668   0
  -2  -9 -13 2.84745  0.6505   0
   2   9 -13 3.48567 0.61981   0
   2  -9  13 2.87813  0.5339   0
  -2   9  13 3.66364  0.6689   0
  -2  -9 -13 3.92752 0.59526   0
   2  -9 -13 3.99502 0.64436   0
  -2  -9  13 4.54119 0.58913   0
   2  -9 -13 3.28316 0.57685   0
   2   9  13 3.81092 0.79778   0
  -2   9 -13 3.08065  0.6014   0
  -2 -10 -13 1.71551 0.57571   0
  -2  10  13 1.59338  0.6106   0
   2  10 -13 1.14561  0.5699   0
  -2 -10 -13 1.46545 0.54664   0
   2 -10  13 1.34333 0.50593   0
   2 -10 -13 1.82018 0.58734   0
   2  10  13  1.2561 0.62805   0
  -2  10 -13 0.95952 0.54082   0
  -2 -10  13 1.54105 0.52919   0
   2  11 -13 0.66543 0.57194   0
  -2 -11 -13 2.39773 0.61043   0
  -2  11 -13 1.67181 0.59393   0
   2 -11 -13  1.7378 0.59393   0
  -2 -11  13 1.43534 0.52794   0
  -2   0  14 16.3631 0.80736   0
  -2   0 -14 15.4359 0.90329   0
   2   0 -14 17.2744 0.84733   0
   2   0  14 16.4111 0.93527   0
  -2   0 -14 18.3056 0.85533   0
  -2   0  14 17.2904 0.92727   0
  -2   0  14 15.1321 0.86332   0
  -2   1  14  3.6458  0.5015   0
   2  -1  14 3.30351 0.49354   0
  -2  -1 -14 3.53436  0.5413   0
  -2   1  14 2.88162 0.53334   0
   2   1 -14 3.65376  0.5413   0
  -2  -1 -14 3.65376 0.46966   0
   2  -1  14 4.00401 0.55722   0
   2   1  14 2.62689 0.50946   0
  -2  -1  14  4.1871 0.52538   0
  -2   1 -14 3.82889  0.5413   0
   2  -1 -14  3.4468 0.46966   0
   2  -1 -14 3.70152 0.53334   0
   2   1  14 2.23684 0.45373   0
  -2  -1  14  3.6856  0.5413   0
  -2  -2 -14 36.7071 1.53307   0
   2  -2  14 37.6505 1.54093   0
   2   2 -14 38.0515 1.53307   0
  -2   2  14 38.6411  1.5881   0
  -2   2  14 37.8628 1.54093   0
   2  -2  14 35.0954 1.48589   0
  -2   2 -14  38.421 1.54093   0
   2   2  14  36.487 1.55665   0
  -2  -2  14 36.9665 1.50948   0
   2   2  14 39.2779 1.55665   0
  -2  -2  14 38.5546  1.5252   0
   2  -2 -14 37.1159 1.53307   0
   2  -3  14 18.0637  1.0014   0
   2  -3  14 20.2206 0.98599   0
  -2   3  14 18.5413 1.03992   0
  -2  -3 -14 20.0203 1.04762   0
  -2   3  14 19.2115 1.05532   0
   2   3 -14 19.1345 1.03221   0
   2  -3 -14 20.6674 1.02451   0
  -2  -3  14  19.743  0.9937   0
  -2   3 -14 18.6492 1.03221   0
   2   3  14 19.9972 1.06303   0
   2   3  14 19.5812 1.06303   0
  -2  -3  14 19.0959 0.98599   0
   2  -4  14 11.9566  0.8016   0
   2  -4  14 11.8517 0.74916   0
  -2   4  14 12.0315 0.85404   0
   2   4 -14 11.4546 0.83157   0
  -2   4  14  12.466 0.83906   0
  -2  -4 -14 10.5631 0.77913   0
  -2  -4  14 11.9865 0.75665   0
   2   4  14 12.3911 0.85404   0
   2  -4 -14 11.7094 0.79411   0
  -2  -4  14 11.3123 0.76414   0
  -2   4 -14 11.3048 0.83157   0
   2   4  14 11.6794 0.88401   0
   2   5 -14 3.87283 0.62979   0
   2  -5  14 4.95143 0.55016   0
   2  -5  14 5.58122 0.60807   0
  -2  -5 -14  4.2565 0.62255   0
  -2   5  14 4.45195 0.64427   0
  -2   5  14 4.99487  0.6877   0
   2  -5 -14 5.03106 0.62255   0
   2   5  14 3.53984 0.67322   0
  -2   5 -14  3.1055 0.61531   0
  -2  -5  14 4.49538 0.56464   0
   2   5  14 4.42299 0.61531   0
  -2  -5  14 5.52331 0.59359   0
   2  -6  14 15.4511 0.91134   0
   2   6 -14 14.4076 0.96004   0
   2  -6  14 15.2007 0.90439   0
  -2   6  14  16.446  1.0644   0
  -2   6  14 15.7503 0.98091   0
  -2  -6 -14 16.0912 0.97396   0
  -2  -6  14 16.9886 0.90439   0
   2   6  14 16.7173 1.08527   0
   2   6  14 14.8598   0.967   0
  -2  -6  14 15.4859 0.92526   0
  -2   6 -14 15.8546 0.98787   0
   2  -6 -14 16.8703 0.94613   0
   2  -7  14 6.88141 0.64555   0
  -2   7  14 5.29749 0.69879   0
  -2   7  14 6.68841 0.77865   0
  -2  -7 -14  5.0579 0.65886   0
   2   7 -14 4.63863  0.6522   0
   2  -7  14 4.49887 0.59231   0
  -2   7 -14 5.74338 0.68548   0
  -2  -7  14  5.2509 0.61893   0
   2   7  14   6.542 0.78531   0
   2  -7 -14 5.56369 0.63889   0
   2   7  14 5.22428 0.65886   0
  -2   8  14 14.8001 1.06531   0
  -2  -8 -14 15.2694 0.95117   0
   2  -8  14 15.0855  0.9258   0
   2   8 -14 15.6308 1.01458   0
   2  -8  14 14.9206 0.91946   0
  -2  -8  14  16.899 0.95117   0
  -2   8 -14 15.8591 1.00824   0
   2   8  14 15.3201 1.00189   0
   2   8  14 15.4152 1.09701   0
   2  -8 -14  15.244 0.99555   0
   2  -8 -14 15.3201  0.9258   0
   2   9 -14 3.07992 0.66902   0
   2  -9  14 2.62185 0.56656   0
  -2   9  14 3.65251 0.67505   0
  -2  -9 -14 3.89962 0.60875   0
  -2  -9 -14 2.68815 0.61478   0
   2  -9 -14 4.35167 0.64492   0
  -2  -9  14 3.47169 0.58464   0
   2   9  14 3.48374 0.72327   0
  -2   9 -14 3.09197 0.60272   0
   2  -9 -14 4.67111 0.61478   0
  -2  10  14 6.96412 0.80047   0
  -2 -10 -14 9.24546 0.76617   0
   2 -10  14 6.62677 0.68612   0
   2  10 -14  7.1871 0.76045   0
  -2 -10 -14 6.90694 0.76617   0
  -2 -10  14 7.68454 0.70899   0
   2  10  14 7.43868  0.8405   0
  -2  10 -14 5.98639 0.72043   0
   2 -10 -14 7.46727  0.7776   0
  -2 -11  14 1.35896 0.55766   0
   2 -11 -14 2.01949  0.6118   0
  -2   0 -15 0.62219  0.4122   0
   2   0  15 0.13221 0.38109   0
  -2   0  15 0.05444 0.38109   0
  -2   0 -15 0.46664 0.35776   0
   2   0 -15-0.03889 0.33443   0
   2   0 -15  0.1711 0.38109   0
  -2   1  15 3.33062 0.54219   0
   2  -1  15 2.76519 0.53445   0
  -2   1  15 3.85733 0.51121   0
   2   1 -15 3.30739 0.54219   0
  -2  -1 -15 4.41501 0.57318   0
   2  -1  15 4.03548 0.54994   0
  -2  -1  15 3.32288 0.54219   0
  -2   1 -15 4.50796 0.54994   0
   2  -1 -15 4.13617 0.55769   0
  -2  -1  15 3.38484 0.54994   0
   2   1  15 3.53201 0.54994   0
   2  -1 -15 3.21444 0.48023   0
   2  -2  15 3.80312 0.58156   0
  -2   2  15 3.97147  0.5433   0
   2  -2  15 2.21913 0.46678   0
  -2  -2 -15 3.40521 0.53565   0
   2   2 -15 2.47165   0.528   0
  -2   2  15 4.12451 0.58922   0
  -2  -2  15 3.61182 0.52035   0
   2   2  15 2.99199 0.55861   0
   2   2  15 2.22678  0.5127   0
  -2  -2  15 2.39513  0.5127   0
   2  -2 -15 3.68834 0.55861   0
  -2   2 -15 3.39756 0.57391   0
   2  -3  15 10.3303 0.77271   0
  -2   3  15 11.0129 0.79521   0
   2  -3  15 10.1352 0.72769   0
  -2   3  15 9.09993 0.78021   0
   2   3 -15 9.67009 0.79521   0
  -2  -3 -15 10.7729 0.80271   0
  -2  -3  15 11.6281 0.76521   0
  -2   3 -15 10.7129 0.81772   0
   2   3  15 11.1555 0.82522   0
   2   3  15 11.5081 0.82522   0
   2  -3 -15 10.4503 0.76521   0
  -2  -3  15 10.6078  0.7502   0
   2  -4  15   6.193 0.62076   0
  -2   4  15 5.98121 0.69379   0
  -2  -4 -15 4.59363 0.67188   0
   2  -4  15 5.33124 0.62806   0
  -2   4  15 5.44079 0.67188   0
   2   4 -15 5.67448 0.66458   0
   2   4  15 5.14136 0.64997   0
   2  -4 -15 6.04694 0.65728   0
  -2   4 -15 5.82055 0.67188   0
   2   4  15 6.28064  0.7011   0
  -2  -4  15 5.87897 0.61346   0
  -2  -4  15   5.711 0.60615   0
  -2  -5 -15 1.39892 0.53696   0
  -2   5  15 1.73098 0.55815   0
   2   5 -15 1.87935 0.55815   0
   2  -5  15 0.75598 0.44511   0
   2  -5  15 1.21522 0.45217   0
  -2   5  15 0.74891 0.49457   0
  -2   5 -15 0.63587  0.4875   0
   2   5  15 0.69239 0.54402   0
  -2  -5  15 0.74891 0.42391   0
   2   5  15 0.92554 0.49457   0
  -2  -5  15 1.65326 0.50163   0
   2  -5 -15 2.30327 0.55815   0
   2  -6  15 3.62399 0.59833   0
  -2   6  15 3.55599 0.61193   0
   2   6 -15 4.77305 0.63913   0
  -2  -6 -15 3.09365 0.59833   0
   2  -6  15 4.57588 0.57793   0
  -2   6  15 4.12713 0.67312   0
  -2  -6  15 4.02514 0.58473   0
   2  -6 -15 3.26363 0.57793   0
  -2   6 -15 3.14804 0.59153   0
  -2  -6  15 3.69878 0.55754   0
   2   6  15 3.67838 0.59833   0
   2   6  15 3.80077 0.73432   0
  -2   7  15 1.24367 0.53393   0
   2   7 -15 1.77109 0.56649   0
   2  -7  15 1.52366 0.49486   0
   2  -7  15 1.40646 0.52091   0
  -2   7  15 1.10693 0.55998   0
  -2  -7 -15   1.146 0.52742   0
  -2  -7  15 1.45855 0.50789   0
  -2   7 -15 0.32557 0.49486   0
   2   7  15 1.15251 0.50789   0
   2  -7 -15 0.88555 0.52091   0
   2   7  15 1.71249 0.66416   0
   2   8 -15 0.49708 0.54058   0
  -2   8  15 1.05008 0.58407   0
   2  -8  15 1.09358 0.49708   0
  -2  -8 -15 1.16814 0.52815   0
  -2  -8  15 1.82056 0.53436   0
   2   8  15 2.45434 0.70213   0
   2  -8 -15 0.19262 0.50329   0
  -2   8 -15 0.47223 0.54058   0
   2  -8 -15 0.97552 0.49708   0
   2   8  15 0.31689 0.52194   0
  -2  -9 -15 0.98782 0.53827   0
   2  -9  15 1.07063 0.49095   0
  -2   9  15  1.4906 0.60334   0
  -2  -9 -15 1.01148 0.51461   0
   2   9 -15 1.04697 0.57376   0
  -2  -9  15 1.43737 0.53236   0
   2   9  15 1.49652 0.63883   0
   2  -9 -15 0.84586 0.57376   0
  -2   9 -15 1.53792 0.57376   0
  -2  10  15 1.44923 0.64036   0
  -2 -10 -15 1.67953 0.59542   0
   2 -10  15 0.41005 0.49993   0
  -2 -10 -15 0.85381  0.5561   0
   2  10 -15 0.99424 0.59542   0
   2  10  15  1.9323 0.67968   0
  -2  10 -15 0.57295 0.55048   0
  -2 -10  15 1.25263 0.53925   0
   2 -10 -15 1.06164 0.56733   0
   2   0 -16 5.43432 0.54419   0
  -2   0  16 5.12444  0.5971   0
  -2   0 -16 4.02095  0.5971   0
  -2   0 -16 4.57269 0.54419   0
   2   0 -16 3.93025 0.57442   0
   2   0  16 3.83955 0.58954   0
  -2  -1 -16 3.16195 0.56463   0
  -2   1  16  2.8307 0.54958   0
   2  -1  16 3.76422 0.58722   0
   2   1 -16 3.05655 0.54205   0
   2  -1 -16 3.26734 0.53452   0
  -2  -1  16   2.251 0.49688   0
  -2   1 -16 3.77928 0.54958   0
  -2  -1  16 2.16066 0.51946   0
   2   1  16 2.55214 0.52699   0
  -2   1 -16 3.48567 0.53452   0
  -2   2  16  15.797 0.95244   0
   2  -2  16 15.0678 0.90035   0
   2  -2  16 15.1199 0.93755   0
  -2   2  16 15.4473 0.89291   0
  -2  -2 -16 15.3431 0.91523   0
   2   2 -16 16.9057 0.93011   0
   2   2  16 14.9711 0.87059   0
   2  -2 -16 15.7747 0.90779   0
  -2  -2  16 14.6586 0.90035   0
  -2  -2  16  14.666 0.88547   0
  -2   2 -16 16.2435 0.91523   0
   2   2  16 14.7107 0.92267   0
  -2   3  16 13.2864 0.91253   0
   2  -3  16 13.8048 0.89063   0
   2   3 -16 12.4907 0.89063   0
   2  -3  16 13.7172 0.86143   0
  -2  -3 -16 12.9652 0.89063   0
   2  -3 -16 15.9072 0.91253   0
   2   3  16 14.8852 0.91983   0
  -2  -3  16 13.8267 0.86143   0
  -2  -3  16 12.9871 0.86873   0
   2  -4  16 15.7286 0.91056   0
   2   4 -16 12.7479 0.91056   0
  -2  -4 -16 13.6158 0.90345   0
  -2   4  16 14.7469 0.94613   0
   2  -4  16 14.7682 0.87499   0
  -2   4  16  12.819 0.91768   0
  -2  -4  16 14.3912 0.88211   0
   2  -4 -16 14.2631 0.90345   0
  -2  -4  16 14.2631 0.87499   0
   2   4  16 14.3841  0.9319   0
  -2   4 -16 13.6585 0.92479   0
   2   4  16 14.4979 0.96036   0
  -2   5  16 4.70626 0.64771   0
  -2  -5 -16 3.76225 0.60637   0
   2  -5  16 4.88541 0.59259   0
   2   5 -16 4.06544 0.63393   0
   2  -5  16 5.49867 0.64082   0
  -2   5  16 4.54777 0.67528   0
  -2  -5  16 4.17568 0.59948   0
  -2  -5  16 4.49954 0.59259   0
   2   5  16 4.45131 0.61326   0
   2  -5 -16   5.478 0.64082   0
   2   5  16 3.69334 0.68906   0
  -2   5 -16 3.95519 0.62015   0
  -2   6  16 18.3358 1.06881   0
  -2   6  16 18.6146  1.1352   0
   2  -6  16 17.9574 1.00243   0
   2   6 -16 17.9906 1.05553   0
   2  -6  16 18.9465 1.04226   0
  -2  -6 -16 18.0171 1.05553   0
   2  -6 -16 19.4245 1.03562   0
  -2  -6  16 18.0237 1.00906   0
  -2   6 -16 17.4727  1.0489   0
   2   6  16 18.8735 1.08209   0
   2   6  16 19.3847 1.16175   0
  -2  -6  16  17.247 0.98251   0
   2  -7  16 4.95268 0.61113   0
  -2   7  16  6.2004 0.73208   0
  -2   7  16 4.93995 0.67479   0
   2  -7  16 4.57709 0.62386   0
  -2  -7 -16 4.90176 0.65569   0
   2   7 -16 2.69915 0.62386   0
  -2  -7  16 4.55163  0.5984   0
  -2   7 -16 4.81263 0.65569   0
   2  -7 -16 5.39193 0.63659   0
   2   7  16 2.56546 0.58566   0
   2   7  16  4.2206 0.71935   0
   2   8 -16 8.08587 0.77877   0
   2  -8  16 9.99022 0.77269   0
  -2  -8 -16 9.90504 0.79703   0
  -2   8  16 9.46698 0.87004   0
  -2  -8  16 10.3188 0.78486   0
   2   8  16 11.5295 0.86395   0
  -2   8 -16 9.45481 0.80311   0
   2   8  16 11.0124 0.95522   0
   2  -8 -16 10.6717 0.85179   0
   2  -8 -16 10.0754 0.77269   0
  -2  -9 -16 1.61828 0.58003   0
   2   9 -16 1.17746 0.55683   0
  -2  -9 -16 1.86769 0.58583   0
  -2   9  16 2.47672 0.67283   0
   2  -9  16 1.57188 0.53363   0
   2   9  16 2.50572 0.67863   0
  -2  -9  16 1.47907 0.52203   0
   2  -9 -16  2.0185 0.64383   0
  -2   9 -16 2.47092 0.64383   0
  -2 -10 -16 3.51268  0.6893   0
  -2 -10 -16 3.73877 0.62313   0
  -2  10  16 4.69276 0.71687   0
   2 -10  16 2.99984 0.58453   0
   2  10 -16 4.16889 0.76099   0
  -2  10 -16 3.62297 0.62864   0
  -2 -10  16 3.24799 0.59004   0
   2  10  16 4.41153 0.74445   0
   2 -10 -16 3.83251 0.67276   0
   2   0 -17  4.4701 0.61657   0
  -2   0 -17 5.10869 0.62391   0
   2   0 -17 5.65185 0.57252   0
   2   0  17 4.60222 0.62391   0
  -2   0  17 4.99858 0.62391   0
  -2   1  17 1.38203 0.48261   0
  -2  -1 -17 3.09312 0.57036   0
   2   1 -17 2.25951 0.48261   0
   2  -1  17 1.27235  0.4753   0
   2  -1 -17  1.7769 0.48993   0
  -2  -1  17 1.14072 0.43874   0
  -2   1 -17 1.63796 0.46799   0
  -2   1 -17 1.51365 0.49724   0
  -2  -1  17 1.58678 0.49724   0
   2   1  17 1.53559 0.48261   0
   2   2 -17 0.87491 0.49891   0
   2  -2  17  1.6992 0.53507   0
  -2  -2 -17 0.77368 0.46999   0
  -2   2  17 1.09183 0.49891   0
   2  -2  17 0.56399 0.45553   0
  -2  -2  17 1.48951 0.49891   0
  -2  -2  17 1.01229 0.47722   0
   2  -2 -17 1.20752 0.49891   0
   2   2  17 2.08243 0.51338   0
  -2   2 -17 1.51121 0.49891   0
   2   3 -17 3.35799 0.60344   0
   2  -3  17 4.47258 0.62474   0
  -2   3  17 3.71295 0.61764   0
  -2   3  17 3.03142 0.58215   0
  -2  -3 -17 2.54156 0.59634   0
   2  -3  17 2.66935 0.53245   0
  -2  -3  17 2.95332 0.57505   0
   2   3  17 3.81944 0.60344   0
   2   3  17 4.03952 0.59634   0
   2  -3 -17 3.79105 0.58925   0
  -2   3 -17 3.81234 0.59634   0
  -2  -3  17 3.58517 0.56795   0
  -2  -4 -17 4.28662 0.65096   0
  -2   4  17 5.08301 0.67173   0
  -2   4  17 5.81707 0.66481   0
   2   4 -17 4.75061 0.65788   0
   2  -4  17 4.36973 0.63018   0
   2  -4  17 5.08993 0.60248   0
  -2  -4  17 4.01655 0.58863   0
   2  -4 -17  4.3905 0.63711   0
  -2  -4  17 5.63702 0.65788   0
   2   4  17 3.73262 0.63711   0
  -2   4 -17 5.58161 0.65788   0
   2   4  17 4.35588 0.65096   0
   2  -5  17 2.00797 0.53725   0
   2   5 -17 1.97439 0.59097   0
  -2   5  17 1.55802 0.53053   0
   2  -5  17 2.61909 0.55739   0
  -2  -5 -17  2.4109 0.62455   0
  -2   5  17 3.03545 0.65141   0
   2   5  17  1.8065 0.62455   0
   2   5  17 2.26316 0.57754   0
  -2  -5  17 2.55193 0.55068   0
  -2  -5  17 1.94753 0.53725   0
  -2   5 -17 2.71982 0.61112   0
   2  -5 -17 2.27659 0.58426   0
   2   6 -17 0.01943 0.47279   0
  -2   6  17-0.01295 0.44688   0
   2  -6  17  0.3303 0.46631   0
  -2   6  17 0.12953 0.49222   0
   2  -6  17-0.13601 0.44688   0
  -2  -6 -17 0.79014  0.5246   0
   2   6  17 0.31735 0.48574   0
  -2   6 -17  0.1101 0.46631   0
   2  -6 -17 0.79662 0.50517   0
   2   6  17 1.03625 0.55698   0
  -2  -6  17 0.23963 0.43393   0
  -2  -7 -17 0.51002 0.51002   0
   2   7 -17-0.40429 0.46649   0
   2  -7  17 0.39185  0.4727   0
  -2   7  17 0.03732 0.47892   0
  -2   7  17 0.85833 0.57222   0
   2  -7  17-0.04976 0.42917   0
  -2  -7  17 0.34209 0.44161   0
  -2   7 -17 0.18037 0.48514   0
   2   7  17 0.01866 0.46027   0
   2  -7 -17 0.57222 0.51002   0
   2   7  17 0.27367 0.57844   0
   2   8 -17 0.53585 0.49417   0
  -2  -8 -17 0.79187  0.5299   0
   2  -8  17-0.05359 0.44059   0
  -2   8  17  1.1372 0.57158   0
   2  -8 -17 0.80378 0.51799   0
   2   8  17 0.50013 0.51799   0
   2   8  17 0.50013 0.57753   0
  -2  -8  17 1.11933 0.48227   0
   2  -8 -17 0.17266 0.48227   0
  -2   8 -17 0.17266  0.4525   0
   2  -9  17-0.13637 0.46026   0
  -2   9  17 0.73301 0.55118   0
  -2  -9 -17 0.25002 0.51709   0
  -2  -9 -17-0.38639 0.47731   0
   2   9 -17-0.47163 0.48867   0
   2  -9 -17-0.97167 0.50004   0
   2   9  17 0.50572 0.58527   0
  -2  -9  17 -0.2557 0.43753   0
  -2   9 -17 0.01705 0.50004   0
   2 -10  17 0.31919 0.49772   0
  -2 -10 -17-0.13525 0.57887   0
  -2 -10 -17 0.24886 0.50854   0
   2 -10 -17 0.76822 0.55182   0
  -2 -10  17 0.19476 0.48149   0
   2   0  18 13.2874 0.91195   0
  -2   0 -18 12.6961 0.86921   0
   2   0 -18 13.7577 0.89058   0
  -2   0  18 13.7363 0.93333   0
   2  -1  18 7.76613 0.73828   0
  -2  -1 -18 7.51767 0.75958   0
   2   1 -18 9.34208 0.68859   0
  -2   1  18 7.21952 0.74538   0
  -2  -1  18 7.39699 0.69569   0
  -2   1 -18 9.24979 0.69569   0
   2   1  18 8.91615 0.75958   0
  -2  -1  18 7.29051 0.71698   0
   2  -1 -18 8.02169 0.70278   0
  -2   1 -18 8.50441 0.73118   0
  -2  -2 -18 10.8503 0.81465   0
  -2   2  18 9.49489 0.82167   0
   2  -2  18 9.67749 0.76549   0
   2  -2  18 11.0891  0.8287   0
   2   2 -18 11.1804 0.80061   0
   2   2  18 10.2393 0.80763   0
  -2  -2  18 10.5062 0.79358   0
   2  -2 -18 11.7984 0.82167   0
  -2   2 -18  11.672 0.80061   0
  -2  -2  18  10.766 0.79358   0
   2  -3  18 12.7316 0.83497   0
   2  -3  18 11.3377 0.86257   0
   2   3 -18 12.0553 0.84877   0
  -2  -3 -18 12.9869 0.89708   0
  -2   3  18 11.9587 0.90398   0
  -2  -3  18 12.4073 0.86947   0
  -2   3 -18 13.2284 0.86947   0
   2   3  18 11.1997 0.88328   0
   2  -3 -18 13.9806 0.89018   0
  -2  -3  18 12.7523 0.84877   0
  -2   4  18 15.9084 0.97701   0
   2  -4  18 14.1363  0.9231   0
  -2  -4 -18 14.7359 0.95005   0
   2  -4  18 14.2845 0.90963   0
  -2   4  18 13.1997 0.93658   0
   2   4 -18 14.6753 0.94332   0
  -2   4 -18 15.0324 0.95679   0
  -2  -4  18 14.8505 0.91636   0
  -2  -4  18 14.9852 0.93658   0
   2  -4 -18 14.6753 0.93658   0
   2   4  18 13.8061 0.95005   0
   2   4  18 15.7871 0.98374   0
   2  -5  18 1.77868 0.52314   0
  -2   5  18 1.05936 0.52968   0
  -2  -5 -18 1.52365 0.56238   0
   2  -5  18 1.48441  0.4839   0
   2   5 -18 1.24246 0.53622   0
  -2   5  18 2.21681 0.56891   0
  -2  -5  18 0.90242 0.47737   0
  -2   5 -18 0.79779 0.51006   0
   2   5  18 1.51057 0.52314   0
   2   5  18 1.43864 0.56238   0
   2  -5 -18  2.0991 0.56891   0
  -2  -5  18 1.34055 0.49044   0
   2  -6  18 13.7606 0.89043   0
   2  -6  18 11.8029 0.83991   0
   2   6 -18 12.0744 0.88411   0
  -2  -6 -18 12.7943 0.89043   0
  -2   6  18 12.1565 0.91569   0
  -2   6  18 13.9247 0.94095   0
   2   6  18 12.5544 0.89674   0
  -2   6 -18 11.8281  0.8778   0
   2   6  18 12.5165 0.97252   0
   2  -6 -18 11.9986 0.86517   0
  -2  -6  18  12.927 0.85885   0
   2  -7  18 2.52675 0.57095   0
   2  -7  18 2.48423 0.56488   0
  -2   7  18 2.38705 0.65598   0
   2   7 -18 1.99832 0.60132   0
  -2  -7 -18 2.13195 0.58917   0
  -2   7  18 2.02262 0.57095   0
  -2   7 -18 1.99832 0.58917   0
   2   7  18 2.91548 0.60132   0
   2   7  18 2.36883 0.69243   0
   2  -7 -18 2.80008 0.61347   0
  -2  -7  18  2.3749 0.54665   0
   2   8 -18 3.97136 0.61725   0
  -2  -8 -18 4.12859 0.65219   0
  -2   8  18 5.70665 0.72207   0
   2  -8  18 4.13441 0.59396   0
  -2   8 -18  3.6278 0.59396   0
   2   8  18 5.98616 0.72207   0
   2  -8 -18 5.25245 0.66966   0
  -2  -8  18 3.56375 0.59396   0
   2   8  18  4.8623 0.73954   0
  -2   9  18 2.85397  0.7121   0
   2   9 -18 2.54799  0.6509   0
   2  -9  18 2.23644 0.58415   0
  -2  -9 -18 4.05564 0.66203   0
  -2  -9 -18 2.34771 0.62865   0
  -2   9 -18 2.00279  0.6064   0
   2   9  18 1.91377 0.68429   0
  -2  -9  18 1.04034 0.52851   0
   2  -9 -18  2.5313  0.6676   0
   2 -10  18 2.07406 0.57819   0
   2   0 -19 2.13615 0.55996   0
   2   0  19 3.93356 0.63601   0
  -2   0 -19 3.22151 0.56688   0
  -2   0  19 2.81364 0.59453   0
  -2  -1 -19 1.39162 0.54425   0
   2   1 -19 1.26761 0.48224   0
  -2   1  19 1.10227  0.5098   0
   2  -1  19 1.19872  0.5098   0
  -2  -1  19 2.06676 0.55802   0
   2   1  19  1.4054 0.51669   0
  -2  -1  19 0.80603 0.50291   0
  -2   1 -19  2.7419 0.60625   0
   2  -1 -19 2.47322 0.55802   0
  -2   2  19  5.1208 0.67505   0
  -2  -2 -19 4.88215 0.65459   0
   2  -2  19 4.62986 0.61368   0
   2   2 -19 5.02534 0.61368   0
   2  -2  19   5.339 0.66141   0
   2  -2 -19 5.23672 0.64777   0
  -2  -2  19 5.13444 0.66141   0
  -2   2 -19 6.85274 0.66823   0
   2   2  19 5.12762 0.64095   0
  -2  -2  19 4.95715 0.60686   0
  -2   3  19 0.73077 0.50283   0
  -2  -3 -19 0.82464 0.52964   0
   2  -3  19 1.95767 0.54976   0
   2  -3  19 2.29289 0.54305   0
   2   3 -19 2.03812 0.55646   0
  -2   3 -19 1.60904 0.54976   0
   2  -3 -19 1.43473 0.52294   0
  -2  -3  19 1.88392 0.52964   0
   2   3  19 1.81688 0.54976   0
  -2  -3  19 1.17326 0.51623   0
  -2   4  19 3.05904 0.60264   0
  -2  -4 -19 2.74462 0.64849   0
   2  -4  19 3.01974 0.58954   0
   2   4 -19 1.93237 0.56988   0
   2  -4  19 3.33416 0.56334   0
  -2  -4  19 3.59617 0.56988   0
  -2  -4  19 2.86908 0.57644   0
   2   4  19 1.60485 0.53058   0
  -2   4 -19 2.85598 0.61574   0
   2  -4 -19 2.71842 0.62229   0
   2  -5  19 3.35423  0.5601   0
   2  -5  19 3.22694 0.61102   0
   2   5 -19 2.95962 0.62375   0
  -2  -5 -19 3.20784 0.66194   0
  -2   5  19 4.76085 0.63648   0
  -2   5  19 3.32241 0.64284   0
   2   5  19 3.59609 0.64284   0
  -2  -5  19  3.2333 0.59829   0
   2   5  19 3.81886  0.6683   0
   2  -5 -19 3.38606 0.66194   0
  -2  -5  19 2.81323 0.54737   0
  -2   5 -19 3.27149 0.58556   0
  -2   6  19-0.31391 0.44932   0
   2  -6  19 0.44932 0.46163   0
   2   6 -19 0.14157  0.4801   0
  -2   6  19  0.6032 0.51703   0
   2  -6  19 0.18465  0.4801   0
  -2  -6 -19-0.52934 0.46163   0
  -2   6 -19  0.1231 0.46779   0
  -2  -6  19 0.76323 0.48625   0
   2  -6 -19 0.40008 0.51703   0
   2   6  19 0.19081 0.46779   0
   2   6  19 0.16003 0.52318   0
   2  -7  19 0.01186 0.47432   0
   2  -7  19-0.23123 0.44467   0
  -2   7  19 0.93678 0.53954   0
  -2   7  19-0.33795 0.48025   0
   2   7 -19-0.21937 0.47432   0
  -2  -7 -19 0.24309 0.53954   0
   2   7  19 1.05536 0.62254   0
   2  -7 -19 0.16601 0.52175   0
   2   7  19-0.29052 0.45653   0
  -2  -7  19 0.37945 0.46246   0
  -2   7 -19-0.02964 0.48025   0
  -2  -8 -19-0.09673 0.54054   0
   2   8 -19 0.30157 0.53485   0
  -2   8  19 2.33856 0.65434   0
   2  -8  19 0.58037 0.48933   0
  -2   8  19  0.0569 0.50071   0
   2   8  19 0.86487 0.54623   0
  -2   8 -19 1.06971 0.55761   0
   2  -8 -19  1.6387 0.56899   0
  -2  -8  19 0.50071 0.49502   0
   2   8  19 0.32433 0.59744   0
  -2  -9 -19 1.27935 0.60429   0
   2  -9  19 1.06703 0.51174   0
  -2   9  19 1.57332 0.61518   0
  -2  -9 -19 1.61143 0.59884   0
  -2  -9  19 0.39741 0.51174   0
   2  -9 -19 1.19769  0.5934   0
   2   9  19  1.3719 0.65873   0
  -2   0  20 18.2264 1.06622   0
   2   0 -20 15.7788 0.99916   0
  -2   0 -20 16.6505  1.0394   0
   2   0  20  18.783 1.07293   0
   2  -1  20 5.21963 0.67501   0
  -2  -1 -20 4.12357 0.64159   0
   2   1 -20  3.1144 0.61486   0
  -2   1  20 3.89634 0.66164   0
   2   1  20 4.69833 0.68169   0
  -2  -1  20 4.49784 0.68169   0
  -2   1 -20 4.75848 0.64828   0
   2  -1 -20  5.2731 0.65496   0
   2  -2  20  21.425 1.13808   0
  -2   2  20 19.7311 1.13808   0
   2   2 -20 19.5987 1.04544   0
  -2  -2 -20 16.5286 1.05206   0
  -2   2 -20 17.5277 1.06529   0
   2   2  20 18.6327 1.11161   0
   2  -2 -20 18.3085 1.05868   0
  -2  -2  20 20.1413 1.07191   0
  -2  -2  20  20.664 1.11823   0
  -2   2 -20 20.0024 1.05206   0
   2   3 -20 6.83481  0.6965   0
   2  -3  20 6.19689 0.65093   0
  -2  -3 -20 6.95198 0.71603   0
   2  -3  20 6.67208 0.70301   0
  -2   3  20 6.97801 0.74857   0
  -2  -3  20  5.9951 0.65744   0
   2  -3 -20 5.87143  0.6965   0
  -2  -3  20 5.63709 0.67697   0
   2   3  20 5.95605 0.70952   0
  -2   3 -20 7.16028 0.70301   0
  -2   4  20 7.29549 0.74483   0
   2  -4  20 6.67162 0.71936   0
   2   4 -20 6.10504  0.6939   0
   2  -4  20 5.90133 0.64934   0
  -2  -4 -20 5.83767  0.6939   0
  -2  -4  20 6.93899 0.68753   0
  -2  -4  20 7.66472 0.72573   0
   2   4  20 6.44881 0.71936   0
   2  -4 -20 5.76127  0.6939   0
  -2   4 -20 5.76764 0.68117   0
  -2   5  20 0.37158 0.48306   0
  -2  -5 -20 1.13953  0.5388   0
   2  -5  20 1.17049 0.50164   0
   2  -5  20 1.22004 0.50783   0
   2   5 -20 1.35629  0.5388   0
  -2  -5  20 1.67833 0.52022   0
  -2  -5  20 0.45829 0.48306   0
   2  -5 -20 0.87323  0.5326   0
  -2   5 -20 1.57924  0.5388   0
   2   5  20 1.11476 0.50783   0
  -2  -6 -20 5.90137 0.68969   0
   2  -6  20 5.47556 0.65971   0
  -2   6  20 6.38716 0.70769   0
   2   6 -20 4.66592 0.64771   0
  -2   6  20 4.40804  0.6717   0
   2  -6  20 4.65992 0.61173   0
   2   6  20 5.48756 0.70169   0
   2  -6 -20 4.50999 0.65371   0
  -2  -6  20 5.03776 0.62372   0
   2   6  20 5.25966 0.70769   0
  -2   6 -20  4.9478 0.64171   0
   2  -7  20 3.01369 0.56109   0
   2   7 -20 3.07732 0.65943   0
  -2   7  20 4.13587 0.65364   0
  -2   7  20 3.55165 0.69992   0
  -2  -7 -20 3.59792 0.68256   0
  -2  -7  20 3.13517 0.57266   0
   2  -7 -20 2.56829 0.61894   0
   2   7  20 3.03105 0.64786   0
  -2   7 -20 2.03612 0.60737   0
   2   7  20 3.49959   0.671   0
   2   8 -20 3.36774 0.69467   0
  -2  -8 -20 2.97873 0.67799   0
  -2   8  20 3.55113 0.66132   0
  -2   8  20  3.7512 0.75024   0
   2  -8  20 3.20658 0.62242   0
   2  -8 -20 3.54558 0.67799   0
  -2   8 -20 3.46222 0.61686   0
   2   8  20 2.66196 0.66132   0
   2   8  20 3.76231 0.75024   0
  -2  -8  20 3.15101 0.57241   0
  -2   0  21 4.55074 0.66311   0
   2   0 -21 4.08267  0.6241   0
  -2   0 -21 5.09033 0.65661   0
   2   0  21 4.81079 0.67611   0
   2  -1  21-0.01944 0.47305   0
   2   1 -21 0.45361 0.51193   0
  -2  -1 -21 0.10368 0.47305   0
  -2   1  21 0.59618 0.51193   0
   2   1  21 0.28513 0.49249   0
  -2   1 -21 0.69986 0.53137   0
  -2  -1  21 0.36937 0.47953   0
   2  -1 -21  0.7841 0.49897   0
  -2  -2 -21 1.91912 0.57124   0
  -2   2  21 1.16816 0.55199   0
   2   2 -21 2.63799 0.56483   0
   2  -2  21 1.36071 0.55841   0
  -2  -2  21 1.09114 0.52631   0
   2   2  21 2.16302 0.56483   0
  -2  -2  21 2.97817 0.60975   0
   2  -2 -21 3.15147 0.63543   0
  -2   2 -21 2.88831 0.63543   0
   2   3 -21-0.10742 0.48023   0
   2  -3  21-0.04423 0.45496   0
  -2   3  21 0.83409 0.52446   0
  -2  -3 -21  0.5687 0.51814   0
   2  -3  21 1.32064 0.48655   0
   2  -3 -21 0.42968  0.5371   0
  -2  -3  21 1.29536 0.49287   0
   2   3  21 0.81513 0.51814   0
  -2   3 -21 0.83409 0.49287   0
  -2  -3  21  0.7709 0.48023   0
   2  -4  21 1.07014 0.53198   0
  -2   4  21 1.35469 0.53198   0
   2   4 -21  1.0454 0.54435   0
   2  -4  21 1.73202 0.51342   0
  -2  -4 -21  1.1753 0.57528   0
  -2  -4  21 1.34232 0.51342   0
  -2   4 -21 1.25571 0.53198   0
   2  -4 -21 0.51342 0.51961   0
  -2  -4  21 1.63305 0.55672   0
   2   4  21 0.70518 0.49486   0
   2  -5  21 2.73531 0.59044   0
   2   5 -21  1.6207 0.59044   0
  -2  -5 -21 2.18704 0.60852   0
  -2   5  21  1.6448 0.59647   0
   2  -5  21 2.77146 0.60852   0
   2  -5 -21 2.28344 0.62057   0
  -2  -5  21 2.22319 0.58442   0
  -2  -5  21 3.05463 0.60852   0
   2   5  21 2.86183 0.61454   0
  -2   5 -21 2.82568 0.62659   0
   2   6 -21 0.35054 0.55502   0
  -2  -6 -21 0.49659 0.54333   0
   2  -6  21   0.111 0.49075   0
   2  -6  21 0.51412 0.47323   0
  -2   6  21 0.63097 0.53165   0
   2  -6 -21 0.21616 0.54333   0
  -2   6 -21 0.94061 0.54917   0
  -2  -6  21 0.66602 0.48491   0
   2   6  21-0.36806  0.4557   0
   2   7 -21 2.49271 0.63728   0
   2  -7  21 1.31967 0.52448   0
  -2   7  21 2.00206 0.62036   0
  -2   7  21 1.87235 0.60908   0
  -2  -7 -21 1.13356 0.57524   0
   2  -7 -21 0.94746 0.57524   0
  -2   7 -21 0.71059 0.51885   0
  -2  -7  21 1.43246 0.53576   0
   2   7  21 1.18432 0.56396   0
   2  -8  21 1.09603 0.51546   0
  -2   8  21 0.96581 0.57515   0
  -2  -8 -21-0.36353 0.51546   0
   2  -8 -21 0.56972 0.55344   0
   2   8  21 0.33641 0.57515   0
   2   8  21 0.00543 0.55887   0
   2   0 -22 6.08167 0.71215   0
  -2   0  22 6.61106 0.71846   0
  -2   0 -22 7.67614 0.73736   0
   2   0  22 7.12154 0.74997   0
  -2   1  22 1.83461 0.57803   0
  -2  -1 -22 2.32468 0.60316   0
   2  -1  22 3.21686 0.63458   0
   2   1 -22 2.99695 0.58431   0
  -2   1 -22 2.77077 0.62829   0
  -2  -1  22 3.79489 0.63458   0
   2  -1 -22 2.56343 0.62201   0
   2   1  22 3.37393 0.64086   0
   2  -2  22 7.81343 0.74087   0
  -2   2  22 8.35508 0.80313   0
  -2  -2 -22 7.99398 0.73465   0
   2  -2 -22 6.25697 0.70352   0
   2   2  22 7.05388 0.76578   0
  -2  -2  22 7.16595  0.7222   0
  -2  -2  22 7.70137 0.76578   0
  -2   2 -22 7.10991 0.73465   0
  -2  -3 -22 5.85146 0.68083   0
  -2   3  22 5.46504 0.71763   0
   2   3 -22 5.55705 0.68083   0
   2  -3  22 5.29944 0.68696   0
   2  -3 -22 5.69812 0.68083   0
  -2  -3  22 7.09045  0.6931   0
   2   3  22 5.62452  0.6931   0
  -2   3 -22 5.23197  0.6563   0
  -2  -3  22 5.63065 0.70537   0
   2  -4  22 9.32187 0.79936   0
  -2  -4 -22 8.48645 0.79335   0
   2  -4  22 7.99962 0.73325   0
  -2   4  22 7.93952 0.80537   0
   2   4 -22 8.78696 0.77532   0
   2   4  22 8.41433 0.78734   0
  -2  -4  22 8.59464 0.74527   0
  -2   4 -22 7.70512 0.74527   0
  -2  -4  22 7.73517 0.73926   0
   2  -4 -22  7.8133 0.75729   0
   2  -5  22 4.32518 0.60365   0
  -2  -5 -22 4.05559 0.65053   0
  -2   5  22 3.49296 0.62709   0
   2   5 -22 3.25268 0.60365   0
   2  -5  22   3.323  0.6564   0
   2  -5 -22 3.75083 0.62709   0
  -2   5 -22  3.2937 0.59193   0
   2   5  22 2.95378 0.63881   0
  -2  -5  22 3.52227 0.60365   0
   2  -6  22 3.93551 0.65402   0
  -2   6  22 3.23599 0.69383   0
   2  -6  22 3.44641 0.58578   0
   2   6 -22 3.81608 0.70521   0
  -2  -6 -22  3.0085 0.67108   0
  -2   6 -22  3.3213 0.67677   0
  -2  -6  22 3.74783 0.59715   0
   2  -6 -22 3.36679 0.68815   0
   2   6  22 2.77533 0.65971   0
  -2   7  22 0.08795  0.5332   0
   2  -7  22 0.52771 0.51122   0
   2   7 -22 0.45075 0.52771   0
  -2  -7 -22  0.3573  0.5497   0
  -2   7 -22 0.97846 0.56619   0
  -2  -7  22 0.92349 0.52771   0
   2   7  22 0.05497 0.52771   0
   2  -7 -22 0.84103 0.56619   0
  -2   8  22  3.0982 0.71497   0
   2   0 -23 1.22811 0.51935   0
  -2   0 -23 1.33198 0.52546   0
  -2   0  23 0.64155 0.51324   0
   2   0  23 0.62322 0.52546   0
   2   1 -23 1.15751 0.51783   0
  -2   1  23 0.67623 0.50565   0
   2  -1  23-0.22541 0.45691   0
  -2  -1 -23 1.06613 0.51174   0
   2   1  23 1.04785 0.53002   0
  -2   1 -23  0.1584 0.50565   0
   2  -1 -23 0.20713 0.51783   0
  -2  -1  23-0.11575 0.46301   0
  -2   2  23-0.31405 0.47711   0
  -2  -2 -23  0.3684 0.50127   0
   2  -2  23 0.25366 0.49523   0
   2   2 -23  0.3986 0.49523   0
   2   2  23 0.04228 0.48315   0
  -2   2 -23 1.12333 0.54355   0
  -2  -2  23 0.07851 0.50127   0
   2  -2 -23-0.38652 0.46504   0
  -2   3  23 3.08422 0.65495   0
   2  -3  23 2.34591 0.61327   0
  -2  -3 -23 3.08422 0.60732   0
   2   3  23 2.41141 0.63709   0
  -2   3 -23 2.35782 0.60732   0
  -2  -3  23 2.60789 0.59541   0
   2  -3 -23 2.89964 0.61327   0
  -2  -3  23 2.18515 0.59541   0
   2  -4  23 0.78836 0.54893   0
   2   4 -23 0.58981 0.54893   0
  -2   4  23 1.90374 0.61317   0
   2  -4  23 1.51248 0.53141   0
  -2  -4 -23 1.58839 0.57813   0
  -2   4 -23 1.17962 0.54309   0
  -2  -4  23 1.84534 0.51389   0
   2  -4 -23 0.25111 0.54893   0
  -2  -4  23 1.01027 0.53725   0
   2   4  23 0.53141 0.48469   0
   2   5 -23 0.68372 0.55268   0
   2  -5  23 0.01709 0.46721   0
   2  -5  23 0.18233  0.4843   0
  -2  -5 -23 0.63244 0.54698   0
  -2   5  23 0.77489 0.51279   0
  -2  -5  23 0.51279 0.51279   0
   2  -5 -23 0.22791 0.53558   0
  -2   5 -23-0.34186    0.49   0
   2   5  23 1.07686 0.56407   0
  -2   6  23 0.14391 0.53136   0
   2   6 -23-0.33764 0.49262   0
   2  -6  23 0.19926 0.47047   0
   2  -6  23  0.3155 0.53136   0
  -2  -6 -23 0.37084 0.52582   0
  -2  -6  23 0.47601 0.52029   0
   2   6  23-0.47601 0.49262   0
   2  -6 -23  0.2214 0.53136   0
  -2   6 -23 -0.0941 0.50369   0
   2  -7 -23 0.49283 0.57319   0
  -2   0 -24 1.77147 0.61616   0
   2   0 -24 2.66609 0.61616   0
  -2   0  24 1.51671 0.59839   0
   2   0  24 2.19212 0.61024   0
   2   1 -24 3.27312 0.63808   0
   2  -1  24 2.97771 0.63808   0
  -2  -1 -24 2.58186 0.59082   0
  -2   1  24 2.99544 0.63808   0
   2  -1 -24 2.65867 0.62626   0
   2   1  24 2.40462 0.63217   0
  -2   1 -24 2.61141 0.62626   0
  -2  -1  24  2.8241 0.62036   0
   2  -2  24 3.47463 0.65625   0
  -2  -2 -24 3.05861 0.63867   0
   2   2 -24  3.5215 0.66797   0
  -2   2  24 3.19923 0.65625   0
  -2   2 -24 3.05861 0.63867   0
  -2  -2  24  2.3965 0.62696   0
   2  -2 -24 3.58009 0.66797   0
   2   2  24 3.15822 0.67383   0
   2  -3  24 1.84937 0.57215   0
  -2   3  24 2.35216 0.62994   0
  -2  -3 -24 2.19612 0.62994   0
   2   3  24 2.61223 0.61838   0
  -2   3 -24 2.50242 0.62994   0
  -2  -3  24 2.21924 0.60104   0
  -2  -3  24 2.67002 0.59527   0
   2  -3 -24 2.26547 0.61838   0
   2  -4  24 3.23799 0.68049   0
  -2   4  24 3.58958 0.66915   0
   2  -4  24 3.44781 0.60677   0
   2   4 -24 3.95251  0.6975   0
  -2  -4 -24 3.39678 0.63512   0
  -2  -4  24  3.4308 0.67482   0
   2   4  24 3.02818 0.67482   0
  -2  -4  24 3.09056 0.58976   0
   2  -4 -24 3.59525 0.64646   0
  -2   4 -24 3.22665 0.65781   0
   2   5 -24 3.23991 0.67014   0
   2  -5  24 3.61652  0.5926   0
   2  -5  24 3.52236 0.64798   0
  -2  -5 -24 3.77159 0.64244   0
  -2   5  24 2.86331 0.63137   0
  -2  -5  24 3.55006 0.60368   0
  -2   5 -24 2.48116 0.61475   0
   2  -5 -24 3.77159 0.69783   0
   2   5  24  2.5587 0.63691   0
   2   6 -24 3.49042 0.70562   0
  -2   6 -24 4.39534 0.65176   0
   2  -6 -24 4.15295 0.68946   0
  -2   0  25 0.13212 0.52847   0
   2   0 -25 1.30968 0.57442   0
   2   0  25 0.93631  0.5457   0
  -2   0 -25 0.82142 0.49974   0
  -2  -1 -25 0.37809 0.49839   0
  -2   1  25  1.2202 0.57859   0
   2  -1  25-0.40673 0.49839   0
   2   1 -25-0.64733  0.4812   0
  -2  -1  25 0.76191  0.5213   0
  -2   1 -25-0.01719 0.50985   0
   2  -1 -25 0.50985 0.50412   0
   2   1  25 0.65879 0.54422   0
  -2   2  25 0.68758 0.53984   0
  -2  -2 -25 0.84669 0.53984   0
   2   2 -25 0.03978 0.50006   0
   2  -2  25 0.67622 0.54552   0
  -2  -2  25 1.02285  0.5512   0
   2  -2 -25 0.96602 0.56257   0
   2   2  25 0.50006 0.54552   0
  -2   2 -25 0.30117 0.56257   0
   2   3 -25-0.12337 0.49907   0
  -2   3  25-0.24113  0.5215   0
  -2  -3 -25 0.35328  0.5215   0
   2  -3  25 0.09533 0.53833   0
  -2  -3  25-0.28599 0.50468   0
   2   3  25-0.17383  0.5159   0
   2  -3 -25 0.67852 0.53833   0
  -2   3 -25 0.20187 0.51029   0
  -2   4  25-0.02203 0.53415   0
  -2  -4 -25-0.02753 0.53966   0
   2  -4  25-0.23128 0.51212   0
  -2  -4  25 0.75992 0.53415   0
  -2  -4  25 0.74891 0.55067   0
   2   4  25  1.1509 0.56719   0
   2  -4 -25-0.09361 0.55067   0
  -2   4 -25 0.67182 0.56719   0
   2  -5  25 1.20589 0.57064   0
   2   5 -25-0.02692 0.51143   0
  -2   5 -25 0.38761 0.53834   0
   2   0  26 4.06489 0.68491   0
   2   0 -26 4.12615 0.67377   0
  -2   0 -26  3.9758 0.63479   0
  -2   0  26 4.57718 0.71832   0
  -2   1  26 2.16602  0.6387   0
   2  -1  26 2.41595  0.6387   0
   2   1 -26 1.12189 0.57205   0
  -2  -1 -26 2.16047 0.61093   0
   2   1  26 2.53258 0.65536   0
   2  -1 -26 2.50481  0.6387   0
  -2   1 -26 1.99385 0.63315   0
  -2  -1  26 1.76059 0.59982   0
  -2   2  26 1.49352 0.61725   0
  -2  -2 -26 2.90437 0.65031   0
   2  -2  26 2.50757 0.65583   0
   2   2 -26 3.18544 0.61174   0
  -2   2 -26 2.65637 0.66134   0
   2  -2 -26 3.44447 0.68889   0
   2   2  26  2.8162 0.69992   0
  -2  -2  26 2.08872 0.60623   0
   2  -3  26 0.04353 0.53872   0
  -2  -3  26 1.18084 0.57682   0
   2  -4  26 3.89331 0.71662   0
  -2  -1  27 0.54396 0.55473   0
  -2  -2  27 0.44372 0.53995   0
   3   0   0 -0.5798 0.12775   0
   3   0   0-0.50119 0.16706   0
  -3   0   0-0.31447 0.16706   0
   3   1   0 386.181 12.5181   0
  -3  -1   0  394.96 11.8721   0
  -3   1   0 401.283 12.5181   0
  -3  -1   0 404.982 11.9895   0
  -3   1   0 398.346 11.8819   0
   3  -1   0 430.772 12.0287   0
  -3   2   0 22.6694 0.85035   0
  -3  -2   0 22.9883 0.86967   0
   3  -2   0 23.0366   0.889   0
   3  -2   0 21.6452 0.77304   0
  -3  -2   0 23.5005 0.77304   0
  -3   2   0 22.8047 0.92765   0
   3   2   0 20.5532 0.91799   0
  -3  -2   0 23.0656 0.83102   0
   3  -3   0 3.15568 0.29202   0
   3   3   0 3.24987  0.4239   0
  -3   3   0 2.86366 0.34854   0
  -3   3   0  2.5528  0.4239   0
   3  -3   0 3.92811 0.41448   0
   3   3   0 3.35349 0.36738   0
  -3  -3   0 2.65642 0.36738   0
  -3  -3   0 3.57015 0.29202   0
   3  -4   0 2.38248 0.32736   0
   3   4   0 1.23671 0.38193   0
   3  -4   0 1.00937 0.31827   0
   3   4   0 0.56379 0.30918   0
  -3   4   0 1.35492 0.30918   0
  -3   4   0 0.85478 0.36374   0
  -3  -4   0 1.02756 0.32736   0
  -3  -4   0 2.23699 0.33646   0
   3   5   0 31.4594 1.33222   0
  -3   5   0 28.5512 1.16678   0
  -3  -5   0 30.8935 1.21902   0
   3  -5   0 29.1433 1.21031   0
  -3  -5   0 31.0328 1.13195   0
   3   5   0 29.5525 1.17548   0
  -3   5   0 28.7341 1.32351   0
   3  -5   0 28.5512 1.12324   0
   3  -6   0 6.02921 0.52176   0
  -3   6   0 5.09336 0.57145   0
  -3   6   0 3.76826 0.64599   0
  -3  -6   0 5.83873 0.57973   0
   3   6   0 5.67309 0.69568   0
   3   7   0 -0.1489 0.43887   0
   3   7   0 1.38713 0.41535   0
  -3  -7   0 1.03447  0.4467   0
   3  -7   0 1.06581 0.42319   0
  -3   7   0  1.4655  0.5094   0
  -3  -7   0  1.0423  0.3605   0
   3  -7   0 0.53291 0.38401   0
  -3   7   0 1.15202 0.39968   0
  -3  -8   0 2.32566 0.42822   0
  -3   8   0 2.01557 0.47251   0
   3  -8   0 1.97865 0.51681   0
   3   8   0 2.11893 0.47251   0
  -3  -8   0 1.92697 0.50943   0
  -3   8   0 3.57339 0.64971   0
   3   8   0 1.86053 0.59064   0
   3  -8   0 2.71696 0.47251   0
  -3  -9   0 14.9998 0.90193   0
   3   9   0 14.5489 1.01988   0
  -3   9   0 16.2348 1.01294   0
   3  -9   0 14.2644 0.90193   0
   3  -9   0 14.3199 0.83255   0
   3 -10   0 3.31287 0.61832   0
   3  10   0 3.44955 0.67689   0
  -3  10   0 4.25011 0.66388   0
  -3 -10   0 3.61227 0.56625   0
  -3  11   0 6.36381 0.71387   0
   3  11   0 5.38147 0.72607   0
  -3 -11   0 6.12585 0.66506   0
  -3 -12   0 1.42456 0.54923   0
   3  12   0 0.98403 0.58928   0
   3   0  -1-0.12764 0.06873   0
   3   0   1 0.00982 0.06873   0
  -3   0   1 0.04909 0.08836   0
  -3   0  -1-0.01964 0.06873   0
   3   0   1 0.04909 0.09818   0
  -3   0  -1 0.03927 0.09818   0
  -3   0   1 0.08836 0.06873   0
  -3   0   1 0.09818   0.108   0
   3  -1   1 3.02145 0.27379   0
  -3   1   1 3.77436 0.30312   0
  -3  -1  -1 2.76721 0.23467   0
   3   1  -1 3.18767 0.27379   0
   3  -1   1 2.25875 0.18579   0
  -3   1   1 2.87477 0.25423   0
  -3  -1  -1 2.39564 0.27379   0
   3  -1  -1 2.78677 0.27379   0
  -3   1  -1 3.24634 0.28357   0
   3   1   1 3.84281  0.3129   0
  -3  -1   1 3.63747 0.27379   0
  -3   1  -1 3.62769 0.28357   0
  -3  -1   1 2.76721 0.26401   0
   3   1   1 3.41257 0.20534   0
   3  -2   1 1.57348 0.20272   0
  -3  -2  -1  1.0329  0.2896   0
   3   2  -1 2.47123 0.39578   0
  -3  -2  -1 1.67001 0.29925   0
  -3   2   1 1.97891 0.26064   0
   3  -2   1 1.46729 0.27029   0
  -3   2   1 2.13337 0.37648   0
  -3   2  -1 1.53486  0.2896   0
   3  -2  -1 1.12943 0.21237   0
   3   2   1 2.43262 0.40544   0
  -3  -2   1 1.41903 0.16411   0
   3  -2  -1 0.13514 0.29925   0
  -3  -2   1 1.12943 0.26064   0
   3   2   1 1.69897 0.22202   0
  -3   2  -1 1.62174 0.27029   0
  -3  -2   1  1.3418 0.27994   0
  -3  -3  -1 18.5166 0.70566   0
   3  -3   1 17.8957 0.76212   0
  -3  -3  -1 16.2679 0.75271   0
   3  -3   1 19.2223 0.68685   0
  -3   3   1 17.6416 0.70566   0
   3   3  -1 16.8419 0.76212   0
   3   3  -1 16.8795 0.81857   0
  -3   3   1 17.0771  0.8468   0
   3   3   1 17.1053 0.72448   0
   3  -3  -1 15.7787 0.79034   0
  -3  -3   1 17.3123 0.75271   0
   3   3   1 16.2021 0.81857   0
  -3   3  -1 15.5717 0.77153   0
  -3   3  -1 16.9454 0.82798   0
   3  -3  -1 18.3849 0.68685   0
  -3  -3   1 18.0744 0.64921   0
   3   4  -1 10.5819 0.70849   0
   3  -4   1 13.0071 0.58132   0
  -3   4   1 11.7536 0.60857   0
  -3  -4  -1 12.3531  0.5904   0
  -3   4   1 9.51007 0.74482   0
  -3  -4  -1 11.1632 0.66307   0
   3  -4   1 12.9072 0.67215   0
   3   4  -1 11.4629 0.65399   0
  -3  -4   1 11.2449 0.54499   0
   3  -4  -1 11.7536 0.57224   0
  -3   4  -1 10.5546 0.65399   0
   3  -4  -1 11.0451 0.67215   0
   3   4   1 12.3713 0.59949   0
  -3   4  -1 8.76525 0.70849   0
  -3  -4   1 11.3539 0.63582   0
   3   4   1 10.7181 0.74482   0
  -3   5   1 0.81761 0.30443   0
   3   5  -1 0.90458 0.35662   0
  -3   5   1 0.58276  0.4175   0
   3   5  -1 1.45255  0.4262   0
   3  -5   1 0.37401 0.34792   0
  -3  -5  -1 2.06141 0.37401   0
  -3  -5  -1 0.97417 0.39141   0
   3  -5   1 0.53057 0.29573   0
  -3   5  -1 0.65234 0.34792   0
  -3  -5   1 0.72193 0.26094   0
  -3  -5   1 0.05219 0.31312   0
   3   5   1 1.10464 0.45229   0
   3  -5  -1 0.76542 0.31312   0
   3  -5  -1 0.62625 0.36531   0
  -3   5  -1 0.34792 0.39141   0
   3   5   1   0.835 0.29573   0
  -3  -6  -1 6.40371 0.61224   0
  -3   6   1 4.00439 0.66188   0
  -3  -6  -1 6.83393 0.52951   0
   3  -6   1 4.35187 0.50469   0
   3   6  -1 7.50409 0.69498   0
  -3   6   1 5.72528 0.55433   0
   3  -6   1 4.89793  0.5626   0
   3   6  -1 6.57745 0.57087   0
   3  -6  -1 5.41089 0.51296   0
  -3  -6   1 5.94039 0.60397   0
   3   6   1 6.82566 0.55433   0
   3   6   1 6.86703 0.73634   0
  -3   6  -1 4.89793 0.55433   0
  -3   6  -1 4.92275 0.65361   0
  -3  -6   1 5.16268 0.50469   0
   3  -6  -1  3.9051 0.57915   0
  -3   7   1  0.1331 0.44628   0
  -3   7   1 1.60505 0.37582   0
   3  -7   1 0.42279 0.37582   0
  -3  -7  -1 0.62636 0.32101   0
  -3  -7  -1 1.20575 0.44628   0
   3   7  -1 2.13746  0.5559   0
   3   7  -1  0.5559 0.37582   0
   3  -7   1 0.60287 0.39931   0
   3  -7  -1 0.43062 0.36016   0
  -3  -7   1 0.78295 0.42279   0
   3   7   1 1.00218 0.50892   0
   3   7   1 1.10396 0.36016   0
  -3   7  -1 0.43845 0.44628   0
  -3   7  -1  2.1218 0.44628   0
   3  -7  -1 0.69683 0.39148   0
  -3  -7   1 0.97086 0.32101   0
   3   8  -1-0.54587 0.46472   0
   3  -8   1-0.79667 0.37621   0
  -3   8   1-0.44997 0.43522   0
   3  -8   1 0.33195 0.36145   0
   3   8  -1 0.03688 0.40571   0
  -3  -8  -1 0.50898 0.33195   0
  -3  -8  -1-0.16229 0.39833   0
  -3   8   1 0.33195  0.3467   0
   3   8   1-0.47948 0.44997   0
  -3  -8   1 0.01475 0.33195   0
   3  -8  -1-0.20654  0.3467   0
   3  -8  -1-0.52374 0.38358   0
  -3   8  -1-0.63438 0.39096   0
  -3  -8   1 0.19179 0.42046   0
  -3   8  -1 0.14016 0.36883   0
   3   8   1 0.06639 0.36145   0
   3   9  -1 1.10918 0.45754   0
   3  -9   1 0.17331 0.44367   0
   3   9  -1  1.4974 0.56152   0
  -3   9   1 0.45061   0.513   0
   3  -9   1 0.24263 0.40901   0
  -3  -9  -1 0.45754 0.45061   0
  -3  -9   1 0.61698 0.45754   0
   3   9   1 0.58925 0.53379   0
  -3   9  -1 0.97747 0.50606   0
   3  -9  -1-0.37435 0.42288   0
  -3   9  -1 0.18024 0.40208   0
   3  -9  -1 0.42288 0.40208   0
  -3 -10  -1-0.09105 0.42925   0
   3  10  -1-0.42274 0.50079   0
  -3  10   1 0.21463 0.49429   0
   3 -10   1-0.48128 0.40323   0
   3 -10  -1-0.84549 0.41624   0
   3  10   1-0.83248 0.48128   0
  -3 -10   1-0.13007 0.40323   0
  -3  10  -1 0.90402  0.5138   0
  -3 -11  -1-0.12195 0.45121   0
  -3  11   1 0.75607 0.51828   0
   3  11  -1-0.55486 0.47559   0
   3  11   1 0.07317 0.54266   0
  -3 -11   1 0.49998 0.47559   0
  -3  11  -1-0.17682  0.4573   0
  -3 -12  -1 0.14294 0.48028   0
  -3  12   1 0.37736 0.48599   0
  -3 -12   1-0.07433 0.46312   0
   3  12   1-0.46884 0.50315   0
   3  13   1 0.13938 0.57896   0
  -3   0   2 1.57631 0.23498   0
  -3   0   2 0.40142 0.11749   0
  -3   0  -2 0.66577 0.13707   0
  -3   0   2 0.70493 0.14686   0
   3   0   2 0.99866 0.18602   0
  -3   0  -2 0.37205 0.13707   0
   3   0   2 1.41966 0.18602   0
   3  -1   2 58.4229 1.75503   0
   3   1  -2 56.1706 1.86228   0
  -3  -1  -2 55.9756 1.73553   0
  -3  -1  -2 56.2778 1.80378   0
  -3   1   2 55.4003 1.91103   0
  -3   1   2 57.9256 1.75503   0
   3  -1   2 58.9494 1.81353   0
   3   1   2 56.9214 1.77453   0
  -3  -1   2 54.0841 1.72578   0
   3   1   2 52.1243 1.89153   0
  -3   1  -2 56.9506 1.84278   0
   3  -1  -2 56.1998 1.74528   0
  -3  -1   2 56.8921 1.79403   0
  -3  -1   2 56.1608 1.79403   0
   3  -1  -2 57.8086 1.81353   0
  -3   1  -2 60.1487 1.81353   0
   3  -2   2 248.076 7.39907   0
  -3   2   2 233.768  7.8128   0
   3   2  -2  245.68 7.76469   0
   3  -2   2 254.234 7.48566   0
  -3  -2  -2 245.122 7.31247   0
  -3   2   2 240.734 7.33172   0
  -3  -2  -2 256.302 7.46642   0
  -3  -2   2 251.799 7.47604   0
  -3  -2   2 239.551  7.3702   0
   3  -2  -2 258.332 7.38945   0
   3  -2  -2  260.43 7.50491   0
   3   2   2 235.414  7.8128   0
  -3   2  -2 246.325 7.41831   0
   3   2   2 249.923 7.42793   0
  -3  -2   2 243.457 7.38945   0
  -3   2  -2 243.217 7.73583   0
   3   3  -2   79.31  2.5596   0
  -3  -3  -2 77.9036 2.54085   0
  -3   3   2 80.9508 2.74711   0
   3   3  -2 75.9535 2.64398   0
   3  -3   2 80.7445 2.55022   0
  -3   3   2 76.3941 2.44709   0
   3  -3   2 77.6505 2.47521   0
   3  -3  -2 83.3697 2.58772   0
  -3   3  -2 75.7472 2.64398   0
   3   3   2 78.8693 2.72836   0
  -3   3  -2 76.3941 2.55022   0
  -3  -3   2  78.935 2.55022   0
   3   3   2 73.9283 2.44709   0
   3  -3  -2 80.2195 2.46584   0
  -3  -3   2 79.2444 2.44709   0
   3   3   2 80.6507 2.50334   0
   3   4  -2 6.61733 0.60651   0
  -3  -4  -2 6.54491 0.50694   0
   3  -4   2 8.89855 0.56125   0
  -3   4   2 6.87986 0.47978   0
   3   4  -2 6.16471  0.5522   0
  -3   4   2 3.79297 0.64272   0
  -3  -4  -2 7.03375  0.5522   0
   3  -4  -2 7.06996 0.57936   0
  -3   4  -2 5.46767 0.57936   0
  -3  -4   2 6.65354 0.54315   0
   3  -4  -2 8.72655 0.47978   0
   3   4   2 5.26852 0.46167   0
  -3  -4   2 6.93417 0.42546   0
   3   4   2 6.89796 0.65178   0
  -3  -5  -2 8.06307 0.56355   0
   3   5  -2 10.2045 0.64158   0
  -3   5   2 8.93006 0.55488   0
   3  -5   2 8.34918  0.6069   0
   3  -5   2 7.59489 0.53754   0
  -3  -5  -2 8.21913 0.61557   0
  -3   5   2  6.5805 0.72828   0
   3   5  -2 9.48494 0.70227   0
  -3  -5   2 9.09479 0.64158   0
  -3   5  -2 7.04001  0.6936   0
   3   5   2  9.1208 0.71094   0
  -3   5  -2 7.98504 0.65025   0
   3   5   2 8.52258 0.54621   0
   3  -5  -2  7.4475 0.62424   0
  -3  -5   2 8.66129  0.5202   0
   3  -5  -2  8.1411 0.57222   0
   3  -6   2 8.77648 0.68463   0
  -3   6   2 9.01568 0.60215   0
  -3  -6  -2 8.92495 0.68463   0
  -3  -6  -2 10.5912 0.65164   0
   3   6  -2 10.4674 0.76712   0
   3   6  -2 10.5417 0.68463   0
  -3   6   2 10.2695 0.82486   0
   3  -6   2 9.58484 0.62689   0
   3   6   2 12.3399 0.85785   0
  -3  -6   2 9.23015 0.58565   0
   3   6   2 10.2365 0.61864   0
  -3   6  -2 7.98461 0.68463   0
   3  -6  -2  9.1889 0.61864   0
  -3  -6   2 9.50235 0.70938   0
  -3   6  -2 9.12292 0.77536   0
   3  -6  -2 9.56834 0.69288   0
   3   7  -2  17.044 0.89787   0
  -3  -7  -2 15.8494 0.90568   0
  -3   7   2  16.474  1.0306   0
   3  -7   2  16.435 0.84322   0
   3   7  -2 18.1136  1.0306   0
  -3   7   2 17.0674 0.81199   0
   3  -7   2 17.3017 0.90568   0
  -3  -7  -2 17.2314 0.85884   0
   3  -7  -2  16.638  0.9213   0
  -3   7  -2 18.1449  0.9213   0
   3   7   2 16.9581  0.8198   0
  -3   7  -2 19.5034  1.0306   0
  -3  -7   2 16.6302 0.81199   0
   3   7   2 17.9575 1.07745   0
   3  -7  -2 16.5365 0.84322   0
  -3  -7   2 17.3485  0.9291   0
   3   8  -2 5.95938 0.61065   0
   3   8  -2 5.43701  0.7063   0
  -3   8   2 7.25425 0.75044   0
   3  -8   2  6.6951 0.58122   0
   3  -8   2  5.6283 0.62537   0
  -3  -8  -2 6.94525 0.58122   0
  -3  -8  -2 6.99675 0.66215   0
  -3   8  -2 6.82753  0.7063   0
   3  -8  -2 5.67244 0.64008   0
   3  -8  -2 6.45967 0.57387   0
   3   8   2 6.70982 0.76515   0
  -3  -8   2 5.95202 0.61065   0
  -3   8  -2 6.37138 0.62537   0
   3  -9   2 8.65168 0.72616   0
   3   9  -2 7.80795 0.78149   0
  -3   9   2 8.16757  0.7884   0
  -3  -9  -2 7.67655  0.6985   0
   3  -9   2 8.15374 0.64317   0
   3   9  -2 7.91169 0.68466   0
   3   9   2 9.33635 0.84373   0
  -3   9  -2 8.15374 0.68466   0
  -3   9  -2 7.77337 0.76074   0
   3  -9  -2 8.20215 0.65009   0
   3  -9  -2 7.96702 0.71924   0
  -3  -9   2  8.3543 0.69158   0
  -3  10   2 4.43873 0.68138   0
  -3 -10  -2 4.91246 0.59702   0
   3 -10   2 3.00458 0.57107   0
   3  10  -2 4.30895  0.6749   0
  -3  10  -2 3.52373 0.62947   0
   3 -10  -2 3.10192 0.59702   0
  -3 -10   2 4.52958 0.59702   0
   3  10   2 2.84884 0.68787   0
  -3  11   2 8.05064 0.79107   0
   3  11  -2 6.71191 0.77281   0
  -3 -11  -2 7.46038 0.69979   0
  -3 -11   2 6.66932 0.66937   0
   3 -11  -2 7.66119 0.73022   0
   3  11   2 6.59021 0.79107   0
  -3 -12  -2 2.48824 0.58211   0
  -3  12   2 1.83765 0.55928   0
   3  12   2  2.5396 0.67913   0
  -3 -12   2 3.14454 0.55358   0
  -3  13   2 4.28135 0.65826   0
   3  13   2  4.4419 0.72783   0
   3   0   3 0.31181 0.14616   0
  -3   0   3 0.16565 0.13642   0
  -3   0  -3 0.36053 0.16565   0
   3   0   3 0.23386 0.13642   0
  -3   0   3 0.29233 0.14616   0
  -3   0   3 0.22412 0.13642   0
   3   1  -3 3.85195 0.32989   0
   3  -1   3 3.74522 0.32989   0
  -3  -1  -3 2.52269 0.27167   0
   3  -1   3 3.46384 0.29108   0
  -3   1   3 2.82347 0.33959   0
  -3   1   3 3.35712 0.38811   0
  -3  -1  -3 3.14366  0.3493   0
  -3   1   3 3.11455 0.27167   0
  -3  -1   3 3.40563 0.26197   0
  -3   1  -3  2.2122  0.3784   0
   3  -1  -3 3.70641 0.30078   0
  -3  -1   3  2.9399 0.33959   0
   3   1   3 2.74585 0.31049   0
  -3  -1   3 3.64819 0.32989   0
   3   1   3 3.08544  0.3784   0
  -3   1  -3 3.74522 0.26197   0
   3   2  -3 3.77786 0.33475   0
  -3   2   3 2.23802 0.28693   0
   3   2  -3 2.24759 0.33475   0
   3  -2   3 2.25715 0.28693   0
  -3  -2  -3 2.75449 0.38257   0
  -3   2   3 2.85013 0.43995   0
   3  -2   3 2.36236 0.29649   0
   3  -2  -3  3.1275 0.28693   0
   3   2   3 2.13282  0.4017   0
   3   2   3  2.9936 0.32518   0
  -3   2  -3 2.56321 0.29649   0
  -3  -2   3 1.97979 0.33475   0
  -3   2  -3 1.88415 0.32518   0
  -3  -2   3 1.22422 0.23911   0
   3  -2  -3 2.03718 0.31562   0
   3   3  -3 12.3786 0.63385   0
  -3  -3  -3 11.7261  0.6152   0
  -3   3   3  11.605 0.70842   0
   3  -3   3 12.9472 0.63385   0
  -3   3   3 11.9778 0.53131   0
   3   3  -3  11.866 0.68045   0
   3  -3   3 12.6489 0.57792   0
   3  -3  -3  13.143 0.55928   0
   3   3   3 11.1482 0.70842   0
   3  -3  -3 13.3014 0.67113   0
  -3  -3   3  11.549 0.52199   0
  -3   3  -3 11.5677 0.60588   0
  -3  -3   3 12.1083 0.62452   0
  -3   3  -3 13.1523 0.66181   0
   3   3   3 13.5438 0.59656   0
   3   4  -3 7.06636 0.61212   0
   3  -4   3 10.0729 0.58511   0
  -3  -4  -3  8.8397 0.58511   0
   3   4  -3 7.43543 0.62112   0
   3  -4   3  9.3258  0.5131   0
  -3   4   3 7.33641 0.47709   0
  -3  -4   3 8.02955 0.58511   0
   3  -4  -3 6.99435 0.62112   0
   3  -4  -3 9.58685  0.5221   0
   3   4   3 7.03036 0.45909   0
  -3  -4   3 7.71449 0.46809   0
   3   4   3 7.75049 0.66613   0
  -3   4  -3 5.23001 0.60312   0
  -3  -5  -3 8.62381 0.65541   0
   3   5  -3 12.4355 0.71578   0
   3  -5   3 9.66729 0.58642   0
  -3  -5  -3 8.45133 0.64679   0
  -3   5   3 10.6676 0.56055   0
  -3   5   3 10.6245 0.81064   0
   3   5  -3 10.8056  0.7244   0
   3  -5   3 10.1416 0.63816   0
  -3   5  -3 6.94216 0.73302   0
   3   5   3  10.728 0.55192   0
  -3  -5   3  9.5983 0.67266   0
  -3  -5   3 9.79664 0.56055   0
   3  -5  -3 7.17501 0.65541   0
   3   5   3 9.83976 0.78477   0
  -3   5  -3 8.04601 0.71578   0
   3  -5  -3 8.45995 0.59504   0
  -3  -6  -3 18.0644 0.92743   0
  -3   6   3 16.8989 0.80432   0
  -3  -6  -3 19.1396  0.8946   0
   3   6  -3 19.4268 0.95205   0
   3  -6   3 19.3858 0.86998   0
   3   6  -3 20.1819 1.01771   0
   3  -6   3 17.7607 0.91102   0
  -3   6   3 19.5417 1.08337   0
   3  -6  -3 16.9236 0.84536   0
  -3  -6   3 17.7279 0.82894   0
  -3  -6   3 17.5966 0.93564   0
   3  -6  -3 17.7689 0.94385   0
  -3   6  -3  17.375 0.96026   0
  -3   6  -3 17.0795 0.98488   0
   3   6   3  18.286 0.80432   0
   3   6   3 19.1888 1.08337   0
   3  -7   3 2.66552 0.48958   0
   3  -7   3 2.35467 0.45073   0
  -3   7   3 1.62418  0.5129   0
   3   7  -3 1.84177 0.48181   0
  -3   7   3 2.54895 0.41187   0
  -3  -7  -3 2.39353 0.43519   0
   3   7  -3 2.19925 0.52067   0
  -3  -7  -3 1.28225 0.46627   0
  -3  -7   3 2.03605 0.48958   0
  -3  -7   3 1.47653  0.3497   0
   3   7   3 1.47653 0.55953   0
  -3   7  -3 1.46876 0.48181   0
  -3   7  -3 2.83649  0.5129   0
   3  -7  -3 1.60087 0.48958   0
   3  -7  -3 1.75629 0.41964   0
   3  -8   3 0.16116 0.35162   0
   3   8  -3-0.17581 0.45417   0
  -3  -8  -3-0.31499 0.41754   0
   3   8  -3 0.19046 0.42487   0
  -3  -8  -3 0.25639 0.37359   0
   3  -8   3-0.41754 0.37359   0
  -3   8   3 0.74718  0.4908   0
  -3   8  -3 0.19778 0.44684   0
   3  -8  -3-0.31499 0.40289   0
   3  -8  -3 0.00733 0.36627   0
   3   8   3 0.89369 0.53475   0
  -3  -8   3 0.24174 0.41754   0
  -3   8  -3 0.10255 0.42487   0
   3   9  -3 3.13422  0.6544   0
   3  -9   3 2.63825 0.48908   0
   3  -9   3 2.22495 0.53041   0
  -3  -9  -3 2.86557 0.57862   0
   3   9  -3 2.61759 0.55796   0
  -3   9   3 2.10785  0.5924   0
   3   9   3 2.86557 0.68195   0
   3  -9  -3 2.39716 0.55796   0
   3  -9  -3 2.66581 0.49596   0
  -3   9  -3 1.81165 0.53041   0
  -3   9  -3 2.57626 0.58551   0
  -3  -9   3 2.79669 0.54418   0
   3 -10   3-0.13578 0.42026   0
   3  10  -3-0.15517 0.51724   0
  -3  10   3-0.27802 0.46552   0
  -3 -10  -3 0.12931 0.43319   0
  -3 -10   3 0.66595 0.43966   0
   3 -10  -3-0.03233 0.46552   0
   3  10   3 0.50431  0.5625   0
  -3  10  -3 0.14871 0.45259   0
  -3 -11  -3 0.87335 0.49732   0
  -3  11   3-0.24866 0.48519   0
   3 -11  -3    0.00 0.46093   0
  -3 -11   3 0.01213 0.43667   0
   3  11   3 0.44274 0.57617   0
  -3 -12  -3 0.51774 0.51205   0
  -3  12   3 0.95013 0.51205   0
  -3 -12   3  0.6429 0.48929   0
   3  12   3 1.02978 0.61446   0
  -3  13   3 1.61702 0.57103   0
  -3   0   4 0.06774 0.17419   0
  -3   0  -4 0.32903 0.22258   0
  -3   0   4 0.29032 0.19354   0
   3   0   4 0.22258 0.19354   0
  -3   0   4-0.01935 0.20322   0
  -3   0   4 0.40644 0.19354   0
   3   0   4 0.02903 0.17419   0
   3   1  -4  48.162 1.58967   0
  -3   1   4 46.7458 1.65711   0
  -3  -1  -4  46.187 1.45478   0
  -3   1   4 46.8229 1.58003   0
  -3  -1  -4 48.3547 1.58003   0
   3  -1   4 45.3295 1.52223   0
   3  -1   4 46.8036  1.5704   0
  -3   1   4 45.8691 1.48369   0
  -3  -1   4 46.9867  1.5704   0
  -3  -1   4 44.9827 1.51259   0
  -3  -1   4 46.6591  1.5704   0
  -3   1  -4 44.2505 1.58003   0
   3   1   4 45.1176 1.64747   0
   3   1   4 47.0541 1.56076   0
   3  -1  -4 47.9597 1.54149   0
  -3  -2  -4 8.65023 0.49322   0
   3   2  -4 9.11499 0.46476   0
  -3   2   4 8.61229 0.38888   0
   3  -2   4 9.31417 0.45527   0
   3  -2   4 8.34671 0.47425   0
  -3   2   4 9.57975 0.53115   0
  -3   2   4 8.62177 0.57858   0
   3   2  -4 9.40902 0.55012   0
   3   2   4 8.62177 0.47425   0
  -3   2  -4 8.92529 0.39837   0
   3   2   4 7.60689 0.54064   0
  -3   2  -4 8.74508 0.53115   0
   3  -2  -4 8.81147 0.44579   0
  -3  -2   4 7.95783 0.47425   0
  -3  -2   4 8.77353 0.40785   0
  -3   3   4 33.3502 1.12801   0
   3   3  -4 35.1439 1.28519   0
   3  -3   4 35.4306 1.22047   0
  -3   3   4 33.0636 1.39614   0
  -3  -3  -4  36.762 1.29444   0
   3  -3   4 33.4057 1.25745   0
   3   3  -4 33.2393 1.30368   0
  -3  -3   4 33.2855 1.25745   0
   3   3   4 33.1838 1.22971   0
   3  -3  -4 35.2179 1.30368   0
   3  -3  -4 35.5785 1.21122   0
  -3   3  -4 36.5493 1.33142   0
   3   3   4  36.235 1.41463   0
  -3   3  -4 34.0622 1.23896   0
  -3  -3   4 34.4875 1.17424   0
   3  -4   4 7.11861 0.50911   0
  -3   4   4 3.78707 0.62522   0
   3   4  -4 5.23401 0.54484   0
   3  -4   4 7.24366 0.48231   0
  -3  -4  -4 7.84208  0.5627   0
  -3   4   4 5.68953 0.41086   0
   3   4  -4 5.46624 0.60736   0
   3  -4  -4 8.01179 0.48231   0
   3   4   4 8.13683 0.53591   0
  -3  -4   4 6.96677 0.43766   0
  -3   4  -4 4.28724 0.57163   0
  -3  -4   4 7.60986 0.55377   0
   3  -4  -4 6.30582  0.5627   0
   3   4   4 4.43015 0.61629   0
  -3  -5  -4 155.537 4.93918   0
   3   5  -4 161.786  5.1275   0
   3  -5   4 156.504 4.93062   0
  -3   5   4 148.364 4.73374   0
  -3  -5  -4 154.518 4.90494   0
   3  -5   4 154.433 4.86214   0
   3   5  -4 154.167  4.9135   0
  -3   5   4 160.023 5.27302   0
  -3   5  -4 162.462 4.94774   0
  -3  -5   4 150.829 4.81934   0
   3   5   4 157.805 4.72517   0
  -3   5  -4 158.088 5.11038   0
   3   5   4 154.399 5.24734   0
   3  -5  -4 160.656 4.99054   0
   3  -5  -4 155.897 4.86214   0
  -3  -5   4 152.455 4.93062   0
  -3  -6  -4 25.9185 1.12476   0
  -3  -6  -4 27.2796 1.15737   0
  -3   6   4 23.0088 0.99436   0
   3   6  -4 29.2113 1.23887   0
   3  -6   4 25.8777 1.08401   0
   3   6  -4 26.1956 1.18182   0
   3  -6   4 25.0708 1.12476   0
  -3   6   4 26.9617 1.32853   0
   3  -6  -4  25.462 1.16552   0
   3   6   4 26.1385 0.98621   0
  -3  -6   4 24.7448 1.02696   0
  -3  -6   4 25.4457 1.14106   0
   3   6   4 26.5542 1.31222   0
  -3   6  -4 26.2852 1.22257   0
   3  -6  -4  26.163 1.07586   0
  -3   6  -4 24.8019 1.18997   0
  -3  -7  -4 34.1324 1.44374   0
   3  -7   4 35.8773 1.38197   0
  -3   7   4   37.46 1.65219   0
   3   7  -4 36.2633 1.53638   0
  -3  -7  -4  34.974 1.40514   0
   3  -7   4 35.1901  1.4283   0
   3   7  -4 35.5839 1.45918   0
   3  -7  -4 33.5766 1.37425   0
  -3   7  -4 36.1398 1.48234   0
  -3   7  -4 38.7184 1.53638   0
  -3  -7   4 32.9512 1.32793   0
   3  -7  -4 35.0512 1.47462   0
   3   7   4 35.1052 1.62903   0
  -3  -7   4 35.2519 1.45146   0
   3   8  -4 19.2733 1.09218   0
  -3   8   4 18.8874 1.15043   0
  -3  -8  -4 18.2248  1.0048   0
  -3  -8  -4 19.1641 0.95384   0
   3   8  -4 19.5063 1.03393   0
   3  -8   4 18.8292 0.93199   0
   3  -8   4  19.368 0.99752   0
   3  -8  -4 19.2296 1.04121   0
  -3  -8   4 18.8073 0.99024   0
   3   8   4 19.7903 1.16499   0
  -3   8  -4 20.0451 1.07034   0
  -3   8  -4 18.5962 1.02665   0
   3  -8  -4 19.4044 0.94656   0
  -3  -9  -4 6.86416  0.6782   0
   3  -9   4 6.37778 0.66449   0
   3  -9   4 7.83008 0.62339   0
  -3   9   4 7.00117  0.7604   0
   3   9  -4 8.70694  0.7878   0
   3   9  -4 7.37795 0.71245   0
   3   9   4 7.52866 0.80835   0
  -3  -9   4   7.467 0.65764   0
  -3   9  -4 7.63826  0.7056   0
   3  -9  -4 7.80268 0.65079   0
   3  -9  -4 7.28889 0.69875   0
   3  10  -4 8.60035 0.74618   0
  -3 -10  -4 9.25004 0.72688   0
  -3  10   4 9.65529  0.8491   0
   3 -10   4 9.43658 0.75904   0
  -3  10  -4 8.85765 0.75904   0
   3  10   4 9.86113  0.8877   0
   3 -10  -4 9.54594 0.76548   0
  -3 -10   4  9.5781 0.72688   0
  -3 -11  -4  5.5298 0.65199   0
  -3  11   4 6.01879 0.74254   0
   3 -11  -4 4.82348 0.63991   0
   3  11   4 5.30644 0.74858   0
  -3 -11   4 6.39912 0.64595   0
  -3  12   4 3.18942 0.62316   0
  -3 -12  -4 3.26307 0.59483   0
  -3 -12   4 2.81553 0.54385   0
   3  12   4 2.13006 0.65148   0
   3   0   5 3.18086 0.39282   0
  -3   0  -5 2.38564 0.42156   0
  -3   0   5 3.28625 0.35449   0
  -3   0   5 2.84553 0.37366   0
  -3   0   5  2.5102 0.35449   0
  -3  -1  -5 5.11821  0.4289   0
  -3  -1  -5 3.68854 0.31453   0
  -3   1   5  4.1651 0.31453   0
   3  -1   5 4.42244 0.35265   0
  -3   1   5 3.98401  0.4289   0
  -3   1   5  3.3073 0.39078   0
   3  -1   5 3.95541 0.38125   0
   3  -1  -5 5.16587 0.38125   0
   3   1   5 5.77586  0.4289   0
   3   1   5 2.77356 0.41937   0
  -3  -1   5  3.5837 0.34312   0
  -3  -1   5 4.05073 0.37171   0
  -3   1  -5 2.11591 0.44796   0
   3  -2   5 2.06467 0.29093   0
   3  -2   5 1.66112 0.32847   0
  -3   2   5 0.76956 0.27216   0
   3   2  -5  0.3097 0.29093   0
   3   2  -5 2.14913 0.28154   0
  -3  -2  -5 0.97602 0.25339   0
  -3   2   5 1.64235 0.21585   0
  -3   2   5 1.07926 0.27216   0
   3   2   5 0.87279 0.30031   0
   3   2   5 1.03233 0.24401   0
  -3  -2   5 0.82587 0.23462   0
   3  -2  -5  1.7362 0.28154   0
  -3  -2   5 1.76435 0.28154   0
  -3   2  -5 0.84464 0.27216   0
   3   3  -5 10.5511 0.64972   0
   3  -3   5 11.4022 0.58566   0
  -3   3   5 11.0087 0.63142   0
  -3   3   5 10.3864 0.68633   0
   3   3  -5 10.4138 0.55821   0
   3  -3   5 10.9263 0.55821   0
  -3  -3  -5 10.7067 0.61312   0
   3  -3  -5 11.3656 0.54906   0
  -3  -3   5 10.4962 0.50331   0
   3   3   5 10.1576 0.67717   0
  -3  -3   5 10.6975 0.59482   0
  -3   3  -5 10.5054 0.64972   0
  -3   3  -5 9.77328 0.49416   0
   3   3   5 11.2649 0.58566   0
   3   4  -5 0.92857 0.31837   0
  -3   4   5 0.91088 0.41564   0
  -3  -4  -5 3.27209 0.45102   0
   3   4  -5 1.26462 0.37143   0
   3  -4   5 2.14897 0.39796   0
   3  -4   5 1.86598 0.36258   0
   3   4   5 0.82244 0.41564   0
  -3   4  -5 0.78707 0.38027   0
  -3  -4   5 1.95441 0.32721   0
  -3   4  -5-0.04422 0.28299   0
  -3  -4   5 1.26462 0.33605   0
   3   4   5 2.99795 0.39796   0
   3  -4  -5 1.14081  0.3449   0
   3   5  -5  7.1145  0.6275   0
   3  -5   5  6.5294 0.52574   0
  -3  -5  -5 5.87646  0.5851   0
   3   5  -5 5.99517 0.59358   0
  -3   5   5 4.69777 0.69534   0
   3  -5   5 5.30831 0.53422   0
   3   5   5 5.67294 0.68686   0
  -3  -5   5 5.57119  0.5427   0
   3   5   5 6.50396 0.56814   0
   3  -5  -5 4.10419 0.56814   0
  -3   5  -5 4.84193 0.60206   0
  -3  -5   5  4.5621 0.46638   0
   3  -5  -5 5.22352  0.5003   0
   3  -6   5 7.86053 0.62206   0
  -3   6   5 7.35965 0.50088   0
   3   6  -5  9.0077 0.70284   0
   3   6  -5 8.87036 0.68669   0
  -3  -6  -5 7.62625 0.63014   0
  -3   6   5 7.29503 0.78363   0
  -3  -6  -5 8.59569 0.66245   0
   3  -6   5 9.08849 0.58974   0
   3   6   5 7.82014 0.81594   0
  -3   6  -5 9.70247 0.73516   0
  -3  -6   5 7.70704 0.54935   0
   3  -6  -5  8.7815 0.59782   0
  -3   6  -5 6.76991 0.65437   0
   3  -6  -5 9.92867 0.71092   0
  -3  -6   5 9.04809 0.65437   0
  -3  -7  -5 1.84521 0.44407   0
   3  -7   5  2.9018 0.45939   0
  -3   7   5 1.86052 0.54361   0
   3   7  -5 2.25866 0.51298   0
   3   7  -5 1.47004 0.49767   0
  -3  -7  -5 1.76099 0.45939   0
   3  -7   5 1.60786 0.41345   0
   3  -7  -5 2.35819  0.4747   0
  -3  -7   5 2.15147 0.42111   0
  -3   7  -5 1.20972 0.49001   0
  -3   7  -5 1.76864 0.49001   0
   3   7   5 2.04428 0.58955   0
  -3  -7   5  2.4807 0.48236   0
   3  -7  -5 1.40879  0.4747   0
  -3  -8  -5 1.85692   0.513   0
   3  -8   5 2.75287 0.50578   0
   3   8  -5 1.68351  0.5419   0
   3   8  -5 1.26444 0.52745   0
  -3  -8  -5 2.65894   0.513   0
  -3   8   5 1.89305 0.59248   0
   3  -8   5 3.25142 0.46965   0
  -3   8  -5 2.29045 0.55635   0
   3  -8  -5 2.05923 0.47687   0
  -3  -8   5 2.88293 0.50578   0
   3   8   5 2.26877 0.64306   0
   3  -8  -5 1.40895  0.4841   0
   3  -9   5 0.86391 0.40815   0
   3  -9   5 0.89112 0.38094   0
  -3  -9  -5 0.46257 0.41495   0
  -3  -9  -5 0.02721 0.44216   0
   3   9  -5 0.48297 0.49658   0
  -3   9   5 0.51699 0.51018   0
  -3  -9   5 0.63263 0.41495   0
   3  -9  -5 0.23128 0.44896   0
  -3   9  -5 0.12244 0.46257   0
   3   9   5 0.15646 0.51699   0
   3  -9  -5 0.73467 0.40135   0
   3  10  -5 2.36459 0.58795   0
  -3  10   5 2.23038  0.6263   0
  -3 -10  -5 2.53075 0.54961   0
   3  10   5 1.98114 0.65825   0
   3 -10  -5 1.69995 0.53682   0
  -3  10  -5 2.01949 0.56239   0
  -3 -10   5 3.20178 0.52404   0
  -3  11   5 0.10202 0.48011   0
  -3 -11  -5 0.90621 0.52212   0
  -3 -11   5 0.96622 0.46811   0
  -3  11  -5-0.03601  0.4621   0
   3 -11  -5 0.19804  0.4441   0
   3  11   5 0.18004 0.54612   0
  -3  12   5 1.10992 0.54087   0
  -3 -12  -5 1.72403 0.55214   0
   3  12   5 0.25353 0.55778   0
  -3 -12   5 0.78877 0.47326   0
   3   0   6 0.09456 0.17022   0
  -3   0   6    0.00  0.2175   0
  -3   0   6  0.1513 0.18913   0
  -3   0  -6 0.31206 0.18913   0
  -3   0   6 0.18913 0.19859   0
  -3   0   6-0.03783 0.19859   0
   3   0   6 0.17967 0.18913   0
  -3   0  -6 0.12293  0.2175   0
  -3   1   6 177.763 5.18377   0
  -3  -1  -6 158.853 5.16495   0
   3   1  -6 163.999 5.29666   0
  -3   1   6 179.202 5.35311   0
   3  -1   6 174.084 5.29666   0
  -3   1   6 160.847 5.53186   0
  -3  -1  -6  166.05 5.31548   0
   3  -1   6 175.561  5.3343   0
   3   1   6 179.099 5.52246   0
   3  -1  -6 176.634 5.29666   0
   3   1   6 183.116 5.35311   0
  -3  -1   6 178.638 5.31548   0
  -3  -1   6  175.59 5.29666   0
  -3   1  -6 166.304 5.28726   0
  -3   2   6 2.90009 0.41695   0
  -3   2   6 3.85443  0.2687   0
   3   2  -6 3.52087 0.31502   0
  -3   2   6 2.51094 0.45401   0
   3   2  -6 3.18732 0.45401   0
  -3  -2  -6 3.63206 0.40768   0
   3  -2   6 3.79884 0.37988   0
   3  -2   6  4.1046 0.37062   0
   3   2   6 3.85443 0.41695   0
   3  -2  -6 4.22505 0.37988   0
  -3   2  -6 2.90009 0.43548   0
   3   2   6 2.94641 0.44474   0
  -3  -2   6 3.52087 0.35209   0
  -3  -2   6 4.51228 0.39841   0
   3   3  -6 68.1803 2.28654   0
  -3   3   6 68.0628 2.46729   0
  -3  -3  -6 69.1835 2.31365   0
   3  -3   6 68.1894 2.25942   0
   3   3  -6 69.2739 2.34076   0
   3  -3   6  69.789 2.29557   0
  -3   3   6 69.9156 2.34076   0
   3   3   6 64.5562 2.44921   0
  -3  -3   6 69.6264 2.21423   0
  -3  -3   6 68.1803 2.29557   0
   3  -3  -6  66.897 2.24135   0
  -3   3  -6 68.7949 2.34076   0
   3   3   6 69.1564 2.30461   0
  -3   4   6 7.19151 0.69032   0
   3  -4   6 7.54104 0.54177   0
   3   4  -6 7.13035 0.52429   0
  -3  -4  -6 7.50609 0.55924   0
   3   4  -6 7.00801 0.61167   0
  -3   4   6 6.78956 0.58546   0
   3  -4   6 6.65849 0.51555   0
  -3   4  -6 6.62353 0.45438   0
  -3  -4   6 7.79445 0.47186   0
   3  -4  -6 7.90804 0.51555   0
   3   4   6 6.92937 0.69905   0
  -3   4  -6 6.97306 0.62041   0
  -3  -4   6 7.84688 0.55924   0
   3   4   6 7.87309 0.55924   0
  -3   5   6 86.1939 3.21938   0
   3  -5   6 89.3211 2.94272   0
   3  -5   6  87.636 2.96787   0
  -3  -5  -6 86.6551 2.98464   0
   3   5  -6 90.1092 3.05171   0
   3   5  -6 91.3751 3.02656   0
   3  -5  -6  85.976 2.91757   0
   3   5   6 89.7571 2.98464   0
  -3  -5   6 88.4324 2.99302   0
  -3   5  -6 92.2051 3.03494   0
  -3   5  -6 92.6076 3.01817   0
  -3  -5   6 85.3137 2.87565   0
   3   5   6 97.2019  3.2613   0
   3  -5  -6 94.8209 3.06009   0
  -3   6   6 16.3774  1.0151   0
  -3  -6  -6 14.8348 0.81527   0
   3   6  -6 15.4742 0.84725   0
   3   6  -6 15.3303 0.91119   0
   3  -6   6 14.5071 0.79929   0
  -3  -6  -6 14.8588 0.81527   0
   3  -6   6 14.9467 0.77531   0
  -3   6  -6 14.0435 0.80728   0
  -3  -6   6 15.6581 0.83126   0
  -3   6  -6 14.9787  0.9032   0
  -3  -6   6 14.0675 0.71936   0
   3   6   6 14.9707  1.0151   0
   3  -6  -6 14.4431 0.86323   0
   3  -6  -6 14.6749 0.76732   0
   3  -7   6 48.4502 1.73578   0
  -3  -7  -6 45.5395  1.7661   0
  -3  -7  -6  45.441 1.75094   0
   3  -7   6 45.1378 1.73578   0
   3   7  -6 49.4052 1.84947   0
   3   7  -6 43.1519 1.78884   0
  -3   7   6 48.9201 2.01623   0
  -3   7  -6 47.7831 1.83432   0
   3  -7  -6 45.7897   1.804   0
  -3  -7   6 43.9932 1.74336   0
   3  -7  -6 45.6532 1.70546   0
   3   7   6 45.5244 1.97833   0
  -3  -7   6  45.153 1.65998   0
  -3   7  -6 48.3062   1.804   0
   3  -8   6 10.8381 0.72302   0
   3  -8   6 10.3441 0.68006   0
  -3  -8  -6 10.4515 0.75881   0
  -3   8   6 9.27751 0.86619   0
  -3  -8  -6 9.68555 0.73733   0
   3   8  -6 8.59029 0.78028   0
  -3  -8   6 10.1222 0.73017   0
   3  -8  -6 10.4515 0.78028   0
   3   8   6 9.85019 0.89482   0
  -3   8  -6 9.92178 0.80892   0
   3  -8  -6 11.4895 0.71586   0
  -3  -9  -6 12.2216 0.80937   0
   3   9  -6 11.8911 0.86333   0
  -3  -9  -6 12.1609 0.82286   0
   3  -9   6 12.5723 0.80937   0
   3  -9   6 12.1946 0.76216   0
  -3   9   6 11.6415 0.93753   0
   3   9   6 12.9567 0.99823   0
   3  -9  -6 11.9855 0.84984   0
  -3   9  -6 11.4594  0.8431   0
   3  -9  -6 13.1389  0.7824   0
  -3  -9   6 12.6262 0.80263   0
  -3  10   6 4.48916 0.68479   0
   3  10  -6 3.08788 0.58334   0
  -3 -10  -6 3.15129 0.55163   0
  -3 -10   6 3.42393 0.54529   0
  -3  10  -6 3.43661 0.58968   0
   3 -10  -6 3.89314 0.60236   0
   3  10   6 1.69929 0.61504   0
   3  11  -6 2.79461 0.62566   0
  -3 -11  -6 3.23555 0.57799   0
  -3  11   6 3.08659 0.67333   0
   3 -11  -6 2.68736 0.57203   0
  -3  11  -6 2.84824 0.61374   0
   3  11   6 2.97933 0.71504   0
  -3 -11   6 2.97933 0.53032   0
  -3  12   6 2.77043 0.63244   0
  -3 -12  -6  1.5895 0.55968   0
   3  12   6 1.49995 0.62684   0
  -3 -12   6 2.58013 0.54849   0
   3   0  -7-0.15833 0.19558   0
  -3   0   7 0.69851 0.23284   0
  -3   0   7 0.21421 0.21421   0
   3   0   7 0.49361 0.23284   0
  -3   0   7 0.30734 0.21421   0
   3   0   7 0.10245 0.19558   0
  -3   0  -7 0.95929  0.2794   0
  -3   0  -7-0.18627 0.21421   0
  -3   1   7 20.4789 0.75058   0
  -3   1   7 19.4318 0.86178   0
   3   1  -7 17.5692 0.88031   0
  -3  -1  -7 19.8673 0.75058   0
   3  -1   7 19.7561 0.84325   0
  -3   1   7 18.8665 0.88031   0
  -3  -1  -7 19.1352 0.84325   0
   3  -1   7 19.3113 0.82471   0
  -3  -1   7 19.4132 0.82471   0
   3  -1  -7 21.0349 0.84325   0
  -3  -1   7  21.248 0.79692   0
  -3   1  -7 17.4395 0.86178   0
  -3  -1   7 18.4217 0.81545   0
   3   1   7 19.4966 0.85251   0
   3   1   7 18.2642 0.86178   0
   3   2  -7 3.90693 0.52031   0
   3   2  -7 5.19403 0.34688   0
   3  -2   7 4.48202 0.39252   0
   3  -2   7 4.65545 0.42903   0
  -3   2   7 4.60068 0.50206   0
  -3  -2  -7 4.37248 0.46554   0
  -3   2   7 4.58243 0.49293   0
  -3   2  -7 3.52354 0.47467   0
   3  -2  -7 4.77412  0.4199   0
  -3  -2   7 4.28119 0.42903   0
   3   2   7 3.71523 0.50206   0
  -3  -2   7  4.5094 0.39252   0
   3   2   7 5.37659 0.47467   0
  -3   3   7 1.55882 0.39193   0
   3  -3   7 1.15798 0.30286   0
  -3   3   7 0.79277 0.32067   0
   3   3  -7 1.36286 0.38303   0
  -3  -3  -7 0.75714  0.3474   0
   3  -3   7 1.35395 0.30286   0
   3   3  -7 1.15798 0.24941   0
  -3  -3   7 1.51428 0.27613   0
   3  -3  -7 1.20252 0.32067   0
   3   3   7 1.28269 0.32067   0
  -3   3  -7 0.49882  0.3474   0
   3   3   7 0.81949 0.38303   0
  -3  -3   7 0.89966 0.32067   0
  -3  -4  -7 3.76572 0.50841   0
   3  -4   7 4.24828 0.47395   0
   3   4  -7 4.67914 0.43948   0
   3  -4   7 3.92083 0.45671   0
  -3   4   7 3.93806 0.50841   0
   3   4  -7 4.05871  0.5515   0
  -3   4   7 4.56712  0.6032   0
   3   4   7 3.73125 0.48256   0
  -3   4  -7 2.80921 0.32745   0
   3  -4  -7 4.63606 0.46533   0
  -3  -4   7 3.92945 0.46533   0
  -3  -4   7 3.86913 0.40501   0
  -3   4  -7 3.68817 0.56012   0
   3   4   7 3.29177 0.61182   0
   3  -5   7 3.56592 0.47159   0
   3   5  -7 4.31055 0.49642   0
   3   5  -7 4.67459 0.57088   0
  -3  -5  -7 2.99504 0.52124   0
   3  -5   7 3.49973 0.48814   0
  -3   5   7 4.49257 0.62052   0
   3   5   7 4.79042 0.51296   0
  -3  -5   7 4.28573 0.52124   0
   3   5   7 4.87315 0.68671   0
   3  -5  -7 4.07061 0.48814   0
  -3   5  -7 2.31661 0.38886   0
  -3   5  -7 4.21954 0.61225   0
   3  -5  -7  3.5411 0.54606   0
  -3  -5   7 3.50801 0.42195   0
   3  -6   7 0.60786 0.34735   0
   3   6  -7 0.39471 0.36313   0
  -3  -6  -7 0.63943 0.40261   0
   3  -6   7 1.16835 0.37103   0
  -3   6   7 0.73416 0.43418   0
   3   6  -7 1.03415 0.44997   0
  -3  -6   7 0.71048 0.28419   0
  -3   6  -7 0.11841 0.38682   0
   3   6   7-0.11841 0.37103   0
   3  -6  -7 0.60786 0.36313   0
  -3  -6   7 1.17624 0.40261   0
   3  -6  -7 0.37892 0.37892   0
   3   6   7 0.71838 0.51313   0
   3  -7   7 1.13122 0.39705   0
  -3  -7  -7 1.07878 0.43451   0
  -3  -7  -7 1.19864 0.43451   0
   3   7  -7 0.46447 0.47196   0
  -3   7   7  0.7941 0.50193   0
   3  -7   7 0.95891 0.39705   0
  -3  -7   7 1.22861 0.40454   0
   3  -7  -7 0.78661   0.442   0
   3   7   7 1.31101 0.55437   0
  -3   7  -7 1.12372 0.47946   0
   3  -7  -7 0.86152 0.39705   0
  -3  -7   7 0.91396 0.32213   0
   3  -8   7 3.84528 0.54528   0
  -3  -8  -7 3.58326 0.56652   0
   3   8  -7 3.83112 0.62318   0
  -3  -8  -7 3.77446 0.56652   0
  -3   8   7 3.39914 0.65858   0
   3  -8   7 3.49828 0.51695   0
   3  -8  -7 4.11438 0.52403   0
   3  -8  -7 3.05923 0.58069   0
   3   8   7    3.30 0.67983   0
  -3  -8   7 4.70923 0.55944   0
  -3   8  -7  3.4912 0.60901   0
  -3  -9  -7 0.70112 0.42068   0
  -3  -9  -7 1.12848 0.48077   0
   3  -9   7 0.80796 0.42735   0
  -3   9   7 1.02164 0.54087   0
   3   9  -7 0.38061 0.49413   0
   3  -9   7 0.96822 0.42068   0
  -3   9  -7 0.46742 0.47409   0
   3  -9  -7 1.16186 0.48077   0
   3  -9  -7  0.9148 0.43403   0
  -3  -9   7 1.18857 0.43403   0
   3   9   7 0.09348  0.5609   0
  -3  10   7 2.48791 0.65339   0
  -3 -10  -7 2.19263 0.56544   0
   3  10  -7 1.63976 0.56544   0
   3 -10  -7 2.99052 0.56544   0
   3  10   7 2.23661 0.66596   0
  -3 -10   7 2.33713 0.52774   0
  -3  10  -7 2.63869 0.59057   0
  -3  11   7 0.99274 0.57319   0
  -3 -11  -7 1.94412 0.54955   0
   3  11  -7 1.88503 0.56728   0
  -3  11  -7 1.17593 0.55546   0
   3 -11  -7 3.09641 0.60274   0
   3  11   7  1.6073 0.61455   0
  -3 -11   7 3.01369 0.52001   0
  -3 -12  -7 0.97742 0.53869   0
  -3  12   7 1.90487 0.58312   0
  -3 -12   7 1.89931 0.54425   0
   3  12   7 0.99964 0.62755   0
   3   0   8 2.06879 0.39362   0
  -3   0   8 0.75062 0.27462   0
   3   0   8-0.08239  0.2197   0
  -3   0  -8 0.12815 0.24716   0
   3   0  -8-0.40277   0.238   0
  -3   0  -8 2.00471 0.39362   0
  -3   0   8 0.43939 0.24716   0
   3   1  -8 43.3022 1.61222   0
  -3   1   8 46.0712 1.63955   0
   3  -1   8  43.284 1.56668   0
   3  -1   8 47.0823 1.62133   0
  -3  -1  -8 45.4974 1.62133   0
  -3  -1  -8 41.6991 1.49381   0
  -3   1   8 44.3862 1.66687   0
  -3   1  -8 42.8741 1.62133   0
   3   1   8 43.5482 1.62133   0
  -3  -1   8  45.634 1.55757   0
   3  -1  -8  45.379   1.594   0
   3   1   8 45.8344 1.62133   0
  -3  -1   8 42.9834 1.57579   0
  -3  -1   8 46.4629 1.60311   0
  -3   2   8 10.9589 0.50262   0
  -3  -2  -8 12.9335 0.70905   0
  -3   2   8 8.32912 0.70905   0
   3   2  -8 11.7039  0.5475   0
   3  -2   8  13.104 0.66418   0
   3  -2   8 12.2513 0.67315   0
   3   2  -8 11.1653 0.77188   0
  -3   2   8 10.2947 0.70008   0
   3   2   8 11.3448  0.6911   0
  -3  -2   8 12.5386 0.67315   0
  -3  -2   8  11.273 0.63725   0
   3  -2  -8 12.8706 0.67315   0
  -3   3   8 25.2794 1.18292   0
   3  -3   8 25.2969 1.04272   0
   3   3  -8 25.6036 0.96386   0
  -3  -3  -8 24.2805 1.07777   0
  -3   3   8 24.9026 1.11282   0
   3  -3   8 24.5258 1.05148   0
   3   3  -8 26.1118 1.13034   0
  -3  -3   8 26.5762 1.08653   0
   3   3   8 23.8424 1.17416   0
  -3   3  -8 25.8577 1.13911   0
  -3  -3   8 26.6113  1.0252   0
   3   3   8 26.6814 1.11282   0
   3  -3  -8 26.1031 1.06025   0
  -3   4   8 11.6715 0.86519   0
   3   4  -8 11.4934 0.79733   0
   3  -4   8 11.2898 0.69554   0
  -3  -4  -8 11.6376 0.72099   0
   3  -4   8 12.4095 0.68706   0
  -3   4   8 12.3077 0.77188   0
   3   4  -8 10.5179  0.6192   0
  -3  -4   8 10.7046 0.64465   0
   3   4   8 10.4331  0.8567   0
  -3   4  -8 10.6706 0.78036   0
  -3  -4   8 13.0202 0.72947   0
   3   4   8  11.434 0.72947   0
   3  -4  -8 12.1296 0.69554   0
   3   5  -8 26.7256 1.10847   0
  -3  -5  -8  24.957 1.15738   0
  -3   5   8 27.7689 1.23073   0
   3   5  -8 27.6792 1.23073   0
  -3   5   8 27.7281 1.35299   0
   3  -5   8 26.3018 1.14923   0
   3  -5   8 26.4078 1.12477   0
  -3   5  -8 26.7908 1.23073   0
   3  -5  -8 26.9783 1.11662   0
   3   5   8 27.4755 1.18183   0
   3   5   8 26.6115 1.33669   0
  -3  -5   8 25.1526 1.16553   0
  -3  -5   8 27.1168 1.07587   0
   3  -6   8 6.97438 0.58379   0
   3   6  -8 7.52703 0.70055   0
  -3   6   8 5.92355 0.71612   0
   3  -6   8 7.13784 0.59936   0
  -3  -6  -8  7.4959  0.6305   0
  -3  -6   8 7.23903 0.59936   0
   3  -6  -8 7.75277 0.57601   0
   3   6   8 6.25047 0.61493   0
   3  -6  -8 7.58152 0.65385   0
  -3  -6   8 5.88463 0.52152   0
  -3   6  -8 7.79169 0.69277   0
   3   6   8 5.08289 0.71612   0
   3  -7   8 2.53565 0.48791   0
   3  -7   8 2.06252 0.45095   0
   3   7  -8 2.23255 0.53226   0
  -3  -7  -8 0.96842 0.44355   0
  -3   7   8 1.61897 0.53966   0
  -3  -7  -8 1.87771 0.45834   0
  -3   7  -8 2.10688 0.52487   0
   3   7   8  1.4859 0.56923   0
  -3  -7   8 1.81857 0.45095   0
   3  -7  -8  3.4745  0.4953   0
   3  -7  -8 2.78699 0.53226   0
   3  -8   8 1.83973 0.46168   0
  -3  -8  -8 1.50396 0.51065   0
  -3   8   8 2.08456 0.60159   0
  -3  -8  -8 2.01461 0.48267   0
   3   8  -8 2.32939 0.59459   0
   3  -8   8 2.73511 0.51065   0
  -3   8  -8 2.07057 0.55262   0
   3  -8  -8 3.10586 0.50365   0
   3  -8  -8 2.07757 0.51764   0
  -3  -8   8 3.46261 0.52464   0
   3   8   8 1.79776 0.60858   0
   3   9  -8 7.75009 0.75917   0
   3  -9   8 8.33102 0.67995   0
  -3   9   8 9.09018 0.85159   0
  -3  -9  -8 8.65449 0.71296   0
  -3  -9  -8 7.64447 0.70635   0
   3  -9   8 9.38725 0.71956   0
   3   9   8 9.54568 0.89119   0
  -3   9  -8 7.65767 0.74596   0
   3  -9  -8 8.55547 0.73936   0
   3  -9  -8  9.1628 0.67335   0
  -3  -9   8 8.64789 0.68655   0
   3  10  -8 3.15841 0.59065   0
  -3 -10  -8 2.95945   0.572   0
  -3  10   8 2.62993 0.64038   0
  -3 -10   8 3.53766 0.54091   0
   3 -10  -8 2.45585 0.54712   0
   3  10   8 2.30663 0.70256   0
  -3  10  -8 3.13975 0.62173   0
  -3 -11  -8 12.6141 0.85459   0
   3  11  -8  11.777 0.87801   0
  -3  11   8 12.2277  0.9541   0
   3 -11  -8 13.1292 0.88386   0
  -3  11  -8 11.7302  0.8663   0
   3  11   8 10.3078  0.9541   0
  -3 -11   8  11.297 0.81362   0
  -3  12   8 1.82203 0.60001   0
   3  12   8  2.0257 0.66606   0
  -3 -12   8  2.1413 0.55597   0
  -3  12  -8 1.44772 0.56147   0
   3   0   9 -0.0898 0.26042   0
  -3   0   9 0.14368 0.26042   0
   3   0  -9  0.0449  0.2245   0
  -3   0  -9 0.15266 0.29634   0
   3   0   9-0.15266  0.2245   0
  -3   0   9 0.03592 0.24246   0
  -3   0  -9 -0.1796 0.25144   0
  -3   0   9 0.30532 0.24246   0
  -3  -1  -9 7.05082 0.58087   0
  -3  -1  -9 8.40915  0.4915   0
   3  -1   9 7.90871 0.58087   0
   3  -1   9 8.08744 0.54512   0
  -3   1   9 8.61469  0.5898   0
  -3   1   9  7.7836  0.5898   0
   3   1  -9 8.19467 0.59874   0
   3  -1  -9 7.28316 0.51831   0
  -3  -1   9 9.14193 0.50044   0
  -3  -1   9 8.82916  0.5898   0
   3   1   9 8.71299 0.59874   0
   3   1   9 6.95252 0.57193   0
  -3   1  -9 7.56913  0.5898   0
   3  -1  -9 8.14106  0.5898   0
  -3  -1   9 7.36359 0.55406   0
   3   2  -9 4.89751 0.36115   0
   3  -2   9 4.93274 0.47566   0
  -3   2   9 5.48768 0.56374   0
  -3  -2  -9 5.66385 0.53732   0
   3  -2   9 4.37781 0.48447   0
  -3   2   9 4.35138 0.51089   0
   3   2  -9 5.00321 0.53732   0
   3   2   9 3.37364 0.53732   0
  -3   2  -9 2.93322 0.56374   0
  -3  -2   9 5.18819 0.46685   0
   3  -2  -9 6.24521  0.5197   0
   3   2   9 4.40424  0.5197   0
  -3  -2   9 5.08249 0.48447   0
   3  -3   9 2.15099 0.39578   0
   3   3  -9 1.81544 0.30114   0
   3   3  -9 2.31447 0.44741   0
  -3   3   9 3.38136 0.52484   0
  -3   3   9 1.44547 0.46461   0
  -3  -3  -9 1.82404 0.44741   0
   3  -3   9 1.81544 0.36997   0
  -3  -3   9 2.31447  0.4302   0
  -3   3  -9  1.9445 0.44741   0
   3   3   9 2.43492 0.49903   0
   3  -3  -9 2.28865  0.4302   0
  -3  -3   9 2.34028 0.39578   0
   3   3   9 1.62615 0.42159   0
  -3   4   9 5.10096 0.64179   0
   3  -4   9  4.4175 0.50843   0
  -3   4   9 3.50066 0.54177   0
  -3  -4  -9 4.15912  0.5501   0
   3   4  -9 4.53419 0.58344   0
   3  -4   9 3.42565 0.48342   0
   3   4  -9 4.15912 0.41674   0
   3  -4  -9 3.37564 0.48342   0
   3   4   9 3.98409 0.63345   0
   3   4   9 3.73404 0.50843   0
  -3   4  -9   3.509 0.58344   0
  -3  -4   9 3.66736 0.45009   0
  -3  -4   9 3.82572 0.50009   0
  -3   5   9 2.79763 0.50502   0
   3   5  -9 2.94994  0.5451   0
   3  -5   9 2.66136 0.45692   0
   3  -5   9 2.57318 0.47295   0
  -3   5   9 3.15034 0.61724   0
  -3  -5  -9 2.79763 0.51303   0
  -3  -5   9 2.60524 0.48898   0
  -3  -5   9 2.15634 0.37676   0
   3  -5  -9 2.96597 0.45692   0
  -3   5  -9 3.31868 0.56113   0
   3   5   9 3.34273 0.60923   0
   3   5   9 2.07618  0.4489   0
  -3   6   9 1.28716 0.51333   0
   3   6  -9 1.39443 0.51333   0
   3  -6   9 0.88875 0.36776   0
  -3  -6  -9 0.88109 0.42139   0
   3  -6   9 1.02666 0.39841   0
   3   6   9 1.12627 0.42905   0
   3   6   9 0.18388 0.53632   0
   3  -6  -9 0.98836 0.45204   0
  -3  -6   9 0.71254 0.40607   0
  -3   6  -9 0.72786 0.45204   0
   3  -6  -9 0.74318 0.39841   0
  -3  -6   9 0.85811 0.32179   0
   3  -7   9 0.95422 0.40791   0
   3  -7   9 0.33507 0.39334   0
   3   7  -9 0.52446 0.48804   0
  -3  -7  -9 0.67742 0.44433   0
  -3   7   9 0.52446 0.50989   0
  -3  -7  -9  0.1821 0.40791   0
   3   7   9 0.84496 0.53174   0
   3  -7  -9 0.29865 0.40791   0
   3  -7  -9 0.22581 0.41519   0
  -3   7  -9 0.44433 0.47347   0
  -3  -7   9 0.67742 0.42248   0
  -3   8   9 2.16673 0.59344   0
  -3  -8  -9 2.67736 0.55203   0
   3  -8   9 1.33178 0.45543   0
   3  -8   9 1.31108 0.47613   0
   3   8  -9 1.28348 0.55893   0
  -3  -8  -9 1.54569 0.52443   0
  -3   8  -9 0.80045 0.51753   0
   3  -8  -9 1.80791 0.52443   0
  -3  -8   9 2.48415 0.52443   0
   3  -8  -9 1.41458 0.45543   0
   3   8   9 0.65554 0.60724   0
   3   9  -9-0.65831 0.47581   0
   3  -9   9 0.67134 0.44322   0
  -3  -9  -9-0.11732 0.41714   0
   3  -9   9-0.01955 0.40411   0
  -3   9   9-0.06518 0.46277   0
  -3  -9  -9-0.93206 0.39759   0
   3   9   9-1.02331 0.50188   0
  -3   9  -9-0.08473 0.46929   0
  -3  -9   9-0.33241 0.38455   0
   3  -9  -9    0.00 0.42366   0
  -3  10   9 0.35029 0.52236   0
  -3 -10  -9 0.43018  0.4732   0
   3  10  -9-0.35644 0.47934   0
  -3  10  -9 0.23353 0.44862   0
   3 -10  -9 0.42403 0.46705   0
  -3 -10   9 0.82963 0.47934   0
   3  10   9-0.15364 0.54694   0
   3  11  -9 0.75282 0.51539   0
  -3 -11  -9 1.98049 0.56172   0
  -3  11   9 0.80493 0.55014   0
  -3  11  -9 1.19871 0.54434   0
  -3 -11   9 0.68912 0.48064   0
   3 -11  -9 1.73727 0.54434   0
   3  11   9 0.15056 0.55593   0
   3  12  -9  0.6268 0.55595   0
  -3 -12   9 0.98654  0.5396   0
  -3  12  -9-0.21802 0.51234   0
  -3   0  10 2.20721 0.44848   0
  -3   0 -10 4.50236 0.51003   0
   3   0 -10 2.66448 0.44848   0
  -3  -1 -10 53.7552 1.89045   0
   3   1 -10 53.5539 1.84668   0
  -3  -1 -10 52.4949 1.73291   0
  -3   1  10 53.9477  1.8992   0
   3  -1  10 52.6612 1.87294   0
   3  -1  10 50.6569 1.83793   0
  -3   1  10 47.9963 1.88169   0
   3   1  10 51.8647 1.88169   0
  -3  -1  10 50.9895 1.79417   0
   3  -1 -10 51.7422 1.85544   0
   3  -1 -10 50.5081 1.75041   0
  -3  -1  10 51.9435 1.84668   0
   3   1  10 50.3769 1.87294   0
  -3   1 -10 52.1623 1.85544   0
  -3  -1  10  50.937 1.83793   0
   3   2 -10 46.6269 1.75185   0
  -3   2  10  46.532 1.78637   0
   3  -2  10 48.6635 1.75185   0
  -3   2  10 43.6324 1.82952   0
   3  -2  10  49.259 1.73459   0
  -3  -2 -10 48.9397 1.77774   0
   3   2  10 47.8696 1.82089   0
  -3   2 -10 44.9441 1.77774   0
  -3  -2  10 46.5838 1.71733   0
   3   2  10 47.0584 1.77774   0
   3  -2 -10 50.2773 1.75185   0
   3  -2 -10 41.6561 1.59652   0
  -3  -2  10 50.6052 1.76048   0
   3  -3  10  50.429 1.81339   0
  -3   3  10 49.8302  1.9146   0
   3   3 -10 51.0616 1.85556   0
   3  -3  10 47.7975 1.76278   0
  -3   3  10 51.1459 1.86399   0
  -3  -3 -10 46.1697 1.80495   0
  -3  -3  10 48.0168 1.74591   0
   3   3  10 46.7179 1.89773   0
  -3  -3  10 47.4095 1.78808   0
   3   3  10  48.312 1.83026   0
   3  -3 -10 48.6578 1.77965   0
  -3   3 -10 52.2424 1.85556   0
   3  -4  10  22.487 1.01396   0
   3  -4  10 23.0839 1.03849   0
  -3  -4 -10 19.9766 1.03031   0
   3   4 -10 22.3235 1.08755   0
  -3   4  10 20.3364 1.11208   0
  -3   4  10 20.3446 1.05484   0
  -3  -4  10 22.1926 1.03849   0
   3  -4 -10 23.7708 1.01396   0
   3   4  10 24.8584 1.20203   0
   3   4  10 20.8434 1.04667   0
  -3  -4  10 20.0502 0.95672   0
  -3   4 -10 23.0921 1.11208   0
  -3  -5 -10 5.63632 0.58252   0
   3  -5  10 5.71504 0.54317   0
   3  -5  10 6.37628 0.57465   0
   3   5 -10 6.52585 0.66124   0
  -3   5  10 6.32118 0.62188   0
  -3   5  10 6.19523 0.67699   0
   3   5  10 5.31357 0.72422   0
  -3  -5  10 5.68355 0.58252   0
  -3  -5  10 6.88009 0.51955   0
   3  -5 -10 5.36867 0.54317   0
  -3   5 -10 6.71478 0.66124   0
   3   5  10 5.66781 0.60614   0
   3  -6  10  3.6672 0.50452   0
  -3   6  10 3.64461 0.66266   0
   3   6 -10 3.12503 0.60242   0
   3  -6  10 2.41719  0.4744   0
  -3  -6 -10 3.40364 0.51958   0
  -3  -6  10 2.83888 0.45181   0
   3   6  10 1.33284 0.59488   0
   3  -6 -10 3.86298 0.51958   0
  -3   6 -10 2.27411 0.54217   0
   3  -6 -10 3.64461  0.5497   0
  -3  -6  10 3.94582 0.52711   0
   3   6  10 3.32081 0.53464   0
   3  -7  10 12.5573 0.79558   0
  -3  -7 -10 13.5535 0.85292   0
   3   7 -10 13.0017 0.91026   0
   3  -7  10 13.0662 0.81708   0
  -3   7  10 13.9406 0.99627   0
   3  -7 -10 13.4317 0.78125   0
   3  -7 -10 12.3638 0.88159   0
  -3   7 -10 12.6576 0.90309   0
  -3  -7  10 12.8081 0.81708   0
   3   7  10 13.6539 1.01777   0
   3   7  10 12.4068 0.83859   0
   3  -8  10 3.99735 0.53706   0
  -3   8  10 3.91577 0.67982   0
  -3  -8 -10 4.75195 0.60504   0
   3   8 -10 3.32432 0.61864   0
  -3  -8 -10   4.548 0.60504   0
   3  -8  10 3.33112 0.53706   0
  -3   8 -10 3.22235 0.62543   0
  -3  -8  10 3.28353 0.53706   0
   3  -8 -10 4.02454 0.59824   0
   3  -8 -10 2.99121 0.51666   0
   3   8  10 3.50108 0.74101   0
   3  -9  10 4.33859 0.54634   0
   3  -9  10 3.90795 0.57848   0
  -3  -9 -10  4.2229 0.65561   0
  -3  -9 -10 5.00706 0.63633   0
  -3   9  10 3.69584 0.64918   0
   3   9 -10 3.30376 0.65561   0
  -3  -9  10 3.36161  0.5592   0
   3  -9 -10 3.86938 0.62347   0
  -3   9 -10 3.97222 0.61704   0
   3   9  10 4.46714 0.72631   0
  -3 -10 -10 0.89193 0.51574   0
  -3  10  10 1.37127 0.56428   0
   3  10 -10 1.00721 0.54608   0
   3 -10 -10   1.347 0.52788   0
  -3  10 -10 0.68563 0.50967   0
   3  10  10 1.03148 0.59462   0
  -3 -10  10 1.37127 0.52181   0
   3  11 -10 8.78973 0.77826   0
  -3  11  10 7.93136 0.81832   0
  -3 -11 -10 8.13737 0.73248   0
   3  11  10 7.72535  0.8412   0
  -3  11 -10 7.66813 0.75537   0
  -3 -11  10 7.75396 0.70959   0
   3 -11 -10 7.55368 0.74965   0
   3  12 -10 0.47984 0.54993   0
  -3  12 -10 1.04595 0.57689   0
  -3 -12  10 1.01899 0.52836   0
  -3   0 -11 0.81675 0.37829   0
  -3   0  11 0.44706  0.3353   0
  -3   0 -11 0.82535  0.3267   0
  -3   0  11 0.79956 0.30951   0
   3   0  11  0.0086 0.26652   0
   3   0 -11 0.97151  0.3267   0
   3   0  11 1.17784 0.36109   0
   3   1 -11  2.6187  0.4878   0
   3  -1  11 1.12108 0.36799   0
  -3   1  11 1.14675  0.3851   0
   3  -1  11 0.79588 0.36799   0
  -3  -1 -11 0.88146 0.39366   0
  -3  -1 -11 0.96703 0.30808   0
  -3   1  11 0.99271 0.36799   0
  -3  -1  11 0.14548 0.33376   0
  -3   1 -11 0.74453 0.35943   0
   3  -1 -11 0.89001 0.29952   0
  -3  -1  11 2.70427 0.37654   0
   3   1  11 2.41331 0.46212   0
   3  -1 -11 1.42916 0.40222   0
   3   1  11 0.96703 0.34231   0
  -3  -1  11 0.96703 0.35943   0
   3  -2  11 6.71103 0.59935   0
  -3   2  11  7.6396 0.63312   0
   3   2 -11 8.59349 0.66688   0
  -3  -2 -11 7.21752    0.65   0
  -3   2  11 7.56362    0.65   0
   3  -2  11 7.96882 0.60779   0
   3  -2 -11 7.77466 0.61623   0
   3   2  11 6.49155 0.62467   0
  -3  -2  11 7.15843 0.59091   0
  -3  -2  11 8.03635 0.60779   0
   3   2  11  7.5805    0.65   0
   3  -2 -11  7.6818 0.49805   0
  -3   2 -11 7.26817    0.65   0
  -3   3  11 6.81909 0.62742   0
  -3  -3 -11 5.29181 0.61091   0
   3  -3  11 6.72827 0.57789   0
   3   3 -11 6.43933 0.66044   0
   3  -3  11 6.74479 0.60266   0
  -3   3  11 6.27422 0.62742   0
   3  -3 -11 6.28247 0.58614   0
   3   3  11 6.13387 0.68521   0
   3   3  11 6.10911 0.60266   0
  -3  -3  11 6.65397 0.55312   0
  -3  -3  11 5.88621 0.56963   0
  -3   3 -11 5.91923 0.66044   0
   3  -4  11 0.56875 0.36849   0
   3  -4  11 0.57676 0.36047   0
  -3   4  11 1.25766 0.42456   0
   3   4 -11 1.40986 0.47262   0
  -3  -4 -11 0.66488 0.43257   0
  -3   4  11 0.75299 0.40854   0
  -3  -4  11 0.78504 0.33644   0
   3   4  11 0.66488 0.40854   0
   3   4  11 0.82509 0.46461   0
  -3  -4  11 0.95326 0.39252   0
   3  -4 -11 1.12949 0.42456   0
  -3   4 -11 0.73697 0.42456   0
  -3   5  11 0.95712 0.43997   0
  -3   5  11 0.87221 0.44769   0
  -3  -5 -11 0.78731 0.44769   0
   3   5 -11 0.87993 0.44769   0
   3  -5  11 1.40481 0.40137   0
   3  -5  11 1.40481 0.40137   0
  -3  -5  11 0.71784 0.33191   0
   3   5  11 0.50172 0.42453   0
   3  -5 -11 1.15009 0.43997   0
  -3  -5  11 1.06518 0.40137   0
  -3   5 -11 0.93396 0.44769   0
   3   5  11 0.51715  0.4554   0
   3  -6  11 1.58164 0.44345   0
   3  -6  11 2.10639 0.47302   0
  -3  -6 -11 2.07683 0.50258   0
  -3   6  11 1.88467 0.56171   0
  -3   6  11 1.79598 0.50997   0
   3   6 -11 1.30079 0.53953   0
   3   6  11 0.86473 0.60605   0
  -3  -6  11 2.03248  0.4065   0
  -3   6 -11 0.57649 0.50258   0
   3  -6 -11 1.55208 0.47302   0
  -3  -6  11 0.98298 0.44345   0
   3   6  11 1.83293 0.49519   0
  -3   7  11 1.86656 0.59871   0
   3  -7  11 0.89454 0.44375   0
   3  -7  11 1.27489 0.46488   0
   3   7 -11 1.40872 0.55644   0
  -3  -7 -11 0.99315  0.5001   0
  -3   7 -11 0.97906  0.5494   0
  -3  -7  11 1.83838 0.51418   0
   3  -7 -11 1.66933 0.45783   0
   3   7  11 1.24672  0.5001   0
   3  -7 -11 1.23263  0.5001   0
   3   7  11  0.8241 0.58462   0
   3  -8  11  0.0602 0.38125   0
  -3  -8 -11-0.40132 0.44814   0
   3  -8  11 0.17391 0.39463   0
  -3   8  11 0.98992 0.55516   0
  -3  -8 -11 0.80933 0.46821   0
   3   8 -11-0.00669 0.48827   0
  -3  -8  11  0.6488 0.43476   0
   3  -8 -11 0.12709 0.46821   0
   3   8  11 0.25417 0.56854   0
   3  -8 -11-0.16722 0.39463   0
  -3   8 -11 0.46152 0.49496   0
  -3  -9 -11 1.00667 0.50017   0
  -3   9  11 0.38621  0.5255   0
   3  -9  11  0.2026 0.41786   0
   3  -9  11 1.10164 0.44952   0
  -3  -9 -11 0.74709 0.47485   0
   3   9 -11 1.05099 0.55082   0
   3   9  11  0.6268  0.6078   0
  -3   9 -11 0.55715 0.49384   0
  -3  -9  11 1.39288 0.48751   0
   3  -9 -11  0.3039 0.48118   0
   3  10 -11 0.45481 0.52064   0
  -3 -10 -11  0.1137 0.47277   0
  -3  10  11 0.66427 0.51466   0
  -3 -10  11 0.55655 0.47277   0
  -3  10 -11 0.36505 0.48474   0
   3 -10 -11 0.59844 0.48474   0
   3  10  11 0.52663 0.58647   0
  -3 -11 -11 1.48572 0.55926   0
  -3  11  11 1.86986 0.58186   0
   3  11 -11 0.64965 0.54797   0
   3  11  11 1.37274 0.62705   0
  -3  11 -11 2.06758 0.61011   0
  -3 -11  11 2.09017 0.55926   0
   3 -11 -11 2.45172 0.57056   0
  -3 -12  11 2.55216 0.61273   0
  -3   0  12 3.48326 0.52039   0
  -3   0 -12 3.71828 0.55396   0
   3  -1  12   40.05 1.60434   0
  -3   1  12 44.2029 1.69625   0
  -3  -1 -12 41.4287 1.65447   0
  -3  -1 -12 45.3476 1.52078   0
   3  -1  12  42.515 1.66283   0
   3   1 -12 44.1026 1.62105   0
  -3   1  12 41.5874 1.64612   0
  -3  -1  12 39.1141 1.52913   0
  -3   1 -12 45.2223 1.62941   0
   3  -1 -12  46.108 1.53749   0
  -3  -1  12 43.3673 1.63776   0
   3  -1 -12 41.8298 1.63776   0
  -3  -1  12 42.7656 1.62105   0
   3   1  12 43.6263 1.62941   0
   3   1  12 40.7435 1.65447   0
  -3   2  12 9.35896 0.74212   0
  -3  -2 -12 10.6536 0.72563   0
  -3  -2  12 8.57561 0.66791   0
  -3  -3 -12 31.8665  1.4041   0
  -3   3  12 34.8603 1.49286   0
   3  -3  12 34.6021  1.4041   0
  -3   3  12 34.7393 1.46058   0
   3   3 -12 34.9087 1.45251   0
   3  -3  12 34.7877 1.38796   0
   3   3  12 34.8603   1.509   0
  -3  -3  12 33.7225 1.39603   0
   3  -3 -12 31.2775 1.37182   0
  -3  -3  12 34.9491 1.37182   0
   3   3  12 34.7716 1.46865   0
  -3   3 -12 36.2886 1.46865   0
  -3  -4 -12 4.81197 0.57211   0
   3  -4  12  5.4311 0.55643   0
   3  -4  12 4.92169 0.53292   0
  -3   4  12 5.30571 0.62697   0
   3   4 -12 4.21635 0.62697   0
  -3   4  12 4.74927 0.57994   0
  -3  -4  12 5.59568 0.53292   0
   3   4  12  5.4938 0.61129   0
  -3   4 -12 4.49849  0.6348   0
   3   4  12 4.49065 0.67399   0
  -3  -4  12 5.21166  0.5486   0
   3  -4 -12 5.38408 0.57211   0
   3  -5  12 19.4983 0.97492   0
  -3  -5 -12 18.7124 0.99759   0
  -3   5  12 18.1153  1.0127   0
   3   5 -12 19.3925 1.05805   0
   3  -5  12 18.0095 0.94469   0
  -3   5  12 20.4808 1.12607   0
  -3  -5  12 20.5564  1.0127   0
  -3  -5  12 19.3396 0.92957   0
   3  -5 -12 18.9769 0.97492   0
   3   5  12 20.3297  1.1563   0
  -3   5 -12 19.2111 1.05805   0
   3   5  12 17.9264 1.00515   0
   3  -6  12 0.49267 0.39124   0
   3   6 -12-0.18113 0.45644   0
  -3   6  12  0.6738 0.51441   0
  -3   6  12 0.78972  0.4492   0
  -3  -6 -12 0.63033 0.45644   0
   3  -6  12 0.50716 0.38399   0
  -3  -6  12 0.23909 0.39848   0
   3   6  12-0.13041 0.52165   0
  -3   6 -12 0.18837  0.4492   0
   3  -6 -12 0.33328 0.41297   0
  -3  -6  12 0.47093 0.35501   0
   3   6  12 0.63757 0.42746   0
  -3  -7 -12 18.3289 1.01635   0
   3  -7  12 19.1033 0.98178   0
  -3   7  12 18.0593  1.1408   0
   3  -7  12 18.8475 0.98178   0
   3   7 -12 18.5432 1.07166   0
   3  -7 -12 19.8776 1.07166   0
  -3   7 -12 16.3999 1.03709   0
  -3  -7  12 17.9486 0.98178   0
   3  -7 -12 17.5476 0.95413   0
   3   7  12 17.7481 1.03018   0
   3   7  12 19.9883 1.18229   0
  -3  -8 -12 2.10324  0.5521   0
  -3  -8 -12 2.03751 0.53895   0
   3   8 -12  1.8009 0.59154   0
  -3   8  12 3.35861 0.65726   0
   3  -8  12 2.86566 0.51924   0
   3  -8  12 2.71449 0.54553   0
   3  -8 -12 2.99054 0.55867   0
  -3  -8  12 2.64877 0.51267   0
  -3   8 -12 3.15486 0.63097   0
   3   8  12 1.96521 0.67698   0
   3  -8 -12 3.22716 0.63097   0
  -3  -9 -12 6.55388 0.71021   0
   3   9 -12 6.14894 0.71021   0
  -3  -9 -12 6.24239 0.67283   0
  -3   9  12 5.71284 0.73513   0
   3  -9  12 5.96827 0.62299   0
  -3  -9  12 6.88407 0.63545   0
   3   9  12 6.17386  0.7912   0
   3  -9 -12 6.43551 0.71021   0
  -3   9 -12  5.8499 0.69775   0
  -3 -10 -12 1.78078 0.54249   0
   3  10 -12 1.62157 0.58966   0
  -3  10  12 1.91051 0.62504   0
   3  10  12 0.89629 0.60146   0
   3 -10 -12 1.07908  0.5248   0
  -3  10 -12 0.98474  0.5248   0
  -3 -10  12  1.7513  0.5248   0
  -3 -11 -12 3.39853 0.61285   0
   3  11 -12 3.44868 0.64071   0
  -3  11  12 3.40968 0.69642   0
   3  11  12 3.69382 0.77999   0
   3 -11 -12 3.01411 0.64628   0
  -3  11 -12 3.72167 0.63514   0
  -3 -11  12 2.93611 0.57385   0
  -3   0 -13 0.41738  0.3028   0
  -3   0 -13 0.38464 0.39282   0
   3   0  13-0.01637 0.32735   0
  -3   0  13 0.09821 0.33554   0
   3   0  13  0.3028 0.23733   0
   3   0 -13 0.02455  0.3028   0
  -3   0  13 0.06547 0.34372   0
  -3   0  13 0.49922  0.3028   0
  -3  -1 -13 1.23857 0.43187   0
  -3  -1 -13 0.88004 0.30964   0
   3  -1  13 0.95338 0.39113   0
   3  -1  13 1.15709 0.39928   0
  -3   1  13 1.45043 0.41557   0
   3   1 -13 1.67859 0.41557   0
  -3   1  13  1.3608 0.38298   0
   3  -1 -13 0.78226 0.32594   0
   3   1  13 1.23043 0.39928   0
   3  -1 -13 1.10005 0.41557   0
  -3  -1  13  2.4527 0.38298   0
  -3  -1  13 1.06745 0.39928   0
  -3   1 -13 0.88819 0.37483   0
   3   1  13 1.47488 0.37483   0
  -3  -1  13 1.33636 0.42372   0
  -3   2  13  10.651 0.78033   0
   3  -2  13 10.7234 0.73206   0
  -3   2  13 12.4048 0.77228   0
  -3  -2 -13 11.2544 0.76424   0
   3  -2  13 11.7451 0.76424   0
   3   2 -13 12.6059 0.78837   0
   3   2  13 10.9326 0.77228   0
  -3  -2  13 11.8095 0.74815   0
  -3   2 -13 11.5199 0.77228   0
  -3  -2  13 11.6888 0.74815   0
   3   2  13 10.6028 0.76424   0
   3  -2 -13 10.4097 0.74815   0
  -3  -3 -13 1.36292 0.46481   0
   3  -3  13 1.09506 0.38603   0
  -3   3  13 1.07143  0.4333   0
   3   3 -13 1.42594 0.45693   0
   3  -3  13 1.46533  0.4333   0
  -3   3  13 2.72584 0.53571   0
  -3   3 -13 1.29989 0.46481   0
  -3  -3  13 1.29201 0.37027   0
   3  -3 -13 1.18172 0.44905   0
  -3  -3  13  0.8666 0.36239   0
   3   3  13 1.06355 0.41754   0
   3   3  13 0.70903 0.46481   0
   3  -4  13 2.46545 0.49003   0
  -3   4  13 1.59259 0.47471   0
   3  -4  13 2.84828  0.4594   0
  -3  -4 -13 2.69515 0.54362   0
   3   4 -13 1.25569 0.50534   0
  -3   4  13 3.02438 0.57425   0
  -3   4 -13  2.3506 0.54362   0
   3   4  13 1.46242 0.54362   0
  -3  -4  13 2.59561  0.4594   0
  -3  -4  13 2.45779 0.47471   0
   3   4  13 1.72275 0.48237   0
   3  -4 -13 2.94016 0.54362   0
  -3   5  13 0.94604 0.50258   0
   3   5 -13 0.67257 0.49519   0
  -3   5  13 0.31781 0.42867   0
   3  -5  13 0.71692 0.42867   0
  -3  -5 -13 0.29564 0.45824   0
   3  -5  13 0.36216 0.37694   0
   3  -5 -13 1.10125 0.48041   0
  -3   5 -13 0.88691 0.48041   0
   3   5  13-0.39172 0.50997   0
  -3  -5  13 1.03473 0.42867   0
   3   5  13  0.2439 0.39911   0
  -3  -5  13  0.9756 0.39172   0
   3  -6  13 1.49693 0.47533   0
  -3   6  13 1.88713 0.57465   0
   3   6 -13 0.70235 0.50371   0
  -3  -6 -13 0.95066 0.48242   0
  -3   6  13  2.3128 0.55337   0
   3  -6  13 0.70235 0.43276   0
  -3  -6  13 1.78781 0.48952   0
  -3  -6  13 1.49693 0.41148   0
   3   6  13 0.97194 0.46114   0
   3  -6 -13 1.81618  0.5108   0
  -3   6 -13 1.82328 0.56046   0
   3   6  13 0.86553 0.58175   0
   3  -7  13 1.67457 0.50169   0
  -3   7  13 2.21016 0.60339   0
   3   7 -13 2.43388 0.59661   0
  -3  -7 -13 2.23728 0.55593   0
   3  -7  13 2.50168 0.50847   0
  -3   7 -13 2.35253 0.61017   0
  -3  -7  13 1.92541 0.52203   0
   3  -7 -13 2.44744 0.54237   0
   3   7  13 1.38304 0.52881   0
   3  -7 -13  3.2271 0.59661   0
   3   7  13 2.04067 0.65084   0
   3  -8  13 2.46464 0.54841   0
  -3   8  13 2.00655 0.61939   0
  -3  -8 -13 1.61944 0.55487   0
   3  -8  13 1.47104 0.49035   0
   3   8 -13 1.44524 0.55487   0
   3  -8 -13 1.64525 0.49035   0
   3   8  13 1.70977 0.63874   0
  -3  -8  13 3.02596 0.58713   0
   3   8  13 1.28394 0.54841   0
  -3   8 -13 1.19361 0.56132   0
   3  -8 -13 1.42588 0.57422   0
   3   9 -13  0.7778 0.54507   0
  -3  -9 -13 1.78219 0.56344   0
  -3  -9 -13 1.90468 0.54507   0
  -3   9  13 1.84956 0.61856   0
   3  -9  13 1.29224 0.48383   0
  -3   9 -13 1.63521 0.57569   0
   3   9  13 0.94928 0.62469   0
   3  -9 -13 2.84784 0.58182   0
  -3  -9  13 2.07004  0.5267   0
  -3 -10 -13 0.59204 0.51658   0
   3  10 -13 0.35986 0.55141   0
  -3  10  13 0.30763 0.52238   0
   3 -10 -13 0.37728 0.48756   0
   3  10  13 1.58457  0.6733   0
  -3 -10  13 0.34826 0.44693   0
  -3  10 -13 1.02155  0.5398   0
  -3 -11 -13 0.92229 0.54349   0
   3  11 -13 0.84543 0.55996   0
  -3 -11  13 0.52702 0.49408   0
  -3  11 -13 0.63682 0.52702   0
   3 -11 -13 0.35135 0.52702   0
  -3   0  14 1.01229  0.3826   0
   3   0 -14  2.5108 0.47028   0
  -3   0 -14 1.84125 0.43839   0
  -3   0 -14 1.29127 0.36666   0
   3   0  14 1.00432 0.39057   0
  -3   0  14 1.33112 0.35869   0
  -3   0  14  0.5181  0.3826   0
   3  -1  14 9.46159 0.71438   0
  -3  -1 -14 8.05663 0.69851   0
  -3  -1 -14 10.4855 0.61913   0
   3   1 -14  9.3584 0.69851   0
  -3   1  14 9.66002 0.65882   0
  -3   1  14 8.66783 0.70644   0
  -3  -1  14 9.90609 0.71438   0
  -3   1 -14 9.27902 0.69851   0
   3  -1 -14 9.39808 0.61913   0
   3   1  14 9.27108 0.71438   0
   3   1  14 8.86627 0.64294   0
  -3   1 -14 10.0252 0.69851   0
  -3  -1  14 8.46939 0.66676   0
   3  -1 -14 7.95345 0.67469   0
   3   2 -14  11.305 0.79182   0
   3  -2  14 10.7406 0.78398   0
  -3   2  14 11.9087 0.83102   0
  -3   2  14 11.1639 0.76046   0
   3  -2  14 10.0115 0.70559   0
  -3  -2 -14 11.2972  0.7683   0
   3   2  14 12.0812 0.78398   0
  -3  -2  14 11.5089 0.75262   0
  -3  -2  14 11.1482 0.76046   0
  -3   2 -14 11.6108 0.78398   0
   3  -2 -14 10.3407 0.76046   0
   3   2  14 10.7171 0.79182   0
  -3   3  14 34.9138 1.52868   0
  -3   3  14 34.5374 1.51331   0
   3   3 -14  37.034 1.49795   0
   3  -3  14 35.5437 1.47491   0
   3  -3  14 34.9599  1.4365   0
  -3  -3 -14 33.2392 1.46722   0
   3  -3 -14 32.1714 1.42882   0
  -3  -3  14 33.8076 1.42113   0
   3   3  14 35.8279 1.53636   0
  -3   3 -14 37.9251   1.521   0
  -3  -3  14 34.4145 1.45954   0
   3   3  14 35.7127   1.521   0
  -3   4  14  8.2487 0.73222   0
  -3  -4 -14 7.73315 0.70981   0
   3  -4  14  9.2499 0.70234   0
  -3   4  14 9.93729 0.78452   0
   3   4 -14 8.30847 0.74716   0
   3  -4  14 9.82521 0.68739   0
  -3  -4  14   7.905 0.68739   0
   3   4  14 7.94983 0.78452   0
   3  -4 -14 9.09299 0.70981   0
   3   4  14 8.03202 0.73969   0
  -3   4 -14 8.80907 0.75464   0
  -3  -4  14 9.14529 0.66498   0
  -3  -5 -14 19.0334  1.0542   0
   3  -5  14 19.2356 1.02532   0
   3   5 -14 17.9142 1.06142   0
  -3   5  14 22.0227 1.16251   0
  -3   5  14 18.5569 1.06142   0
   3  -5  14 20.5425 1.01088   0
  -3  -5  14 20.1021 1.02532   0
   3  -5 -14 20.0587 1.03976   0
  -3  -5  14 19.3872 0.97478   0
   3   5  14 19.5533 1.15529   0
   3   5  14 19.4594 1.06864   0
  -3   5 -14 19.3656 1.08309   0
  -3   6  14 3.08838 0.59686   0
   3  -6  14 2.20698 0.48581   0
  -3  -6 -14 1.59624 0.52051   0
  -3   6  14 3.23413  0.6385   0
   3   6 -14 2.35272 0.57603   0
   3  -6  14 2.65809 0.52745   0
   3  -6 -14 3.76158 0.56215   0
  -3  -6  14 2.10288 0.46499   0
   3   6  14 1.74893 0.50663   0
   3   6  14 2.04735 0.62462   0
  -3   6 -14 2.15146 0.57603   0
  -3  -6  14 1.98489 0.49969   0
   3  -7  14 13.2069 0.83664   0
  -3   7  14 15.8297 1.03584   0
   3  -7  14 14.3689  0.8964   0
  -3   7  14 13.0276  0.9296   0
  -3  -7 -14  13.187 0.88976   0
   3   7 -14 12.5496 0.90968   0
  -3   7 -14   12.45 0.90304   0
  -3  -7  14 14.2627 0.88312   0
   3  -7 -14 13.2136 0.84992   0
   3   7  14 14.9067 1.04912   0
   3   7  14 13.9373 0.92296   0
  -3  -8 -14 5.52404 0.65808   0
  -3   8  14 4.60021 0.71503   0
   3   8 -14 4.26484 0.65808   0
   3  -8  14 4.46733 0.58847   0
   3  -8  14 6.29602 0.65175   0
  -3   8 -14 3.37264 0.67073   0
   3  -8 -14 6.67568 0.63909   0
   3   8  14 3.99908 0.72768   0
   3  -8 -14 6.18212 0.71503   0
  -3  -8  14 5.21399 0.62644   0
   3   8  14 4.42936 0.67073   0
   3  -9  14 6.45456 0.65568   0
   3   9 -14 5.81693 0.70381   0
  -3  -9 -14  5.9252 0.71584   0
  -3   9  14 6.89971 0.77599   0
  -3  -9 -14 6.03348 0.67373   0
   3   9  14 6.97791 0.81208   0
  -3   9 -14 6.30418 0.70982   0
   3  -9 -14 6.51472 0.72787   0
  -3  -9  14 6.16582 0.66771   0
  -3 -10 -14 4.60564 0.68485   0
  -3 -10 -14 4.67412 0.65632   0
   3  10 -14 3.23023 0.63349   0
  -3  10  14 3.58977 0.66773   0
  -3  10 -14 3.23593 0.69056   0
  -3 -10  14 4.52574 0.62208   0
   3  10  14 3.09896 0.74763   0
   3 -10 -14 3.81806 0.66202   0
  -3 -11 -14 2.32953 0.61616   0
  -3 -11  14 2.11874 0.59454   0
   3 -11 -14 1.82687 0.58914   0
  -3   0  15 0.36451 0.38003   0
  -3   0 -15 0.31022 0.41105   0
   3   0 -15-0.36451 0.34125   0
   3   0  15-0.32574 0.35676   0
  -3   0 -15-0.25594 0.31798   0
  -3   0  15-0.31022 0.33349   0
  -3   1  15 1.01186  0.4171   0
   3  -1  15 1.58344 0.45572   0
   3   1 -15 1.06592 0.43255   0
  -3   1  15 1.38261 0.40938   0
  -3  -1 -15  1.4753 0.44027   0
  -3   1 -15 1.76109 0.47117   0
   3   1  15 0.98868 0.42483   0
  -3   1 -15 1.57571 0.43255   0
   3  -1 -15 1.08137 0.42483   0
  -3  -1  15 0.74924 0.40938   0
   3  -1 -15 0.95006 0.36303   0
  -3  -1  15 0.99641 0.44027   0
  -3   2  15 4.17427 0.59523   0
  -3  -2 -15 4.05217 0.57997   0
  -3   2  15 2.89986 0.52655   0
   3   2 -15 3.74692 0.57234   0
   3  -2  15 2.60224 0.50366   0
   3  -2  15 3.14406 0.54945   0
   3   2  15 3.52562 0.55708   0
  -3  -2  15 3.79271 0.56471   0
   3  -2 -15 3.72403 0.53418   0
  -3  -2  15 2.80828 0.51892   0
   3   2  15 2.71671 0.53418   0
  -3   2 -15 2.87696 0.56471   0
  -3   3  15 7.49696 0.68086   0
  -3   3  15 6.38214 0.69583   0
   3  -3  15 5.55164 0.62849   0
  -3  -3 -15 5.47682 0.62101   0
   3  -3  15 6.15768 0.59856   0
   3   3 -15 4.24229 0.64345   0
   3   3  15 5.22243 0.65841   0
   3   3  15 5.17754 0.63597   0
  -3   3 -15 5.52171 0.67338   0
   3  -3 -15 6.30732 0.64345   0
  -3  -3  15 5.16258 0.59108   0
  -3  -3  15  5.0279 0.59108   0
   3  -4  15  1.8575 0.48805   0
  -3   4  15 1.98133 0.54632   0
  -3   4  15 1.32574 0.48805   0
  -3  -4 -15 1.07079 0.51719   0
   3  -4  15 2.89187 0.51719   0
   3   4 -15 1.95219 0.53904   0
   3  -4 -15 1.10721 0.52447   0
   3   4  15 2.39653 0.53904   0
   3   4  15  3.2925 0.62645   0
  -3  -4  15 1.53699 0.44434   0
  -3   4 -15 2.51308 0.56089   0
  -3  -4  15 1.64625 0.47348   0
   3  -5  15 3.24909 0.56383   0
   3   5 -15 2.09323 0.57088   0
   3  -5  15  2.5584 0.52859   0
  -3   5  15 2.55135 0.59907   0
  -3   5  15 2.31172 0.54269   0
  -3  -5 -15 2.17076 0.58498   0
   3   5  15 2.57954 0.65546   0
  -3  -5  15 1.50826 0.47221   0
   3  -5 -15 3.18566 0.57793   0
  -3   5 -15 1.31091 0.53564   0
   3   5  15 2.53021 0.58498   0
  -3  -5  15 2.88965 0.54974   0
   3  -6  15 1.42453 0.48841   0
   3   6 -15 2.04862 0.59695   0
  -3   6  15 1.67552 0.54268   0
  -3  -6 -15 1.80441 0.56303   0
   3  -6  15 1.62804 0.51555   0
  -3   6  15  2.6727 0.65122   0
   3  -6 -15 2.19785  0.5359   0
   3   6  15   0.658 0.56981   0
  -3  -6  15 1.79763 0.50876   0
   3   6  15 3.03901 0.59016   0
  -3   6 -15 1.98757 0.55625   0
  -3   7  15 1.74769 0.59772   0
  -3   7  15-0.14293 0.48078   0
   3  -7  15 0.09745 0.44829   0
  -3  -7 -15 0.12994 0.48728   0
   3  -7  15 0.46129  0.4353   0
   3   7 -15 0.96805 0.49377   0
   3  -7 -15 0.90958 0.48078   0
  -3   7 -15 -0.0065 0.46778   0
   3   7  15  0.2079 0.56524   0
  -3  -7  15 1.31239 0.46129   0
   3   7  15   1.072 0.50027   0
  -3  -8 -15  1.6432 0.53946   0
   3   8 -15-0.53946 0.49606   0
   3  -8  15 0.58287 0.46506   0
   3  -8  15 0.98592 0.47746   0
  -3   8  15  0.8805 0.56427   0
  -3  -8  15 0.53326 0.44645   0
   3  -8 -15  0.0372 0.44025   0
   3   8  15 0.89291 0.62007   0
   3   8  15-0.32864 0.47746   0
   3  -8 -15 0.04341 0.48986   0
  -3   8 -15-0.49606 0.47746   0
   3  -9  15 0.54315 0.47231   0
  -3   9  15 0.51363 0.56086   0
   3   9 -15-0.20664 0.49002   0
  -3  -9 -15-0.03542 0.48412   0
  -3  -9 -15 0.11808 0.51363   0
  -3   9 -15  0.1535 0.50183   0
   3   9  15-0.33061 0.52544   0
   3  -9 -15  0.4546 0.50773   0
  -3  -9  15 0.78521  0.4664   0
  -3 -10 -15 0.69527 0.51585   0
  -3 -10 -15-0.34203 0.48781   0
  -3  10  15 1.24477 0.59435   0
   3  10 -15 0.75135 0.59435   0
   3  10  15 0.78499 0.62799   0
  -3  10 -15 0.37007 0.54388   0
  -3 -10  15 0.91395 0.51024   0
   3 -10 -15  0.3196 0.52146   0
  -3 -11 -15 0.78697 0.54769   0
   3   0  16 0.30151 0.40704   0
   3   0 -16 0.97991 0.43719   0
   3   0 -16 0.62564 0.38443   0
  -3   0 -16 0.38443 0.42212   0
  -3   0 -16 0.31659 0.37689   0
  -3   0  16 0.11307 0.39197   0
   3   1 -16 15.2718 0.86345   0
  -3  -1 -16 15.1817  0.9085   0
  -3   1  16 14.0405 0.90099   0
   3  -1  16 13.6801 0.88597   0
   3   1  16 14.2357 0.89348   0
  -3   1 -16 15.7674 0.85594   0
   3  -1 -16 13.9353 0.86345   0
  -3  -1  16  14.536 0.88597   0
  -3   1 -16 14.4534 0.89348   0
  -3  -1  16 13.0794 0.83342   0
   3  -2  16 3.54737 0.54917   0
  -3   2  16  3.8739 0.57886   0
   3  -2  16 3.68837 0.57886   0
  -3   2  16 3.48058 0.58628   0
  -3  -2 -16 4.60119 0.60854   0
   3   2 -16 3.85906 0.60854   0
   3   2  16 5.21715  0.5937   0
  -3  -2  16 3.96296  0.5937   0
   3  -2 -16 4.51955 0.60854   0
  -3  -2  16 3.40636 0.57886   0
   3   2  16 3.94812 0.58628   0
  -3   2 -16 4.61603 0.60112   0
  -3   3  16 21.8081 1.21601   0
  -3   3  16 24.2037 1.23785   0
   3  -3  16 25.1575 1.17232   0
  -3  -3 -16 25.1867 1.23057   0
   3  -3  16 24.7862 1.20873   0
   3   3 -16 24.7134 1.21601   0
  -3   3 -16 24.4076 1.22329   0
   3   3  16 23.7522 1.23057   0
  -3  -3  16 24.9828  1.1796   0
   3   3  16 25.9367 1.23785   0
   3  -3 -16 25.7037 1.20145   0
  -3  -3  16  23.876 1.18688   0
   3   4 -16 6.06013 0.70252   0
  -3   4  16  6.6704 0.70962   0
  -3  -4 -16 7.86256 0.72381   0
  -3   4  16 8.47283 0.75929   0
   3  -4  16 6.85491 0.65285   0
   3  -4  16 7.86966 0.71671   0
   3  -4 -16 8.69991 0.72381   0
  -3  -4  16 8.77797 0.71671   0
   3   4  16 7.59291 0.73091   0
  -3  -4  16 7.13166 0.68123   0
   3   4  16 9.16116 0.78768   0
  -3   4 -16  7.9832 0.75929   0
  -3  -5 -16 3.73962 0.63244   0
   3   5 -16 4.58516 0.65306   0
   3  -5  16 5.35509 0.64619   0
  -3   5  16 6.07001 0.70118   0
  -3   5  16 5.07324 0.67368   0
   3  -5  16 4.16583 0.57057   0
  -3   5 -16 4.65391 0.64619   0
   3   5  16 4.95638 0.64619   0
   3  -5 -16 4.94263 0.63244   0
  -3  -5  16 6.07689 0.63244   0
  -3  -5  16 3.89086 0.56369   0
   3   5  16 3.84961  0.6943   0
   3   6 -16 4.18606 0.64248   0
  -3  -6 -16 4.66957 0.66897   0
   3  -6  16 5.61011 0.65573   0
  -3   6  16 5.16634 0.72196   0
  -3   6  16 6.07376 0.70872   0
   3  -6  16 5.07361 0.60274   0
   3   6  16 5.05374 0.66897   0
  -3  -6  16 5.81544 0.63586   0
   3   6  16 5.49089 0.74183   0
  -3   6 -16 6.43143 0.69547   0
   3  -6 -16 6.81559 0.66235   0
   3  -7  16 7.40682  0.6797   0
  -3   7  16 7.96583 0.80039   0
   3   7 -16 5.46936 0.68605   0
  -3   7  16 7.85149 0.74957   0
   3  -7  16 7.20355 0.71146   0
  -3  -7 -16 7.94042 0.73687   0
   3   7  16 7.29883 0.81945   0
  -3  -7  16 7.92771 0.69876   0
   3   7  16 7.12732 0.73052   0
  -3   7 -16 7.01298 0.72417   0
   3  -7 -16 8.15005 0.69876   0
  -3  -8 -16 3.24249 0.60114   0
   3  -8  16 3.35786 0.57685   0
   3  -8  16 2.76887 0.57078   0
  -3   8  16 3.97722 0.66186   0
   3   8 -16 3.12105 0.65578   0
   3   8  16  3.6554 0.77116   0
   3  -8 -16 4.01365 0.60721   0
   3  -8 -16 4.43262 0.65578   0
  -3   8 -16 4.29296 0.61328   0
  -3  -8  16 3.86185 0.58899   0
   3   8  16 2.81745 0.61328   0
   3   9 -16 3.27678 0.68893   0
  -3  -9 -16 2.95836 0.63683   0
   3  -9  16 2.76152 0.57894   0
  -3   9  16 2.43153 0.64841   0
  -3  -9 -16 2.64574 0.62525   0
   3   9  16  3.8094 0.76999   0
  -3   9 -16 1.75418 0.60209   0
  -3  -9  16 2.07838 0.57315   0
   3  -9 -16 2.52995 0.65999   0
  -3 -10 -16 2.48265 0.58901   0
  -3 -10 -16 3.48451 0.71562   0
  -3  10  16 3.73222 0.75415   0
  -3 -10  16 3.06064 0.62204   0
  -3  10 -16 1.64592 0.58901   0
   3  10  16 2.38356  0.6991   0
   3 -10 -16 3.67718 0.66607   0
   3   0  17 1.42761 0.45391   0
   3   0 -17 0.86389 0.40998   0
  -3   0  17 1.44957 0.47587   0
  -3   0 -17 1.03959 0.47587   0
   3   0 -17  0.8346 0.47587   0
   3   1 -17 1.83796 0.45949   0
   3  -1  17 1.16696 0.46679   0
  -3   1  17 1.77232 0.51055   0
  -3  -1 -17 1.32013 0.48867   0
  -3   1 -17 0.92628 0.47408   0
  -3   1 -17 1.13049 0.43761   0
   3  -1 -17 0.43761 0.45949   0
  -3  -1  17 0.65642 0.43761   0
  -3  -1  17 0.90439 0.46679   0
   3   1  17 0.76582 0.43761   0
   3   2 -17 0.36783  0.4688   0
   3  -2  17 0.23079  0.4111   0
  -3  -2 -17 0.34619 0.46159   0
  -3   2  17 0.56977  0.4688   0
   3  -2  17  0.4111 0.45438   0
   3  -2 -17 0.76451 0.47601   0
  -3  -2  17 0.42553 0.43995   0
  -3   2 -17  0.4688 0.45438   0
   3   2  17 1.26937  0.4688   0
  -3  -2  17 0.32455 0.44716   0
  -3   3  17 1.94042 0.53822   0
  -3  -3 -17 2.22369 0.57363   0
   3   3 -17 2.61319 0.58071   0
   3  -3  17 2.16704 0.50281   0
  -3   3  17 3.18682 0.57363   0
   3  -3  17 2.53529 0.56655   0
  -3  -3  17 2.06081 0.51697   0
   3  -3 -17 3.09476 0.58779   0
  -3  -3  17 2.55654  0.5453   0
   3   3  17 2.35117  0.5453   0
   3   3  17 1.50135 0.49573   0
  -3   3 -17 3.18682 0.58071   0
  -3   4  17 4.05536 0.61487   0
   3  -4  17 1.95514 0.53887   0
  -3   4  17 2.59073 0.59414   0
  -3  -4 -17 2.49401 0.60105   0
   3  -4  17 3.32304 0.57342   0
   3   4 -17   2.646 0.60796   0
   3  -4 -17 3.43358 0.58723   0
   3   4  17 2.10022 0.58032   0
  -3   4 -17 3.81356 0.65632   0
  -3  -4  17 2.07259 0.52506   0
  -3  -4  17 2.19694 0.53196   0
   3   4  17 2.99834 0.62868   0
  -3   5  17 0.79061 0.50251   0
  -3  -5 -17 0.69681 0.53601   0
   3  -5  17 -0.0737 0.42211   0
   3   5 -17 0.51591 0.50251   0
   3  -5  17 0.53601 0.46231   0
  -3   5  17 1.15242 0.50921   0
  -3  -5  17 0.89111 0.48241   0
   3   5  17  0.1072 0.44221   0
   3  -5 -17 -0.0871 0.47571   0
   3   5  17  0.0402 0.52931   0
  -3  -5  17 1.03182 0.48911   0
  -3   5 -17 -0.0134 0.46901   0
  -3   6  17 1.42818 0.56223   0
  -3  -6 -17-0.16156 0.48468   0
   3   6 -17 0.12279 0.47822   0
   3  -6  17-0.16802 0.42005   0
   3  -6  17 0.03877  0.4459   0
  -3   6  17 0.12279 0.45237   0
   3   6  17 0.07109 0.45237   0
   3  -6 -17 0.21972 0.47822   0
  -3  -6  17  0.8078 0.47822   0
  -3   6 -17 0.26496 0.47822   0
   3   6  17 0.71086  0.5493   0
  -3   7  17-0.00621 0.50277   0
   3  -7  17-0.22345 0.42828   0
   3   7 -17-0.54001 0.43449   0
   3  -7  17 0.30414  0.4469   0
  -3  -7 -17 0.09931 0.49035   0
  -3   7  17 0.19862 0.45311   0
   3   7  17 0.45311 0.47794   0
  -3  -7  17 0.60829 0.47794   0
   3   7  17-0.34759 0.54622   0
   3  -7 -17-0.04345  0.4407   0
  -3   7 -17 0.69519 0.47173   0
  -3   8  17 1.17661 0.60019   0
   3  -8  17 0.70715 0.48728   0
  -3  -8 -17 0.79035 0.54671   0
   3   8 -17 1.08153 0.51105   0
   3   8  17 0.26147 0.61207   0
  -3  -8  17 0.45163 0.43974   0
   3  -8 -17-0.01188 0.49323   0
   3   8  17 0.87949 0.54671   0
   3  -8 -17 1.18849 0.52294   0
  -3   8 -17 0.77846 0.50511   0
  -3  -9 -17 0.36867 0.52748   0
   3  -9  17 1.00959 0.50479   0
   3   9 -17  0.0397 0.53316   0
  -3  -9 -17 0.61823  0.5445   0
  -3   9  17 0.68629  0.5842   0
   3   9  17 0.22687 0.57853   0
  -3  -9  17 0.62958 0.50479   0
  -3   9 -17-0.27792 0.48211   0
   3  -9 -17  0.7657 0.57286   0
  -3 -10 -17 0.48607 0.51308   0
  -3 -10 -17-0.25924 0.52928   0
  -3 -10  17-0.28624 0.47527   0
  -3   0 -18 1.76253 0.51881   0
   3   0 -18  1.3219 0.50459   0
  -3   0  18 1.87624  0.5117   0
   3   0  18 1.27925 0.46906   0
   3   1 -18 7.89569 0.65148   0
  -3   1  18 6.59272 0.72938   0
   3  -1  18 7.39999  0.7223   0
  -3  -1 -18  5.8421 0.67981   0
   3   1  18 7.18047 0.70813   0
  -3   1 -18 7.37875 0.65148   0
  -3  -1  18 6.20325 0.67273   0
   3  -1 -18 7.69033 0.68689   0
  -3  -1  18 7.44248 0.70813   0
  -3   1 -18 6.93971 0.69397   0
  -3  -2 -18 3.27171  0.6025   0
   3  -2  18 4.44168  0.6095   0
   3   2 -18 4.07037  0.6025   0
   3  -2  18 3.19465 0.61651   0
  -3   2  18 4.70089 0.66555   0
  -3   2 -18 4.81999 0.59549   0
   3  -2 -18  3.9863 0.61651   0
   3   2  18 4.16145  0.6095   0
  -3  -2  18 4.31557 0.59549   0
  -3  -2  18 3.50991 0.59549   0
  -3   3  18  15.765 0.99133   0
   3   3 -18 17.4585 0.99133   0
  -3  -3 -18 14.9113 0.98445   0
  -3   3  18 15.9922 1.03264   0
   3  -3  18 17.5755 1.01887   0
   3  -3  18 17.7683 0.97068   0
  -3  -3  18 16.4878 0.97068   0
  -3   3 -18 18.2227 0.99822   0
   3   3  18 16.0748 1.01199   0
   3  -3 -18 15.7856 0.95691   0
  -3  -3  18 15.9164 0.95003   0
   3  -4  18 6.26523 0.64535   0
   3  -4  18  7.9391 0.73274   0
  -3   4  18 7.12569 0.71929   0
   3   4 -18 5.74089  0.6924   0
  -3  -4 -18 6.00978 0.71257   0
  -3   4  18 4.92748 0.69912   0
   3   4  18 5.00815 0.67896   0
   3   4  18 5.70055 0.71257   0
   3  -4 -18 6.12406 0.67896   0
  -3   4 -18 5.82156 0.68568   0
  -3  -4  18 6.23162 0.68568   0
  -3  -4  18 5.91567 0.65207   0
   3  -5  18 3.42548 0.61985   0
   3  -5  18 2.15969 0.54155   0
  -3   5  18 2.87088  0.6329   0
  -3   5  18 1.80735 0.54808   0
  -3  -5 -18 2.66209  0.6329   0
   3   5 -18 2.09444 0.58723   0
   3   5  18 2.04877 0.60028   0
  -3   5 -18 2.62294 0.61333   0
   3   5  18 2.54465 0.59375   0
  -3  -5  18 1.80083 0.52198   0
  -3  -5  18 2.93613 0.57418   0
   3  -5 -18 3.04052 0.57418   0
   3  -6  18 3.77476 0.60497   0
  -3   6  18 3.83778 0.61127   0
  -3   6  18 4.72633 0.66169   0
   3   6 -18 3.24541 0.58606   0
  -3  -6 -18 3.52899 0.63648   0
   3  -6  18 3.98272 0.57346   0
   3  -6 -18 4.34822 0.61757   0
  -3   6 -18 3.82517 0.59237   0
   3   6  18 3.86299 0.63648   0
   3   6  18 2.77278 0.68059   0
  -3  -6  18 3.13828 0.56086   0
  -3   7  18 4.20088 0.64862   0
  -3   7  18 5.08592 0.68499   0
   3   7 -18 4.15845  0.6365   0
  -3  -7 -18  4.3888 0.64862   0
   3  -7  18 4.90406 0.65468   0
   3  -7  18 3.98872   0.588   0
   3   7  18  4.7222 0.73955   0
  -3   7 -18 3.14005 0.66681   0
   3  -7 -18 4.17663 0.64256   0
  -3  -7  18 4.23725 0.58194   0
   3   7  18 4.41305 0.67287   0
   3   8 -18 1.67969 0.56377   0
  -3  -8 -18 2.17953 0.59864   0
  -3   8  18 3.30127  0.6277   0
   3  -8  18 2.62706 0.55796   0
   3   8  18 1.48789 0.63352   0
  -3  -8  18 2.19116 0.56377   0
   3   8  18 2.47595 0.61027   0
   3  -8 -18 2.80724 0.61608   0
  -3   8 -18 1.76687 0.55796   0
   3  -8 -18 2.91767 0.61608   0
   3   9 -18  4.1373 0.64975   0
   3  -9  18 4.94255 0.63309   0
  -3   9  18 5.63118 0.74416   0
  -3  -9 -18 6.21428 0.71639   0
   3  -9 -18 5.03141 0.74416   0
  -3   9 -18 5.20912 0.66641   0
  -3  -9  18 4.50383 0.62754   0
   3   9  18 5.32574 0.78859   0
   3   0  19 0.54484 0.47587   0
   3   0 -19 0.80002 0.51036   0
  -3   0 -19  0.6345 0.48277   0
  -3   0  19 0.15173 0.46208   0
   3   1 -19 1.61514 0.50172   0
  -3  -1 -19 1.19589 0.48798   0
   3  -1  19 1.21651 0.50172   0
  -3   1  19 0.90036 0.51547   0
   3   1  19 1.39521 0.54296   0
   3  -1 -19 1.52579  0.5086   0
  -3  -1  19 0.92785 0.50172   0
  -3  -1  19 0.88661 0.49485   0
  -3   1 -19 0.96908 0.49485   0
  -3  -2 -19 1.61226 0.55103   0
   3  -2  19 3.18371 0.61225   0
   3   2 -19 2.45581 0.55783   0
  -3   2  19 2.05445 0.59184   0
  -3   2 -19 2.13608 0.52382   0
  -3  -2  19 2.34697 0.56463   0
  -3  -2  19 2.10207 0.54422   0
  -3   2 -19 2.97963 0.61225   0
   3  -2 -19 2.03404 0.56463   0
   3   2  19   1.932 0.53742   0
   3  -3  19 3.28426 0.60869   0
  -3   3  19 3.54513  0.6622   0
   3   3 -19 4.22071 0.62207   0
   3  -3  19 3.46486 0.62207   0
  -3  -3 -19 3.77255 0.64882   0
   3   3  19 3.91302 0.63545   0
  -3  -3  19 3.91971 0.56856   0
   3  -3 -19 3.27757   0.602   0
  -3  -3  19 3.70566 0.61538   0
  -3   3 -19 4.09362 0.60869   0
  -3   4  19 1.88885 0.56208   0
  -3  -4 -19 1.62742 0.59476   0
   3   4 -19 1.37906 0.56208   0
  -3   4  19 0.75162 0.52287   0
   3  -4  19 1.71892 0.54247   0
   3  -4  19 1.50324 0.52287   0
   3  -4 -19 1.74506 0.54247   0
  -3  -4  19 1.52285 0.52287   0
  -3  -4  19 1.75813 0.53594   0
  -3   4 -19 1.41827 0.53594   0
   3   4  19 2.05878 0.58169   0
  -3   5  19 1.84185 0.55255   0
   3  -5  19 1.25119 0.49539   0
  -3   5  19 0.92092 0.49539   0
   3   5 -19 0.64782 0.51445   0
  -3  -5 -19 1.17497 0.56526   0
   3  -5  19 0.95268 0.48269   0
   3   5  19 0.33026 0.50809   0
  -3  -5  19 0.77485 0.48904   0
  -3  -5  19 0.57796 0.47634   0
  -3   5 -19 1.20673  0.5208   0
   3   5  19 1.23848 0.51445   0
   3  -5 -19 1.87995 0.57161   0
   3   6 -19-0.19042 0.46684   0
  -3  -6 -19 0.55284 0.52212   0
  -3   6  19 1.44966 0.57127   0
  -3   6  19 0.29485 0.49141   0
   3  -6  19 0.20885 0.45455   0
   3  -6  19 0.06143 0.42384   0
   3  -6 -19 0.74326 0.51598   0
   3   6  19 0.39313 0.47913   0
  -3  -6  19 0.09828 0.42998   0
  -3   6 -19 0.77397 0.52212   0
   3   6  19 0.60812 0.55284   0
   3  -7  19 0.60952 0.47933   0
   3  -7  19 0.42607 0.49117   0
   3   7 -19 0.84622 0.52667   0
  -3   7  19 0.02959 0.47933   0
  -3  -7 -19 0.06509 0.52075   0
  -3   7  19 1.64511 0.56809   0
  -3   7 -19 0.77521 0.52075   0
   3   7  19 0.59768 0.58585   0
  -3  -7  19 0.56809 0.48525   0
   3  -7 -19 0.35506 0.53259   0
   3   7  19 1.08293 0.56218   0
  -3  -8 -19-0.84625 0.48276   0
  -3   8  19 1.20973 0.55091   0
   3  -8  19 0.59067 0.47708   0
   3   8 -19-0.57931 0.48844   0
  -3   8 -19-0.40892 0.46004   0
   3   8  19 0.56795 0.60771   0
   3  -8 -19 0.10791 0.52819   0
   3   8  19 0.34645 0.52251   0
  -3  -8  19 0.11359  0.4714   0
   3  -9  19 0.60868 0.49456   0
  -3  -9 -19 0.46738 0.55434   0
  -3   9  19  0.7989  0.5489   0
   3   9  19 0.26087 0.60325   0
   3   9  19-0.24999 0.54347   0
  -3  -9  19 1.30432  0.5489   0
  -3   0  20 3.92724 0.64897   0
   3   0 -20 3.41878 0.59544   0
  -3   0 -20  3.3987 0.62889   0
   3   0  20 3.39201 0.64897   0
   3  -1  20 4.69423 0.64012   0
  -3  -1 -20 3.74739 0.69347   0
  -3   1  20 4.56754  0.6668   0
  -3  -1  20 5.06097 0.68013   0
  -3   1 -20  3.6407 0.64012   0
   3   1  20 5.08764 0.67346   0
   3  -1 -20 4.76091 0.64012   0
   3  -2  20  7.4402  0.7394   0
  -3  -2 -20 7.03089 0.71959   0
   3   2 -20 7.83631 0.70639   0
  -3   2  20 8.14659 0.78561   0
   3   2  20 6.83284  0.7394   0
   3  -2 -20 7.73728   0.746   0
  -3   2 -20 7.62505 0.70639   0
  -3  -2  20 6.56216 0.71959   0
  -3  -2  20 7.38078 0.70639   0
  -3   2 -20 8.85298 0.76581   0
  -3   3  20 4.45556 0.68197   0
   3   3 -20 4.86474 0.63651   0
   3  -3  20 5.57269 0.62352   0
  -3  -3 -20 4.81928  0.6495   0
   3  -3  20 4.44257 0.65599   0
  -3   3 -20 5.44929  0.6495   0
   3  -3 -20  3.6242 0.62352   0
   3   3  20  4.6634 0.66249   0
  -3  -3  20 5.29341 0.61702   0
  -3  -3  20 5.63115 0.66249   0
  -3  -4 -20 3.81148 0.61619   0
   3   4 -20 4.35779 0.62889   0
  -3   4  20 4.57377 0.67971   0
   3  -4  20  5.2789 0.60348   0
   3  -4  20 5.28525 0.66701   0
   3   4  20 4.87869  0.6543   0
   3  -4 -20 4.28791  0.6416   0
  -3  -4  20 5.92685 0.68607   0
  -3   4 -20  4.1291 0.62254   0
  -3  -4  20 4.73259 0.60984   0
  -3   5  20 1.60073 0.55006   0
  -3  -5 -20 0.89616 0.54388   0
   3  -5  20 1.29789 0.52534   0
   3  -5  20 1.47094 0.51297   0
   3   5 -20 1.01977 0.51916   0
   3   5  20 0.95178 0.50679   0
  -3   5 -20 1.11866 0.52534   0
  -3  -5  20 1.24845 0.52534   0
   3  -5 -20 0.78491 0.51916   0
  -3  -6 -20  2.2985  0.5866   0
   3  -6  20 2.17879 0.56864   0
  -3   6  20 1.72388 0.57463   0
   3   6 -20 1.29291 0.55068   0
  -3   6  20 1.81366 0.55667   0
   3  -6  20 1.34678 0.51477   0
   3   6  20 1.26896 0.53871   0
   3  -6 -20 1.97527  0.5866   0
  -3  -6  20 1.25699 0.53273   0
  -3   6 -20 1.58022 0.55068   0
   3  -7  20 6.27011 0.71015   0
  -3   7  20 4.60155 0.70438   0
  -3   7  20 6.88211 0.75057   0
   3  -7  20 6.02762 0.65241   0
   3   7 -20 5.06921 0.66974   0
  -3  -7 -20 5.26551 0.70438   0
   3   7  20 4.83826 0.70438   0
  -3   7 -20 5.84864 0.69283   0
  -3  -7  20 5.05189 0.62932   0
   3   7  20 6.16042 0.77366   0
   3  -7 -20 5.72162 0.68706   0
  -3   8  20 2.05257 0.61577   0
   3   8 -20 0.66015 0.55475   0
   3  -8  20 1.81958 0.55475   0
  -3  -8 -20 1.83067 0.63241   0
   3   8  20   1.226 0.62132   0
   3   8  20 1.60877 0.62687   0
  -3   8 -20 1.50892 0.59358   0
  -3  -8  20 0.97081 0.49927   0
   3  -9  20 4.14127 0.61667   0
   3   0  21 1.28438  0.5384   0
  -3   0 -21 1.25843 0.55137   0
   3   0 -21 1.38168 0.50597   0
  -3   0  21 0.05838 0.46056   0
  -3  -1 -21 0.63366 0.47848   0
   3   1 -21 1.39018 0.50435   0
   3  -1  21 0.87937 0.48495   0
  -3   1  21 0.75005 0.51081   0
   3  -1 -21 1.15741 0.52374   0
   3   1  21 1.20913 0.52374   0
  -3  -1  21 0.96343 0.50435   0
  -3   1 -21 0.84057 0.53668   0
   3  -2  21 0.49315 0.52518   0
  -3  -2 -21 0.57641 0.48675   0
  -3   2  21-0.19854 0.48035   0
   3   2 -21 1.15283 0.49956   0
  -3  -2  21 0.88383 0.51237   0
  -3  -2  21 0.57641 0.49956   0
   3  -2 -21 0.45473 0.48675   0
  -3   2 -21  0.6917 0.52518   0
   3   2  21 0.67889 0.49315   0
  -3  -3 -21 0.52966 0.53597   0
   3   3 -21 1.07824 0.52966   0
   3  -3  21 0.95844 0.51075   0
  -3   3  21 1.46288  0.5675   0
   3  -3  21 0.89538 0.49814   0
   3   3  21 0.92061 0.49814   0
  -3  -3  21  0.4603 0.49814   0
   3  -3 -21 1.05302 0.52336   0
  -3  -3  21 0.66838 0.47922   0
  -3   3 -21 1.24849 0.52336   0
   3  -4  21 1.91985 0.54324   0
   3  -4  21 1.03092 0.52472   0
   3   4 -21 1.19759 0.56176   0
  -3  -4 -21 0.67288 0.53089   0
  -3   4  21 0.36422 0.51855   0
   3  -4 -21 2.09888  0.5741   0
  -3   4 -21 0.99388 0.53089   0
  -3  -4  21 1.94455 0.53707   0
  -3  -4  21 2.03714 0.55558   0
   3   4  21 1.71614 0.58645   0
  -3   5  21 0.65543 0.52314   0
   3  -5  21 0.41491 0.51111   0
   3  -5  21 0.63739 0.47504   0
  -3  -5 -21 0.39085 0.54118   0
   3   5 -21 1.01622 0.57125   0
  -3   5 -21 1.28079 0.54118   0
   3   5  21 0.07817   0.457   0
  -3  -5  21 1.47923 0.52916   0
   3  -5 -21 2.35113 0.58327   0
   3  -6  21 0.88053 0.48983   0
   3  -6  21 0.92718 0.53065   0
   3   6 -21 0.55981 0.54231   0
  -3   6  21 1.00882 0.52482   0
  -3  -6 -21 0.27991 0.53065   0
  -3  -6  21-0.22159 0.44318   0
   3  -6 -21 0.69393 0.55981   0
   3   6  21 1.14878 0.57147   0
  -3   6 -21 1.24208 0.55398   0
   3  -7  21  0.2871 0.48413   0
  -3   7  21 1.06396 0.56857   0
   3   7 -21 -0.1914  0.4785   0
  -3  -7 -21 0.64738 0.55168   0
  -3   7  21 1.07522 0.54605   0
  -3  -7  21 0.40532 0.48976   0
   3  -7 -21 0.36591 0.51791   0
   3   7  21-0.00563  0.4785   0
  -3   7 -21 0.21392 0.48413   0
  -3   8  21 1.19166  0.6175   0
   3  -8  21-0.35208   0.455   0
  -3  -8 -21-0.49833 0.54708   0
   3   8  21-0.34125 0.54708   0
   3   8  21 1.18624 0.63375   0
   3   0  22 1.99362 0.56601   0
   3   0 -22 1.59741 0.58488   0
  -3   0  22 2.48416 0.59746   0
  -3   0 -22 2.14455 0.59117   0
  -3  -1 -22 3.18505 0.59563   0
  -3   1  22 4.78385  0.6646   0
   3  -1  22  3.6114 0.63952   0
   3   1 -22 4.31988 0.63325   0
   3  -1 -22 5.33559 0.65206   0
  -3   1 -22 3.63648 0.64579   0
  -3  -1  22 3.84965 0.63952   0
   3   1  22 3.57378 0.64579   0
  -3   2  22 2.52248 0.60888   0
   3  -2  22 1.92603 0.56538   0
  -3  -2 -22 2.16834 0.57781   0
  -3  -2  22 2.21804 0.59024   0
  -3  -2  22 2.40443 0.60266   0
  -3   2 -22 3.26183 0.60888   0
   3   2  22 3.19349 0.61509   0
   3  -2 -22  2.1497 0.57781   0
   3  -3  22 8.19637 0.78352   0
  -3   3  22 7.63321 0.78352   0
   3   3 -22 7.79848 0.74679   0
  -3  -3 -22 8.59425 0.78352   0
  -3  -3  22 9.10843 0.78964   0
  -3   3 -22 8.44734 0.75292   0
   3   3  22 7.02721 0.76516   0
   3  -3 -22  8.0617 0.75292   0
  -3  -3  22 9.33492 0.74067   0
  -3   3 -22   7.572 0.72843   0
   3   4 -22 3.81506 0.63584   0
  -3  -4 -22 3.91103 0.62385   0
   3  -4  22 3.95302 0.65984   0
  -3   4  22 4.75682 0.70183   0
   3  -4  22 3.92903 0.57586   0
  -3  -4  22 3.58112 0.58186   0
   3   4  22 3.47914 0.63584   0
  -3  -4  22 3.76107 0.63584   0
   3  -4 -22 5.20671 0.67783   0
  -3   4 -22 4.34293 0.63584   0
   3   5 -22 6.17143 0.69611   0
   3  -5  22 6.69205 0.67271   0
   3  -5  22 6.28842 0.72536   0
  -3  -5 -22 6.57505 0.73706   0
  -3   5  22 7.15417 0.74876   0
  -3  -5  22 6.77394 0.69611   0
   3  -5 -22 7.14832 0.74291   0
  -3   5 -22 6.79734 0.70781   0
   3   5  22 7.91463 0.76631   0
   3   6 -22 0.94234 0.57903   0
  -3  -6 -22 2.35585 0.63579   0
   3  -6  22  0.8288 0.54497   0
  -3   6  22 1.35674 0.57903   0
   3  -6  22 2.07201  0.5847   0
  -3   6 -22 1.19211 0.56767   0
   3  -6 -22 0.88557 0.57903   0
   3   6  22 1.78817 0.62444   0
  -3  -6  22 1.24888 0.52226   0
   3   7 -22 0.92737 0.57617   0
   3  -7  22 2.23336 0.58166   0
  -3  -7 -22  2.0852 0.62556   0
  -3  -7  22 2.77661 0.62556   0
   3  -7 -22 0.41155 0.58715   0
  -3   7 -22 1.19076 0.57069   0
   3   7  22 1.32794 0.59812   0
  -3   0 -23 0.74393  0.5427   0
  -3   0  23 0.31709 0.50612   0
   3   0  23 0.20733 0.51831   0
   3   0 -23 0.17074 0.48173   0
   3   1 -23 1.02753 0.53504   0
  -3   1  23 0.55328 0.49856   0
   3  -1  23 0.61408 0.51072   0
  -3  -1 -23  0.5472 0.50464   0
   3  -1 -23 0.83296 0.53504   0
  -3  -1  23 0.84512 0.49856   0
   3   1  23 0.55328  0.5168   0
  -3   1 -23  0.4864 0.49856   0
   3   2 -23 0.04219 0.44001   0
  -3  -2 -23 0.34357 0.47618   0
  -3   2  23 0.00603 0.47618   0
   3  -2  23-0.07233 0.47015   0
   3  -2 -23  0.4159 0.48823   0
  -3  -2  23 0.12055 0.48823   0
  -3   2 -23 0.18685 0.50631   0
   3   2  23 0.12055 0.47618   0
  -3   3  23 0.79631 0.54672   0
   3  -3  23 1.53915 0.54078   0
  -3  -3 -23 1.30738 0.56455   0
  -3  -3  23  1.6164 0.55267   0
  -3  -3  23 0.64181 0.49918   0
   3  -3 -23 1.11722 0.55267   0
  -3   3 -23 1.76497 0.59427   0
   3   3  23 1.88976 0.57644   0
  -3   4  23 2.57629 0.65282   0
   3   4 -23 0.68196  0.5479   0
   3  -4  23 1.33477 0.55373   0
  -3  -4 -23 0.86848 0.55956   0
   3  -4  23 1.49215 0.54207   0
   3  -4 -23 2.40143 0.62367   0
  -3   4 -23 1.99342 0.57704   0
  -3  -4  23 1.67867  0.5479   0
   3   4  23 1.41055 0.56539   0
  -3  -4  23  2.4772 0.61201   0
   3  -5  23 0.87583 0.50616   0
  -3   5  23 0.21043 0.50616   0
   3   5 -23 0.74503 0.54029   0
   3  -5  23 0.94977 0.54029   0
  -3  -5 -23 1.71754 0.61422   0
   3  -5 -23 0.61991 0.51185   0
  -3  -5  23 1.20569 0.55166   0
   3   5  23 1.00095 0.54029   0
  -3   5 -23-0.35261 0.47204   0
   3  -6  23 0.19338 0.47517   0
   3   6 -23-0.25969  0.5028   0
  -3  -6 -23 0.29836 0.53043   0
   3  -6  23-0.01658 0.50832   0
  -3   6  23 0.10498  0.5028   0
  -3  -6  23 0.51938 0.51938   0
   3  -6 -23 0.88957 0.58568   0
   3   6  23 0.10498 0.50832   0
  -3   6 -23 -0.4807  0.4586   0
   3  -7 -23-0.44922 0.53479   0
  -3   0  24 1.29502 0.55585   0
   3   0 -24 0.71552 0.50855   0
  -3   0 -24 0.41985 0.52629   0
   3   0  24 0.47307 0.52038   0
  -3  -1 -24  4.6291 0.64277   0
   3   1 -24 4.99471 0.64277   0
   3  -1  24 5.80849 0.70763   0
  -3   1  24 5.36032 0.70763   0
   3  -1 -24 4.52885 0.66046   0
  -3   1 -24 3.21973 0.63687   0
   3   1  24 5.28956 0.68994   0
  -3  -1  24  4.0512 0.66046   0
   3   2 -24 1.62586  0.5673   0
  -3  -2 -24 1.57907  0.5673   0
  -3   2  24 2.20486 0.59654   0
   3  -2  24 2.21655 0.61993   0
   3   2  24  2.7897 0.64917   0
   3  -2 -24 1.75453 0.58484   0
  -3   2 -24 2.39201 0.63748   0
  -3  -2  24 1.85395 0.59069   0
  -3   3  24 6.22992 0.74413   0
   3  -3  24 6.66832 0.75567   0
  -3  -3 -24 5.62423 0.69798   0
   3   3  24 4.88587 0.70375   0
  -3  -3  24 5.80882 0.68068   0
  -3  -3  24 5.13968 0.71529   0
  -3   3 -24 5.91265 0.71529   0
   3  -3 -24  6.8356 0.72682   0
  -3  -4 -24 3.45285 0.63962   0
  -3   4  24 3.44719 0.69057   0
   3   4 -24 2.90945 0.65095   0
   3  -4  24 3.92832 0.68491   0
   3  -4 -24 3.32266 0.67925   0
  -3  -4  24 3.44719 0.59434   0
  -3   4 -24 3.99058 0.63962   0
  -3   4 -24 2.12831 0.58868   0
   3   4  24   4.517 0.67359   0
   3  -5  24 5.44562 0.65237   0
  -3  -5 -24 5.58937 0.71318   0
   3  -5  24 5.06968 0.71871   0
   3   5 -24 3.97503 0.66343   0
  -3   5  24 4.12983  0.6966   0
  -3  -5  24 4.79325 0.65237   0
   3  -5 -24 5.34058 0.69107   0
  -3   5 -24 4.73797 0.65237   0
   3   5  24  4.8983 0.70766   0
   3  -6  24 4.30187 0.69368   0
   3  -6 -24 4.35027 0.70443   0
  -3   6 -24 3.46838 0.69368   0
   3   0 -25 0.57909 0.50455   0
  -3   0 -25 0.76256 0.56189   0
   3   0  25 0.61922 0.54468   0
  -3   0  25 0.17201 0.49882   0
   3  -1  25 0.24588 0.52034   0
  -3  -1 -25 0.38882  0.5089   0
  -3   1  25 0.33736 0.52606   0
   3   1 -25 0.86342  0.5089   0
  -3   1 -25 0.03431 0.51462   0
   3  -1 -25 0.71475 0.53749   0
  -3  -1  25 0.80624 0.53749   0
   3   1  25 0.40026 0.51462   0
   3  -2  25 0.31196 0.52183   0
  -3   2  25 0.57855 0.52751   0
  -3  -2 -25 1.02665 0.56721   0
   3   2 -25 1.05501 0.54452   0
  -3  -2  25 0.36301 0.50482   0
   3   2  25 0.09075 0.51616   0
   3  -2 -25 1.22517 0.56154   0
  -3   2 -25  0.1418 0.52183   0
  -3  -3 -25 0.87321 0.55975   0
  -3   3  25 0.55975 0.55415   0
   3  -3  25-0.49258 0.48698   0
  -3   3 -25 0.05598 0.54856   0
   3  -3 -25 0.50378 0.53176   0
  -3  -3  25  0.2351 0.54856   0
  -3  -3  25 0.34705 0.53176   0
   3   3  25 0.54296 0.53736   0
   3  -4  25 0.63766 0.57719   0
  -3  -4 -25 0.17591 0.53872   0
  -3   4 -25 0.50023 0.54971   0
   3  -4 -25 0.79158  0.5717   0
   3   5 -25 0.71479  0.5643   0
   3  -5  25 0.55356 0.55893   0
   3  -5 -25 0.50519 0.53743   0
  -3   5 -25 0.03762 0.51056   0
  -3   0 -26 0.97829 0.56696   0
  -3   0  26 1.10613  0.5892   0
   3   0  26  2.6625 0.65034   0
   3   0 -26 1.74536 0.61143   0
  -3  -1 -26  5.4831 0.69301   0
  -3   1  26  4.2634 0.72073   0
   3   1 -26 4.08045 0.67638   0
   3  -1  26 5.30015 0.72628   0
  -3  -1  26 6.83586 0.76508   0
  -3   1 -26 4.92315 0.70964   0
   3  -1 -26 4.80672 0.67083   0
   3   1  26 4.92315 0.72628   0
  -3   2  26 1.41939 0.59966   0
   3  -2  26 0.99027 0.56666   0
   3  -2 -26 1.84301 0.60517   0
  -3  -2  26 1.18833 0.57216   0
   3  -3  26 1.70575 0.61928   0
  -3  -3  26 1.83069 0.60299   0
   3  -3 -26  1.9502 0.64101   0
  -3  -1  27   0.414 0.53766   0
  -3  -2  27 0.29354 0.54439   0
  -4   0   0 183.056 5.34484   0
   4   0   0 185.033  5.3742   0
   4   0   0 168.509 5.63851   0
  -4   0   0 179.121 5.35463   0
  -4   1   0 4.34781 0.33145   0
   4  -1   0 4.60127 0.31195   0
   4   1   0 3.57768 0.33145   0
  -4  -1   0  4.3868  0.3022   0
  -4  -1   0 3.63617  0.3022   0
  -4   1   0 3.38271  0.3217   0
   4  -2   0-0.31745 0.12505   0
  -4   2   0 0.40402 0.22125   0
   4  -2   0-0.72147 0.21163   0
  -4   2   0 0.31745 0.22125   0
   4   2   0 0.08658 0.23087   0
  -4  -2   0-0.75995 0.20201   0
  -4  -2   0 0.47136 0.19239   0
  -4   3   0 0.28121 0.22497   0
  -4   3   0 0.64679 0.24372   0
  -4  -3   0 0.00937 0.23435   0
   4   3   0 0.45932 0.27184   0
  -4  -3   0 0.37495  0.2156   0
  -4  -3   0  0.0375 0.14998   0
   4  -3   0 0.02812 0.15935   0
   4  -3   0-0.26247  0.2156   0
   4   4   0 81.6364 2.65183   0
   4  -4   0  82.279 2.59752   0
   4  -4   0 84.3697 2.72423   0
  -4  -4   0  83.003 2.58847   0
   4   4   0 83.0121 2.85999   0
  -4   4   0 80.0797 2.64278   0
  -4   4   0 81.0119 2.84189   0
  -4  -4   0 79.9711 2.69708   0
   4  -5   0 2.08906 0.36407   0
   4   5   0 0.20804 0.33806   0
   4   5   0  0.6848 0.41608   0
  -4   5   0 0.65879 0.39874   0
   4  -5   0 1.19622 0.36407   0
  -4  -5   0 0.64145  0.3554   0
  -4   5   0  0.6848 0.31206   0
  -4   6   0 46.8104 1.84734   0
   4  -6   0 43.5198 1.72364   0
  -4   6   0 45.9114 1.66591   0
   4   6   0 46.8516 1.64941   0
   4   6   0 46.5712 1.85559   0
  -4  -6   0 44.9878 1.60818   0
  -4  -6   0 45.7795 1.73188   0
   4  -6   0 44.7156 1.62467   0
   4   7   0 4.10611 0.67915   0
  -4   7   0 3.56747 0.51521   0
   4  -7   0 2.25602 0.48399   0
   4   7   0 3.88753 0.52302   0
  -4  -7   0  5.0897 0.57766   0
  -4   7   0 3.71579  0.6167   0
   4  -7   0 3.45038 0.46057   0
  -4  -8   0 2.51578 0.52964   0
   4  -8   0 2.08913 0.52228   0
   4   8   0 2.28039  0.4855   0
  -4   8   0 2.89095 0.59584   0
  -4   8   0 2.36131 0.47815   0
   4   8   0 2.37602 0.64734   0
   4  -8   0 1.72133  0.4193   0
  -4   9   0 2.31646 0.57393   0
  -4  -9   0  1.8186  0.5117   0
   4  -9   0 1.74945 0.49787   0
   4   9   0 1.75636 0.61542   0
  -4 -10   0 13.1522 0.85648   0
   4  10   0 13.3598 0.99923   0
   4 -10   0 12.9186 0.88893   0
  -4  10   0 12.3866 0.92137   0
   4  11   0 0.73013 0.55977   0
  -4  11   0 2.05653 0.57193   0
  -4 -11   0 1.32032 0.50501   0
   4 -11   0 1.38116 0.53543   0
   4  12   0 2.73334 0.69617   0
  -4 -12   0 2.96159 0.61628   0
  -4   0   1 84.7521  2.7188   0
   4   0   1 82.0333 2.68946   0
  -4   0   1  85.026 2.56232   0
  -4   0  -1  81.026 2.55254   0
   4   0  -1 85.1238 2.55254   0
  -4   0   1 83.3927 2.53298   0
  -4   0  -1 83.0113 2.53298   0
   4  -1   1 1.22712 0.20452   0
  -4  -1  -1 0.80834 0.19478   0
  -4  -1  -1 1.17842 0.18504   0
   4   1  -1  1.3732 0.28243   0
  -4   1   1 1.11025 0.20452   0
  -4   1   1 0.90573   0.224   0
   4   1   1 0.68173 0.21426   0
  -4  -1   1 0.80834 0.18504   0
   4   1   1  1.0226  0.1753   0
  -4   1  -1 1.29529   0.224   0
  -4   1  -1 0.95442 0.21426   0
   4  -1  -1 0.76938 0.19478   0
  -4  -1   1 0.64278  0.1753   0
  -4   2   1 96.8011 3.03614   0
   4   2  -1 93.8706  3.2283   0
   4  -2   1 98.6842  2.9881   0
   4  -2   1 102.748 3.11301   0
  -4  -2  -1 99.5682  3.1034   0
  -4  -2  -1 96.6089 3.01693   0
  -4   2   1  99.328 3.25713   0
   4  -2  -1 100.443 3.12261   0
  -4  -2   1  97.906 3.09379   0
   4   2   1 101.192 3.26674   0
   4  -2  -1 101.057  2.9881   0
  -4   2  -1 97.7138  3.2187   0
  -4  -2   1 100.644 3.05536   0
   4   2   1 95.5424 3.00732   0
  -4   2  -1 97.6754 3.06497   0
  -4  -3  -1 25.9258 1.02992   0
  -4  -3  -1 27.5362 0.94565   0
   4  -3   1 28.0231   1.058   0
   4   3  -1 25.5606 1.01119   0
   4   3  -1 26.1411 1.10482   0
  -4   3   1 26.9744 1.12354   0
  -4  -3  -1 27.8265 0.97374   0
  -4   3   1 25.8228  0.9831   0
   4  -3   1 28.6036 0.94565   0
  -4  -3   1 25.9632 0.89884   0
  -4  -3   1 26.5437 1.03928   0
   4  -3  -1 27.6298   1.058   0
   4   3   1 25.1861 1.11418   0
  -4   3  -1 26.0475 1.03928   0
   4  -3  -1 28.1916 0.93629   0
  -4   3  -1 26.7123 1.08609   0
   4  -4   1-0.03616 0.27121   0
  -4  -4  -1 0.19889 0.20793   0
  -4   4   1 0.23505 0.30737   0
  -4   4   1 0.12657 0.24409   0
  -4  -4  -1 0.03616 0.29833   0
   4  -4   1-0.24409 0.21697   0
   4   4  -1 0.65091 0.32545   0
   4   4  -1-0.10848 0.27121   0
   4   4   1 0.15369 0.32545   0
   4  -4  -1-0.20793 0.26217   0
   4   4   1 0.39778 0.26217   0
  -4  -4   1-0.40682 0.18081   0
  -4   4  -1 0.30737 0.28025   0
   4  -4  -1-0.19889 0.20793   0
  -4   4  -1 0.11753 0.28025   0
  -4   5   1 23.1455 0.95249   0
  -4   5   1 22.9031 1.13433   0
  -4  -5  -1  22.271  1.0131   0
   4   5  -1   21.89 1.09104   0
   4  -5   1 22.8165 0.92651   0
   4   5  -1 22.1238 0.98713   0
  -4  -5  -1 23.2581 0.92651   0
   4  -5   1 22.1844 1.02176   0
   4  -5  -1 21.9852  0.9092   0
   4  -5  -1 22.5481 1.03908   0
   4   5   1 23.2235 0.94383   0
  -4   5  -1 23.0849 0.99579   0
  -4  -5   1 21.5263 0.89188   0
  -4   5  -1 23.1542 1.10835   0
  -4  -5   1 21.5523  1.0131   0
   4   5   1 24.2885 1.16031   0
  -4   6   1 26.5372 1.27701   0
   4  -6   1 25.2519 1.05457   0
  -4   6   1 25.9604 1.07104   0
   4   6  -1 26.9491  1.2523   0
  -4  -6  -1 25.8369 1.16167   0
   4  -6   1 25.2354 1.14519   0
   4   6  -1 26.7926   1.104   0
  -4  -6  -1 25.9192 1.05457   0
   4  -6  -1 26.4136 1.17815   0
   4   6   1 28.6298 1.29349   0
  -4   6  -1 27.4352 1.12871   0
  -4  -6   1 24.3127 1.02985   0
   4   6   1 26.3394 1.05457   0
   4  -6  -1 25.3672 1.05457   0
  -4   6  -1 25.6968 1.22758   0
  -4  -6   1 23.3982 1.12871   0
   4   7  -1 6.26261 0.60052   0
   4  -7   1 5.35792 0.60052   0
   4   7  -1 6.22361 0.70971   0
  -4  -7  -1 5.94285 0.52253   0
   4  -7   1 5.84926 0.51474   0
  -4  -7  -1 5.61529 0.60832   0
  -4   7   1  6.3016 0.53813   0
  -4   7   1 6.95672 0.70191   0
  -4  -7   1 5.10056 0.59272   0
  -4   7  -1 6.22361 0.64732   0
   4   7   1 5.62309 0.53813   0
  -4   7  -1  6.3562 0.58493   0
  -4  -7   1 5.29553 0.49914   0
   4  -7  -1 4.97577 0.59272   0
   4  -7  -1 5.23314 0.51474   0
   4   7   1 6.05983 0.74871   0
   4  -8   1 3.37351 0.49978   0
   4   8  -1  3.6087 0.66882   0
  -4  -8  -1 2.74878 0.54388   0
  -4   8   1 3.74834 0.49978   0
   4   8  -1 3.99088 0.55858   0
  -4   8   1 3.75569 0.63942   0
   4  -8   1 2.90313 0.56593   0
  -4   8  -1 3.74099 0.52183   0
   4  -8  -1 3.63809 0.49978   0
  -4  -8   1 4.03498 0.57328   0
   4  -8  -1 3.85859 0.61002   0
   4   8   1  3.4617 0.50713   0
   4   8   1 3.52785 0.66882   0
  -4   8  -1 3.49845 0.61002   0
   4   9  -1 1.01567 0.45602   0
  -4  -9  -1 0.84985 0.45602   0
   4   9  -1 0.76693 0.54584   0
  -4   9   1 1.09167 0.53893   0
   4  -9   1-0.02073  0.3731   0
   4  -9   1-0.08982 0.43529   0
  -4   9  -1  1.0364 0.51129   0
  -4   9  -1-0.01382 0.42147   0
   4  -9  -1 0.25565 0.46983   0
   4   9   1 0.36619 0.52511   0
  -4  -9   1 0.26255  0.4422   0
  -4 -10  -1 0.42144 0.45386   0
  -4  10   1 0.30473 0.49276   0
   4 -10   1-0.10374 0.45386   0
   4  10  -1-0.98553  0.4798   0
  -4 -10   1 0.95959 0.48628   0
   4  10   1 0.09726 0.58354   0
   4 -10  -1 -0.4798 0.45386   0
  -4  10  -1 0.40847 0.47331   0
  -4 -11  -1 0.08512 0.46211   0
  -4  11   1 0.42562 0.48035   0
   4  11  -1-0.10945 0.51683   0
   4 -11  -1-0.78436 0.41954   0
  -4  11  -1 0.55939 0.47427   0
   4  11   1-0.35874 0.54115   0
  -4 -11   1 0.58371 0.48035   0
  -4  12   1 0.86113 0.50755   0
  -4 -12  -1 0.25663 0.49044   0
  -4 -12   1 1.06643 0.51896   0
   4  12   1 0.44482 0.54177   0
   4  13   1 0.68456 0.61504   0
  -4   0  -2 31.1377 1.04345   0
  -4   0   2 30.8062 1.06295   0
  -4   0   2 32.1812  1.0532   0
  -4   0  -2 31.6253 1.07271   0
   4   0   2 32.0056 1.06295   0
  -4   0   2 32.5127 1.04345   0
   4   0   2 32.4542 1.11171   0
  -4   0   2 33.0491 1.16047   0
   4   1  -2  13.148 0.60205   0
  -4   1   2 12.9538 0.63118   0
  -4  -1  -2 13.2548 0.54379   0
   4  -1   2 14.6629 0.59234   0
  -4  -1  -2  13.653 0.57292   0
   4  -1   2 13.0703 0.49523   0
  -4   1   2 14.7308 0.57292   0
   4   1   2 13.7306 0.54379   0
   4   1   2 12.9829 0.63118   0
  -4   1  -2  12.847 0.59234   0
   4  -1  -2  13.148 0.49523   0
  -4  -1   2 13.3714 0.58263   0
   4  -1  -2 13.8083 0.59234   0
  -4  -1   2 14.0996 0.57292   0
  -4   1  -2 14.0802 0.58263   0
   4  -2   2 46.0011 1.49348   0
   4   2  -2 46.7286 1.64666   0
  -4   2   2 43.8279 1.67538   0
  -4   2   2  46.585  1.5222   0
  -4  -2  -2 46.1447 1.57964   0
   4  -2   2 46.6808 1.58921   0
  -4  -2  -2 47.6669 1.49348   0
   4   2   2 46.4414 1.51263   0
   4  -2  -2 49.1603  1.4839   0
   4  -2  -2 49.2561 1.61794   0
  -4  -2   2 46.7765 1.57964   0
  -4  -2   2 47.6286 1.57007   0
   4   2   2 46.4702 1.69452   0
  -4   2  -2 46.0681 1.60836   0
  -4   2  -2 46.6233 1.58921   0
  -4  -3  -2 19.0428 0.79306   0
  -4   3   2 15.5814 0.85837   0
  -4   3   2 18.0165 0.70909   0
   4   3  -2 15.7586 0.79306   0
   4   3  -2 16.0292 0.80239   0
   4  -3   2 17.4101 0.76507   0
   4  -3   2 19.0802 0.69043   0
  -4  -3  -2 17.3261  0.6811   0
   4   3   2 17.6713 0.69976   0
   4  -3  -2 18.3897 0.79306   0
   4  -3  -2 18.7723 0.67177   0
  -4  -3   2 17.7833 0.79306   0
  -4   3  -2 15.1428 0.76507   0
  -4  -3   2  16.701 0.63445   0
   4   3   2 15.9172 0.84904   0
  -4   3  -2 16.7663 0.78373   0
  -4  -4  -2 45.8429  1.5317   0
  -4   4   2 41.6713 1.72992   0
   4  -4   2 46.2934 1.52269   0
  -4   4   2  43.266 1.51368   0
   4   4  -2 45.2482  1.6218   0
   4   4  -2 43.4372 1.68487   0
  -4  -4  -2 44.2211 1.61279   0
   4  -4   2 45.7888 1.61279   0
   4   4   2 45.7618 1.75695   0
   4  -4  -2 44.0859 1.50467   0
  -4  -4   2  45.023 1.47764   0
   4  -4  -2 44.9599 1.63982   0
  -4  -4   2 44.9509  1.6218   0
  -4   4  -2   45.05  1.6218   0
   4   4   2 46.6268  1.5317   0
  -4   4  -2  41.464 1.65784   0
   4  -5   2 1.60543 0.40567   0
   4   5  -2  1.4328  0.4402   0
   4  -5   2 2.26141 0.38841   0
  -4   5   2 1.60543 0.45746   0
  -4  -5  -2 1.24291 0.32799   0
   4   5  -2 1.90752  0.4143   0
  -4   5   2  2.4254 0.38841   0
  -4  -5  -2  0.9926 0.40567   0
  -4   5  -2 0.51788 0.38841   0
   4   5   2 0.82861 0.31936   0
  -4   5  -2 0.63872 0.39704   0
   4  -5  -2 1.32059 0.31936   0
  -4  -5   2 0.88903  0.2762   0
  -4  -5   2 1.06165 0.38841   0
   4   5   2 2.87423 0.58693   0
   4  -5  -2 0.47472 0.37115   0
   4  -6   2 29.7925 1.18283   0
  -4  -6  -2  30.811 1.20747   0
   4   6  -2 30.5317 1.25675   0
  -4   6   2 30.4907 1.41282   0
   4  -6   2   30.31  1.2814   0
  -4  -6  -2 30.3592 1.29782   0
  -4   6   2 29.8007 1.17461   0
   4   6  -2 33.8174 1.40461   0
  -4  -6   2 28.9136 1.14176   0
   4   6   2 30.7699 1.42104   0
  -4  -6   2 30.4249 1.28961   0
  -4   6  -2 30.6796  1.2814   0
  -4   6  -2 29.9403 1.36354   0
   4  -6  -2 30.2771 1.18283   0
   4   6   2 30.7535 1.17461   0
   4  -6  -2 31.1314 1.30604   0
  -4  -7  -2 2.86978 0.45108   0
  -4  -7  -2 2.05318 0.48218   0
   4   7  -2 1.81208 0.42774   0
   4  -7   2 1.19769  0.3422   0
  -4   7   2 1.55544 0.51329   0
   4  -7   2 1.34545 0.41219   0
  -4   7   2 2.67535 0.42774   0
   4   7  -2 1.53988 0.50552   0
  -4  -7   2 1.72653 0.45885   0
   4   7   2 1.20546  0.3422   0
   4   7   2 1.09658 0.48996   0
   4  -7  -2 2.58202  0.4433   0
  -4  -7   2 0.90993 0.31109   0
  -4   7  -2 1.46211 0.46663   0
   4  -7  -2 1.63321 0.45108   0
  -4   7  -2 1.74209  0.4433   0
   4   8  -2 5.37329 0.68907   0
   4   8  -2  5.1607  0.6011   0
  -4   8   2 5.75447 0.68174   0
   4  -8   2 4.31769 0.50581   0
   4  -8   2 4.31769  0.6011   0
  -4  -8  -2 4.42765 0.59377   0
  -4  -8  -2 4.11976 0.51314   0
  -4   8  -2  5.0654 0.64509   0
   4  -8  -2 4.64023 0.51314   0
   4   8   2 4.99943 0.71839   0
   4  -8  -2 4.03913 0.59377   0
  -4  -8   2 4.57426 0.59377   0
  -4   8  -2 3.61396 0.55712   0
   4   9  -2   2.702 0.63414   0
  -4   9   2 3.19829 0.62725   0
   4  -9   2 2.95704 0.48939   0
   4  -9   2 2.19193 0.53075   0
   4   9  -2 1.59225 0.50318   0
  -4  -9  -2 2.32979 0.53075   0
   4   9   2 3.26033 0.68239   0
  -4   9  -2 3.37061 0.61347   0
   4  -9  -2 3.44643 0.58589   0
  -4   9  -2 2.21261 0.51697   0
  -4  -9   2 2.59861 0.55143   0
   4  10  -2 10.8881 0.87984   0
  -4 -10  -2 9.36129 0.74399   0
   4 -10   2 9.26424 0.77633   0
  -4  10   2 9.49067 0.83456   0
   4  10   2 10.5323 0.91219   0
  -4  10  -2 9.91766 0.81515   0
  -4 -10   2 9.88531 0.76986   0
   4 -10  -2 8.77904 0.76986   0
   4  11  -2  1.6809 0.61896   0
  -4  11   2 3.27077 0.66144   0
  -4 -11  -2 2.20883 0.55828   0
  -4 -11   2 2.43943 0.55828   0
   4  11   2 1.46244 0.61289   0
   4 -11  -2 1.09835  0.5158   0
  -4  12   2 5.72075 0.68307   0
  -4 -12  -2 4.76444 0.63754   0
  -4 -12   2 5.89721 0.64892   0
   4  12   2 4.46275 0.72292   0
  -4  13   2 2.49872 0.63002   0
   4  13   2 1.51632  0.6407   0
  -4   0  -3 199.717 5.92939   0
  -4   0   3 200.144 5.92939   0
  -4   0   3 195.573 6.22053   0
  -4   0  -3 191.352 5.87117   0
  -4   0   3 196.311 5.88087   0
   4   0   3 192.545  5.9488   0
   4   0   3 200.348   6.172   0
  -4   0   3 196.233 5.90999   0
  -4   1   3 206.055 6.72487   0
   4  -1   3 214.645   6.435   0
   4   1  -3 211.659 6.67656   0
  -4  -1  -3  199.05 6.40602   0
  -4   1   3 212.964 6.31906   0
  -4  -1  -3 211.679 6.30939   0
  -4   1   3 215.775 6.44466   0
   4  -1   3 214.954 6.36737   0
   4   1   3 212.268 6.69588   0
   4   1   3 212.548 6.40602   0
  -4  -1   3  211.93 6.34804   0
  -4  -1   3 214.742 6.40602   0
  -4  -1   3 214.838 6.36737   0
  -4   1  -3 214.345 6.37703   0
   4  -2   3 40.6172 1.38944   0
  -4  -2  -3   38.79 1.37992   0
  -4   2   3 38.1143  1.4846   0
   4   2  -3 38.7519 1.40847   0
  -4  -2  -3  40.227 1.27524   0
   4  -2   3 39.3895 1.30379   0
  -4   2   3 41.1311  1.3133   0
  -4  -2   3 39.7131 1.37992   0
   4  -2  -3 43.1772 1.41799   0
   4   2   3 40.0748 1.34185   0
  -4   2  -3  40.503 1.40847   0
   4   2   3 38.0287 1.47509   0
  -4   2  -3 39.0945  1.3704   0
  -4  -2   3 39.2753 1.26572   0
  -4  -2   3 39.3134 1.37992   0
   4  -2  -3 41.6355 1.30379   0
   4  -3   3 4.19282 0.40815   0
  -4   3   3 3.91453 0.33394   0
  -4  -3  -3 4.17427 0.43598   0
   4  -3   3 4.22065 0.33394   0
  -4   3   3 4.20209 0.50091   0
   4   3  -3 4.34124  0.4267   0
   4   3  -3 3.37652 0.44526   0
  -4  -3  -3 4.64735 0.31539   0
  -4   3  -3 4.32268 0.44526   0
  -4  -3   3 3.41362 0.27828   0
  -4   3  -3 4.31341  0.3896   0
   4  -3  -3 4.51748 0.44526   0
   4   3   3 4.81432 0.37105   0
   4  -3  -3 4.41545 0.33394   0
   4   3   3 3.71973 0.49164   0
  -4  -3   3  4.0444 0.43598   0
   4  -4   3  14.712 0.71678   0
   4   4  -3 14.7389 0.77054   0
  -4  -4  -3 13.7175 0.72574   0
  -4   4   3 14.3446 0.63615   0
   4  -4   3 14.6403 0.64511   0
   4   4  -3 14.6672  0.7795   0
  -4   4   3 11.8897 0.80638   0
   4  -4  -3 14.0669 0.75262   0
  -4  -4   3 13.5114 0.59135   0
   4   4   3 13.4039 0.64511   0
   4  -4  -3 13.5203 0.62719   0
   4   4   3 15.2854  0.8691   0
  -4  -4   3 13.5383 0.72574   0
  -4   4  -3 12.7677 0.76158   0
   4   4   3 15.0793  0.6899   0
  -4   4  -3 12.8752  0.7347   0
   4   5  -3 6.57659 0.62675   0
  -4  -5  -3 5.28875 0.58382   0
   4  -5   3 5.37461  0.5409   0
  -4  -5  -3 4.80795 0.50655   0
   4  -5   3 6.60235 0.48938   0
  -4   5   3 6.08721 0.66968   0
  -4   5   3 5.96701 0.46362   0
   4   5  -3 8.08766 0.60958   0
  -4  -5   3 4.74785 0.54948   0
  -4  -5   3 4.92815 0.43787   0
   4   5   3 6.41347 0.46362   0
   4  -5  -3 4.55897 0.45504   0
   4  -5  -3 4.25847 0.57524   0
  -4   5  -3  3.4085 0.58382   0
  -4   5  -3 3.26254 0.62675   0
   4   5   3 6.90285 0.70402   0
  -4  -6  -3 20.9399 1.00531   0
  -4   6   3 21.3322 0.89906   0
   4  -6   3 21.4875 1.00531   0
  -4  -6  -3  21.226  0.9481   0
   4  -6   3   21.70 0.92358   0
  -4   6   3 21.6265 1.15243   0
   4   6  -3 22.6236 1.02983   0
   4   6  -3 19.4197 1.06252   0
   4   6   3 22.2231 1.18512   0
   4  -6  -3 21.7245 1.04618   0
  -4   6  -3 21.0298 1.04618   0
   4  -6  -3 20.6212 0.93175   0
  -4   6  -3 20.9072 1.08704   0
  -4  -6   3 22.6726 1.04618   0
   4   6   3 21.3322 0.89089   0
  -4  -6   3 19.9673 0.88271   0
   4  -7   3 4.25746 0.45671   0
   4   7  -3 3.17375 0.62701   0
  -4   7   3 3.28986 0.60379   0
  -4  -7  -3 4.08717 0.49541   0
  -4   7   3 3.59949 0.44123   0
   4  -7   3 3.18923 0.52638   0
   4   7  -3 4.16457 0.58056   0
  -4  -7  -3 3.38275 0.52638   0
  -4  -7   3  3.2589 0.51864   0
  -4   7  -3 3.49112 0.57282   0
  -4  -7   3 2.71704 0.43349   0
   4  -7  -3 2.61641 0.44897   0
   4   7   3 3.28212 0.65797   0
  -4   7  -3 3.27438  0.5496   0
   4  -7  -3  3.8472 0.59605   0
   4  -8   3 2.35754 0.44523   0
  -4   8   3 2.82467 0.61311   0
   4   8  -3 2.83197 0.56931   0
  -4  -8  -3  2.6641 0.56931   0
   4   8  -3   2.613 0.61311   0
   4  -8   3 1.18242 0.46713   0
  -4  -8  -3 2.07289 0.44523   0
  -4   8  -3 2.18237 0.53282   0
   4   8   3 1.81013  0.6423   0
   4  -8  -3 2.28455 0.48173   0
  -4  -8   3 2.40863 0.53282   0
  -4   8  -3 1.75903 0.54012   0
   4  -8  -3 2.19697 0.52552   0
   4   9  -3 2.13523 0.54239   0
  -4   9   3 1.75075 0.59045   0
   4  -9   3 1.82627 0.44627   0
  -4  -9  -3 2.71881 0.56298   0
   4  -9   3 1.63403 0.49433   0
   4   9  -3 1.76448 0.61104   0
  -4   9  -3 2.40299 0.57672   0
   4   9   3 1.97045 0.59045   0
   4  -9  -3 1.38687 0.50806   0
  -4  -9   3 2.40985 0.54925   0
  -4   9  -3 1.33881 0.51493   0
  -4 -10  -3 1.10868 0.47699   0
  -4  10   3  0.0709 0.47699   0
   4  10  -3  0.4641   0.535   0
   4 -10   3-0.13536 0.43832   0
   4 -10  -3 0.45121 0.47699   0
  -4 -10   3 1.21826 0.47054   0
  -4  10  -3  0.4641 0.47699   0
   4  10   3 0.75416 0.56723   0
  -4  11   3 1.22777 0.55643   0
  -4 -11  -3  1.2943 0.53224   0
   4  11   3 0.13911 0.54433   0
  -4 -11   3 1.32454 0.50804   0
   4 -11  -3-0.06653  0.4778   0
  -4 -12  -3 0.42561 0.51074   0
  -4  12   3 0.60721 0.49371   0
  -4 -12   3 0.65261 0.49939   0
   4  12   3-0.31779 0.53911   0
  -4  13   3 1.54936 0.60164   0
  -4   0   4 54.1946 1.69599   0
   4   0   4  53.761 1.74417   0
  -4   0   4 52.2384 1.68635   0
  -4   0   4 52.0168 1.80199   0
   4   0   4 49.5885 1.71526   0
  -4   0  -4 51.7084 1.68635   0
  -4   0   4 50.6677 1.69599   0
  -4   0  -4 52.8648 1.71526   0
  -4  -1  -4 7.33338 0.46972   0
  -4   1   4 7.41007 0.50806   0
   4  -1   4 7.67848 0.42179   0
   4  -1   4 7.40048 0.37386   0
  -4  -1  -4 7.25669 0.39303   0
  -4   1   4 8.23447 0.40262   0
   4   1  -4 8.30158 0.46972   0
  -4   1   4 6.77738 0.46013   0
  -4   1   4 7.38131  0.4122   0
   4  -1   4 7.26628 0.45055   0
   4   1   4 6.17346 0.48889   0
   4   1   4 8.23447 0.46972   0
  -4   1  -4 6.87324 0.48889   0
  -4  -1   4 6.62401 0.39303   0
  -4  -1   4 7.28545 0.43138   0
  -4  -1   4 6.63359 0.46972   0
  -4   2   4  2.1519 0.31146   0
  -4   2   4 2.03864 0.26427   0
  -4  -2  -4 1.93482 0.33977   0
   4  -2   4 1.96314 0.31146   0
   4  -2   4 1.73662 0.27371   0
   4   2  -4 2.17078  0.3209   0
  -4   2   4 1.88763 0.33977   0
   4   2   4 2.11415 0.40584   0
   4   2   4 2.01033 0.30202   0
  -4  -2   4 2.45392 0.33977   0
  -4   2  -4 1.92538 0.25483   0
  -4   2  -4 2.33122 0.36809   0
   4  -2  -4 2.16134 0.27371   0
  -4  -2   4 1.80269 0.22652   0
  -4  -2   4 1.90651 0.34921   0
   4  -3   4 2.03356 0.34966   0
   4   3  -4 1.77591 0.35886   0
  -4   3   4 2.01515 0.28525   0
   4   3  -4 0.04601 0.31285   0
   4  -3   4 1.21461 0.23004   0
  -4   3   4 0.86495 0.31285   0
  -4  -3  -4 1.87713 0.35886   0
   4  -3  -4 0.31285 0.23924   0
   4   3   4 1.01218 0.24844   0
  -4  -3   4 1.22381 0.23004   0
  -4  -3   4 0.69932 0.25765   0
  -4   3  -4 0.93856 0.31285   0
   4   3   4 0.75453 0.35886   0
  -4   3  -4 1.06739 0.23924   0
   4  -3  -4  2.2912 0.30365   0
  -4   4   4 77.5254 2.42711   0
   4  -4   4 79.2323 2.57825   0
  -4  -4  -4 77.1164 2.57825   0
  -4   4   4 73.1957 2.76495   0
   4  -4   4 79.5079 2.50713   0
   4   4  -4 79.0545 2.60492   0
   4   4  -4 79.8813 2.66716   0
   4  -4  -4 78.4322 2.48935   0
   4   4   4 76.7697 2.41822   0
   4   4   4 76.3607 2.52491   0
   4  -4  -4 81.1527 2.63159   0
  -4  -4   4 78.0054 2.57825   0
  -4   4  -4 72.9379 2.60492   0
  -4   4  -4 77.4987 2.59603   0
  -4  -4   4  75.525 2.44489   0
   4   4   4 74.3781 2.75606   0
   4   5  -4  6.8777 0.62215   0
  -4   5   4 5.82091 0.74146   0
   4   5   4 6.63055  0.6818   0
  -4   5  -4 4.10787 0.62215   0
  -4   5  -4 7.13338 0.69033   0
  -4   6   4 25.5277 1.31494   0
  -4  -6  -4 26.5586 1.18507   0
  -4   6   4 27.0537 1.03897   0
   4   6  -4 26.4368 1.20942   0
   4   6  -4 28.1982 1.25001   0
   4  -6   4 27.0294 1.16884   0
   4  -6   4 26.9807  1.1039   0
  -4  -6  -4  27.979  1.1526   0
  -4  -6   4 25.5358 1.04708   0
  -4   6  -4 27.2404 1.23377   0
  -4  -6   4 26.6966 1.17695   0
   4   6   4 26.5099 1.02273   0
   4  -6  -4  28.182 1.23377   0
  -4   6  -4 26.4612 1.21754   0
   4   6   4 27.6787 1.35553   0
   4  -6  -4 27.8735  1.1039   0
   4   7  -4  1.9688 0.48451   0
  -4   7   4 3.90683 0.63063   0
  -4  -7  -4 3.02241 0.53065   0
   4   7  -4 2.64557 0.56141   0
   4  -7   4 4.22215 0.53065   0
   4  -7   4 4.52977 0.47682   0
  -4  -7  -4 3.89145 0.48451   0
   4   7   4 2.03032 0.56911   0
  -4  -7   4 1.89189 0.44606   0
   4  -7  -4  4.0145 0.47682   0
  -4   7  -4 3.76071 0.58449   0
  -4  -7   4 2.23028 0.41529   0
  -4   7  -4 4.49132 0.59218   0
   4  -7  -4 3.42232  0.5768   0
   4  -8   4 5.40508 0.60943   0
   4   8  -4 4.77388 0.63845   0
  -4   8   4 9.02539 0.81983   0
  -4  -8  -4 6.73277 0.60218   0
   4   8  -4 6.02902 0.71826   0
  -4  -8  -4 6.08706 0.64571   0
   4  -8   4 7.49456 0.58767   0
  -4  -8   4 6.30471 0.62394   0
   4   8   4 6.17412  0.7763   0
   4  -8  -4 5.68077  0.5659   0
  -4   8  -4 6.95042 0.68924   0
[truncated: 1,698,986 more chars]
