# Supplementary material for: Bis[2,6-bis­(1H-benzimidazol-2-yl)pyridine]ruthenium(II) bis(hexa­fluorido­phosphate) diethyl ether tris­olvate
Source: IUCrdata. 2024 Mar 28;9(Pt 3):x240269. doi: 10.1107/S2414314624002694 (PMC10993555; doi:10.1107/S2414314624002694)
Supplement: Supplementary file 2 [file x-09-x240269-Isup2.hkl]

data_I                                                                          
_shelx_title ' shelxt_a.res in Pca2(1)'                                         
_shelx_refln_list_code          4                                               
_shelx_F_calc_maximum      529.98                                               
_exptl_crystal_F_000      2528.00                                               
_reflns_d_resolution_high  0.8001                                               
                                                                                
loop_                                                                           
 _space_group_symop_operation_xyz                                               
 'x, y, z'                                                                      
 '-x, -y, z+1/2'                                                                
 'x+1/2, -y, z'                                                                 
 '-x+1/2, y, z+1/2'                                                             
                                                                                
_cell_length_a    26.7180                                                       
_cell_length_b     9.8834                                                       
_cell_length_c    20.6478                                                       
_cell_angle_alpha  90.000                                                       
_cell_angle_beta   90.000                                                       
_cell_angle_gamma  90.000                                                       
                                                                                
_shelx_F_squared_multiplier     1.000                                           
                                                                                
loop_                                                                           
 _refln_index_h                                                                 
 _refln_index_k                                                                 
 _refln_index_l                                                                 
 _refln_F_squared_calc                                                          
 _refln_F_squared_meas                                                          
 _refln_F_squared_sigma                                                         
 _refln_observed_status                                                         
   2   0 -25        261.23        298.95       107.49 o                         
   4   0 -25        421.44        388.52       231.51 o                         
   6   0 -25         47.18        128.56       103.56 o                         
   8   0 -25        379.65        320.79       144.18 o                         
   1   1 -25          3.44         12.26        70.49 o                         
   2   1 -25         12.42         13.88        70.99 o                         
   3   1 -25        104.30        142.19        73.71 o                         
   4   1 -25         70.14         95.66        72.95 o                         
   5   1 -25        115.64        148.80        87.02 o                         
   6   1 -25         51.91         60.97        73.17 o                         
   7   1 -25        199.51        223.40        78.95 o                         
   1   2 -25        165.06        205.14        75.08 o                         
   2   2 -25        192.73        150.12        76.89 o                         
   3   2 -25         50.61        242.29        78.10 o                         
   4   2 -25        148.64        135.90        88.93 o                         
   5   2 -25         86.30        208.26        77.45 o                         
   6   2 -25         68.25        155.55        76.66 o                         
   1   3 -25        126.59         85.40        75.12 o                         
   0   0 -24       1581.04       1277.22       184.39 o                         
   2   0 -24        568.40        655.66       127.53 o                         
   4   0 -24        659.74        655.42       120.64 o                         
   6   0 -24        871.66        612.99       205.26 o                         
   8   0 -24        543.48        696.35       186.59 o                         
  10   0 -24        772.24        866.95       132.75 o                         
  12   0 -24        765.53        903.52       123.94 o                         
   0   1 -24         80.63        540.47       118.65 o                         
   1   1 -24       2027.59       1610.17        97.37 o                         
   2   1 -24        371.68        798.04        88.32 o                         
   3   1 -24       1543.85       1266.25        92.02 o                         
   4   1 -24        111.16        525.02        82.10 o                         
   5   1 -24        900.75        988.14        91.53 o                         
   6   1 -24          9.90        265.52        95.14 o                         
   7   1 -24        654.99        596.59        85.67 o                         
   8   1 -24         95.91        164.20        76.22 o                         
   9   1 -24        831.33        716.85        91.58 o                         
  10   1 -24          4.61        223.08        77.98 o                         
  11   1 -24        902.87       1039.17        94.01 o                         
   0   2 -24       2144.85       1834.74       146.10 o                         
   1   2 -24        341.73        590.55        84.63 o                         
   2   2 -24        648.49        944.28        93.06 o                         
   3   2 -24        244.19        528.52        83.71 o                         
   4   2 -24       1026.71       1039.48        88.70 o                         
   5   2 -24        300.92        549.05        82.28 o                         
   6   2 -24       1353.00       1116.56       105.66 o                         
   7   2 -24        151.21        366.07        95.69 o                         
   8   2 -24        389.36        495.10        99.77 o                         
   9   2 -24        138.38        400.96        95.47 o                         
  10   2 -24       1243.31       1151.21       107.80 o                         
  11   2 -24        375.79        387.56        96.21 o                         
   0   3 -24         40.06        563.02       117.26 o                         
   1   3 -24        561.60        996.39       105.36 o                         
   2   3 -24        185.51        663.70       103.04 o                         
   3   3 -24       2003.46       1753.81       117.37 o                         
   4   3 -24        104.45        631.42       100.93 o                         
   5   3 -24       1382.00       1416.03       111.95 o                         
   6   3 -24         57.90        472.17        98.72 o                         
   7   3 -24       1447.04       1280.32       118.45 o                         
   8   3 -24        510.46        407.51        97.03 o                         
   9   3 -24       1440.83       1215.02       122.92 o                         
   0   4 -24        877.61        887.64       133.95 o                         
   1   4 -24        175.44        374.94        82.21 o                         
   2   4 -24        869.17       1011.73        93.80 o                         
   3   4 -24        454.01        928.29        81.29 o                         
   4   4 -24       1312.46       1460.25        97.41 o                         
   5   4 -24        534.59        773.67       104.08 o                         
   2   0 -23        206.72        364.85       105.31 o                         
   4   0 -23         39.22         13.41        97.40 o                         
   6   0 -23        241.02        285.52       105.07 o                         
   8   0 -23          4.75        -64.47        91.88 o                         
  10   0 -23        231.67        400.37       113.20 o                         
  12   0 -23        717.11        991.17       131.81 o                         
  14   0 -23        942.00        766.05       131.58 o                         
   1   1 -23         45.24        136.35        70.68 o                         
   2   1 -23        101.62        184.06        76.46 o                         
   3   1 -23         19.52        204.35        73.77 o                         
   4   1 -23        536.46        421.91        78.06 o                         
   5   1 -23        256.10        270.52        76.85 o                         
   6   1 -23         98.33         67.86        71.86 o                         
   7   1 -23         88.62        142.91        72.77 o                         
   8   1 -23        184.75        214.28        73.09 o                         
   9   1 -23        108.39        119.17        85.59 o                         
  10   1 -23        355.32        264.35        90.41 o                         
  11   1 -23        308.91        244.08        91.68 o                         
  12   1 -23        103.37        231.80        92.17 o                         
  13   1 -23        683.59        712.70       105.55 o                         
  14   1 -23        394.49        422.56        97.65 o                         
   1   2 -23        248.19        278.65        82.43 o                         
   2   2 -23         47.84         98.85        71.13 o                         
   3   2 -23         53.45         69.21        67.82 o                         
   4   2 -23        145.99        245.57        86.31 o                         
   5   2 -23         81.75         94.99        84.23 o                         
   6   2 -23        186.93        172.75        89.94 o                         
   7   2 -23        157.84        100.78       121.01 o                         
   8   2 -23         71.31        100.82        86.27 o                         
   9   2 -23        166.14        -11.48        85.18 o                         
  10   2 -23        132.70        132.53        88.92 o                         
  11   2 -23        116.75        184.36       108.27 o                         
  12   2 -23        399.70        348.08        95.21 o                         
  13   2 -23         13.15        162.38       112.55 o                         
  14   2 -23        184.83        279.00       119.45 o                         
   1   3 -23        244.47        487.04        95.13 o                         
   2   3 -23        873.34        802.31       100.29 o                         
   3   3 -23        112.74        395.80        93.77 o                         
   4   3 -23        247.32        255.84        89.03 o                         
   5   3 -23         17.34        127.41        84.90 o                         
   6   3 -23        268.59        296.04        78.16 o                         
   7   3 -23        252.39        315.12        80.06 o                         
   8   3 -23        222.05        344.54        79.91 o                         
   9   3 -23         31.07        160.85        75.91 o                         
  10   3 -23        342.94        378.89        83.11 o                         
  11   3 -23         70.40        325.82        94.82 o                         
  12   3 -23        200.11        185.59        92.48 o                         
   1   4 -23        204.06        131.90        77.95 o                         
   2   4 -23        239.21        254.94        79.30 o                         
   3   4 -23        388.83        435.76       117.05 o                         
   4   4 -23        166.00        418.62        71.73 o                         
   5   4 -23        706.69        314.67        72.16 o                         
   6   4 -23         21.18        121.05        66.95 o                         
   7   4 -23        117.47        191.75        69.21 o                         
   8   4 -23        238.81        319.87        70.54 o                         
   9   4 -23        359.47        387.92        74.93 o                         
  10   4 -23        321.37        468.32        86.52 o                         
   1   5 -23         29.03        151.49       112.90 o                         
   2   5 -23        133.08         80.15        75.48 o                         
   3   5 -23         55.39        175.16        90.79 o                         
   4   5 -23        186.24        286.02       109.48 o                         
   5   5 -23         62.18        123.04        76.43 o                         
   6   5 -23         39.71         73.21        68.33 o                         
   0   0 -22       1461.16        919.69       169.18 o                         
   2   0 -22       2258.86       1979.67       227.29 o                         
   4   0 -22       1267.84       1307.04       130.79 o                         
   6   0 -22       1502.01       1304.15       127.02 o                         
   8   0 -22       2451.36       2085.76       148.10 o                         
  10   0 -22       1918.48       1848.74       144.09 o                         
  12   0 -22       1520.68       1364.42       132.46 o                         
  14   0 -22       1847.60       1770.12       140.51 o                         
  16   0 -22        514.93        538.88       179.08 o                         
   0   1 -22        295.87       1192.77       143.54 o                         
   1   1 -22       3530.69       3014.94       141.33 o                         
   2   1 -22        180.04        767.79        86.77 o                         
   3   1 -22       1142.92       1207.95       116.62 o                         
   4   1 -22        177.94        530.87        80.59 o                         
   5   1 -22       2270.71       1846.79       124.08 o                         
   6   1 -22        513.77        765.11        87.41 o                         
   7   1 -22       1862.95       1844.85       116.02 o                         
   8   1 -22         83.61        440.15        91.99 o                         
   9   1 -22       1312.99       1294.83       106.44 o                         
  10   1 -22         87.77        334.40       104.71 o                         
  11   1 -22       1547.82       1625.68       112.92 o                         
  12   1 -22         29.83        177.22        85.20 o                         
  13   1 -22       1192.08       1188.82       106.26 o                         
  14   1 -22        146.24        298.94        89.85 o                         
  15   1 -22        485.53        611.54       124.12 o                         
  16   1 -22         33.42        148.10       113.51 o                         
  17   1 -22        739.81       1029.92       142.92 o                         
   0   2 -22       1875.59       1451.26       264.91 o                         
   1   2 -22        572.93        689.79        84.79 o                         
   2   2 -22       2236.46       2043.24       120.55 o                         
   3   2 -22         51.61        742.83       104.11 o                         
   4   2 -22       1547.48       1558.99       118.09 o                         
   5   2 -22        114.24        352.14        98.35 o                         
   6   2 -22       1167.92       1427.53       138.39 o                         
   7   2 -22        376.31        671.23       195.59 o                         
   8   2 -22       1989.85       1847.01       116.65 o                         
   9   2 -22        256.04        505.49        96.61 o                         
  10   2 -22       1595.44       1329.74       109.11 o                         
  11   2 -22         67.67        333.93        89.64 o                         
  12   2 -22       1360.17       1417.74       108.25 o                         
  13   2 -22        231.81        227.28       110.51 o                         
  14   2 -22       1509.19       1491.50       140.77 o                         
  15   2 -22        101.21        260.13       111.47 o                         
  16   2 -22        766.41        956.46       133.79 o                         
   0   3 -22        461.96       1129.94       183.91 o                         
   1   3 -22       2279.10       2235.75       106.56 o                         
   2   3 -22       1330.09       1593.03        96.14 o                         
   3   3 -22       2823.41       2308.49        95.92 o                         
   4   3 -22        411.48       1029.26        96.84 o                         
   5   3 -22       1967.89       1989.77        91.18 o                         
   6   3 -22        140.27        600.19        74.45 o                         
   7   3 -22       1545.28       1421.37        83.99 o                         
   8   3 -22       1199.48       1208.71        81.64 o                         
   9   3 -22       1765.10       1627.92        97.09 o                         
  10   3 -22         64.89        374.87        78.09 o                         
  11   3 -22       1578.04       1538.58        96.34 o                         
  12   3 -22         42.11        376.35        96.26 o                         
  13   3 -22        589.40        781.10       109.61 o                         
  14   3 -22        204.35        199.43        93.89 o                         
  15   3 -22        684.41        772.50       107.88 o                         
   0   4 -22       4637.76       4252.55       211.94 o                         
   1   4 -22        366.88       1426.17       113.90 o                         
   2   4 -22       2669.58       2339.38       109.36 o                         
   3   4 -22        635.46       1241.36        91.57 o                         
   4   4 -22       2086.52       1886.41       102.38 o                         
   5   4 -22        126.99        695.62        75.70 o                         
   6   4 -22       1133.63       1299.70        82.66 o                         
   7   4 -22        325.13        378.75        70.52 o                         
   8   4 -22        388.44        339.44        72.67 o                         
   9   4 -22        159.13        405.27        73.30 o                         
  10   4 -22       1253.51        991.87        89.79 o                         
  11   4 -22        123.25        301.89        78.11 o                         
  12   4 -22       1041.05        987.45        92.60 o                         
  13   4 -22         99.23        211.68        77.15 o                         
   0   5 -22        423.05       1015.62       138.05 o                         
   1   5 -22       1833.84       1855.08       103.06 o                         
   2   5 -22        539.08       1025.02        87.96 o                         
   3   5 -22       1885.80       1903.95       102.66 o                         
   4   5 -22          6.31        647.01        87.07 o                         
   5   5 -22        451.20        598.39        86.65 o                         
   6   5 -22        211.33        302.19        78.08 o                         
   7   5 -22        107.45        353.94        79.31 o                         
   8   5 -22         32.16         62.56        74.00 o                         
   9   5 -22        560.90        634.13        88.84 o                         
  10   5 -22         17.85        338.42        78.80 o                         
  11   5 -22        928.99        947.72        96.98 o                         
   0   6 -22       1395.14       1514.01       146.95 o                         
   1   6 -22        566.19        750.41        91.22 o                         
   2   6 -22        810.95        967.05        97.64 o                         
   3   6 -22        225.47        391.64        85.73 o                         
   4   6 -22        558.27        713.23        90.95 o                         
   5   6 -22         12.35        192.50        77.29 o                         
   6   6 -22        715.96        890.30       110.57 o                         
   2   0 -21       1487.66       1316.14       143.64 o                         
   4   0 -21         42.26        302.70       104.89 o                         
   6   0 -21       2009.35       1379.75       166.32 o                         
   8   0 -21       1005.14        850.82       116.84 o                         
  10   0 -21        362.90        644.75       118.05 o                         
  12   0 -21       1186.74        848.93       121.11 o                         
  14   0 -21        380.04        290.94       160.87 o                         
  16   0 -21         47.65        130.46       147.18 o                         
  18   0 -21        736.12        935.87       189.13 o                         
   1   1 -21        536.01        834.57        87.07 o                         
   2   1 -21         20.85        143.16        71.63 o                         
   3   1 -21        151.83        285.51        72.61 o                         
   4   1 -21        186.80        247.36        81.44 o                         
   5   1 -21        315.93        519.80        91.55 o                         
   6   1 -21         15.02         -4.94        77.71 o                         
   7   1 -21        405.84        335.46        90.16 o                         
   8   1 -21        107.75        125.08        83.10 o                         
   9   1 -21        308.05        274.57        88.98 o                         
  10   1 -21         17.06        112.01        84.44 o                         
  11   1 -21        428.16        347.20        91.44 o                         
  12   1 -21         89.51        105.41        81.61 o                         
  13   1 -21        244.66        170.23        85.40 o                         
  14   1 -21         17.00         43.07        81.55 o                         
  15   1 -21        282.07        360.14       116.31 o                         
  16   1 -21        179.44        124.14       110.27 o                         
  17   1 -21        207.04        252.89       112.70 o                         
  18   1 -21        100.40        226.90       114.91 o                         
  19   1 -21        162.77        189.30       171.65 o                         
   1   2 -21         13.67        229.68        71.58 o                         
   2   2 -21        497.25        767.47        85.37 o                         
   3   2 -21         80.87        204.29        71.11 o                         
   4   2 -21        390.85        394.36        76.51 o                         
   5   2 -21         88.02        147.88        70.19 o                         
   6   2 -21         67.13        221.49        72.98 o                         
   7   2 -21        100.88        199.85        75.12 o                         
   8   2 -21        344.52        329.67        78.02 o                         
   9   2 -21          6.06         -6.10        71.41 o                         
  10   2 -21         10.14        -40.84        71.48 o                         
  11   2 -21        200.45        221.20        77.05 o                         
  12   2 -21        493.62        567.62        84.89 o                         
  13   2 -21        117.72        239.52        91.80 o                         
  14   2 -21        434.82        505.53       100.57 o                         
  15   2 -21         15.05        144.11        89.46 o                         
  16   2 -21         76.87        254.75        94.84 o                         
  17   2 -21         84.70        120.54       194.44 o                         
  18   2 -21        335.07        507.50       132.29 o                         
   1   3 -21        120.85        250.89        74.15 o                         
   2   3 -21        149.22        121.43        72.08 o                         
   3   3 -21        109.02        279.31        75.27 o                         
   4   3 -21        365.66        268.83        66.67 o                         
   5   3 -21         45.39         75.56        62.74 o                         
   6   3 -21         56.36         87.34        63.66 o                         
   7   3 -21         29.58         51.54        62.99 o                         
   8   3 -21         71.10        122.43        65.12 o                         
   9   3 -21         99.38         64.75        63.31 o                         
  10   3 -21        137.91        146.15        65.73 o                         
  11   3 -21        356.16        517.24        95.01 o                         
  12   3 -21         33.42        222.54        77.24 o                         
  13   3 -21        912.78        935.93        93.05 o                         
  14   3 -21          9.51        107.22        75.62 o                         
  15   3 -21        771.58        849.61        97.21 o                         
  16   3 -21        125.86        193.53       117.54 o                         
  17   3 -21        496.78        558.69       104.51 o                         
   1   4 -21        185.80        138.49        74.20 o                         
   2   4 -21        272.87        282.48        77.21 o                         
   3   4 -21        479.28        361.54        78.18 o                         
   4   4 -21         69.77         95.19        71.33 o                         
   5   4 -21        473.87        318.73        78.65 o                         
   6   4 -21         76.62         39.85        61.59 o                         
   7   4 -21        239.52        191.27        66.71 o                         
   8   4 -21        209.10         85.70        63.90 o                         
   9   4 -21         87.45         32.92        64.36 o                         
  10   4 -21        100.79         82.49        73.85 o                         
  11   4 -21        257.71        335.88        81.19 o                         
  12   4 -21        173.82        263.01        79.50 o                         
  13   4 -21          0.49         93.89        75.78 o                         
  14   4 -21        228.99        196.68        97.29 o                         
  15   4 -21         18.93         65.58        77.13 o                         
  16   4 -21        428.78        671.41        92.89 o                         
   1   5 -21        877.23        746.70        90.42 o                         
   2   5 -21        789.40        650.60        87.11 o                         
   3   5 -21        215.75        378.32        95.36 o                         
   4   5 -21        196.45        246.70        76.32 o                         
   5   5 -21         95.44        126.36        74.47 o                         
   6   5 -21        167.42        216.86        77.44 o                         
   7   5 -21        501.78        439.86        82.48 o                         
   8   5 -21         69.86         68.68        82.94 o                         
   9   5 -21         42.63         95.05        72.65 o                         
  10   5 -21        319.13        278.70        79.17 o                         
  11   5 -21         11.71         33.71        71.87 o                         
  12   5 -21         59.25         27.53        84.78 o                         
  13   5 -21        515.03        434.32        84.54 o                         
   1   6 -21         88.02        -26.57        73.59 o                         
   2   6 -21        187.93        142.72        78.07 o                         
   3   6 -21        163.64        196.36        77.88 o                         
   4   6 -21         89.13         31.45        72.99 o                         
   5   6 -21         15.02         11.91        72.17 o                         
   6   6 -21         50.47        -43.63        71.53 o                         
   7   6 -21         28.84        -50.71        83.44 o                         
   8   6 -21         22.78          2.86        85.23 o                         
   9   6 -21         14.44        -81.18       105.73 o                         
  10   6 -21        184.23        250.17        76.86 o                         
   1   7 -21        129.64        140.60        76.16 o                         
   2   7 -21        513.74        386.01        99.13 o                         
   3   7 -21         32.35         69.37        72.07 o                         
   4   7 -21          8.24        -26.15        72.83 o                         
   0   0 -20       8313.80       6374.26       340.93 o                         
   2   0 -20       5866.69       4621.19       205.36 o                         
   4   0 -20       3444.77       2975.84       167.28 o                         
   6   0 -20       5129.35       4282.00       195.14 o                         
   8   0 -20       3789.45       3189.17       172.21 o                         
  10   0 -20       2494.18       2681.14       227.09 o                         
  12   0 -20       3416.44       3012.20       235.44 o                         
  14   0 -20       2475.20       2358.73       216.35 o                         
  16   0 -20       1236.53       1045.80       180.31 o                         
  18   0 -20       1287.04       1649.55       197.41 o                         
  20   0 -20       2244.37       2232.52       222.76 o                         
   0   1 -20       1154.97       2466.46       158.56 o                         
   1   1 -20       7522.23       6260.93       169.57 o                         
   2   1 -20        485.00       1264.18       114.96 o                         
   3   1 -20       1056.43       1177.47       108.06 o                         
   4   1 -20         81.55        570.94        95.91 o                         
   5   1 -20       3580.52       3265.63       192.79 o                         
   6   1 -20        225.05        759.48       169.72 o                         
   7   1 -20       2665.25       2266.65       124.61 o                         
   8   1 -20        266.69        485.28       121.66 o                         
   9   1 -20       1569.21       1642.29       111.05 o                         
  10   1 -20         71.00        197.55        84.11 o                         
  11   1 -20       2336.13       2010.21       118.04 o                         
  12   1 -20          0.22        254.56        85.61 o                         
  13   1 -20       1213.73       1172.43       102.45 o                         
  14   1 -20         42.16        229.56        86.23 o                         
  15   1 -20        925.30       1042.05       105.37 o                         
  16   1 -20        268.38        133.33        90.76 o                         
  17   1 -20        851.63       1094.60       104.98 o                         
  18   1 -20        108.53        195.75        91.50 o                         
  19   1 -20        426.37        704.71       301.09 o                         
  20   1 -20         20.56         35.68       158.92 o                         
   0   2 -20       6275.11       5449.73       529.16 o                         
   1   2 -20       1228.08       2523.51       107.88 o                         
   2   2 -20       6013.61       5271.78       163.29 o                         
   3   2 -20       1575.82       2233.36        92.78 o                         
   4   2 -20       2659.37       2729.74       100.32 o                         
   5   2 -20        501.34        828.92        78.42 o                         
   6   2 -20       1148.70       1097.88        78.39 o                         
   7   2 -20         27.45        401.30        68.69 o                         
   8   2 -20       2302.07       1953.57        89.68 o                         
   9   2 -20        237.44        477.60        69.48 o                         
  10   2 -20       1798.47       1753.48        87.00 o                         
  11   2 -20        105.00        495.14        80.28 o                         
  12   2 -20       1882.38       1811.56        99.98 o                         
  13   2 -20        745.25        808.10       107.04 o                         
  14   2 -20       2928.28       2624.36       205.57 o                         
  15   2 -20        553.03        723.97       102.38 o                         
  16   2 -20       1333.04       1409.31       112.39 o                         
  17   2 -20         81.14        292.92       118.93 o                         
  18   2 -20       1115.56       1212.95       139.10 o                         
  19   2 -20         66.09        270.07       122.56 o                         
  20   2 -20       1149.75       1231.45       142.76 o                         
   0   3 -20       1492.77       1901.05       143.91 o                         
   1   3 -20       5012.65       4600.79       140.27 o                         
   2   3 -20       1310.91       1920.43       100.19 o                         
   3   3 -20        841.48       1358.63        91.16 o                         
   4   3 -20        246.66        630.70        84.50 o                         
   5   3 -20       1641.77       1544.60        83.85 o                         
   6   3 -20       1017.42        878.41        77.90 o                         
   7   3 -20        817.95       1010.91        80.47 o                         
   8   3 -20        546.89        734.23        76.70 o                         
   9   3 -20        724.10        983.56        81.37 o                         
  10   3 -20        130.23        377.72        68.83 o                         
  11   3 -20       3772.60       3173.86       106.72 o                         
  12   3 -20        137.10        646.09       101.74 o                         
  13   3 -20       2279.14       2366.85       108.88 o                         
  14   3 -20        112.57        484.80        82.31 o                         
  15   3 -20       1403.18       1610.54        98.44 o                         
  16   3 -20        111.29        290.57        80.29 o                         
  17   3 -20       1532.96       1507.22       104.31 o                         
  18   3 -20         54.30        288.38        80.94 o                         
  19   3 -20        586.46        775.41        97.64 o                         
   0   4 -20       2148.75       2312.62       181.81 o                         
   1   4 -20       1037.93       1389.05        93.45 o                         
   2   4 -20       1712.47       1673.61        98.45 o                         
   3   4 -20       1637.66       1183.87        89.39 o                         
   4   4 -20       1150.56       1252.71        92.04 o                         
   5   4 -20       1192.78       1043.67        87.75 o                         
   6   4 -20        825.17       1020.86        90.79 o                         
   7   4 -20         11.44        284.84        67.02 o                         
   8   4 -20       1354.04       1245.69        81.31 o                         
   9   4 -20         60.07        355.53        70.40 o                         
  10   4 -20       2127.91       1784.10        99.91 o                         
  11   4 -20         36.49        431.26        81.38 o                         
  12   4 -20       2124.60       1951.37       102.05 o                         
  13   4 -20        184.61        332.74        77.42 o                         
  14   4 -20        893.06       1170.91       110.07 o                         
  15   4 -20        135.74        280.81        78.95 o                         
  16   4 -20        806.99        986.85        94.27 o                         
  17   4 -20        129.58        329.21        84.07 o                         
  18   4 -20        694.66        762.19        96.26 o                         
   0   5 -20        629.22        547.41       116.68 o                         
   1   5 -20        689.56        679.60        84.82 o                         
   2   5 -20        269.42        352.39        76.58 o                         
   3   5 -20        284.31        272.29        75.07 o                         
   4   5 -20         90.85         95.42        71.10 o                         
   5   5 -20         75.59         47.70        68.51 o                         
   6   5 -20         95.74        125.51        71.80 o                         
   7   5 -20         53.76        233.97        74.85 o                         
   8   5 -20         71.69        287.48        76.75 o                         
   9   5 -20        798.92        874.34        91.13 o                         
  10   5 -20         78.97        205.01        75.47 o                         
  11   5 -20       1103.50       1057.00        90.89 o                         
  12   5 -20        144.89        107.79        90.40 o                         
  13   5 -20       1011.72       1007.99        92.93 o                         
  14   5 -20         20.92        202.51        76.85 o                         
  15   5 -20       1039.02       1111.38        98.06 o                         
  16   5 -20         40.73        249.23        81.11 o                         
   0   6 -20       3129.89       2979.53       168.84 o                         
   1   6 -20        942.74       1161.59        90.41 o                         
   2   6 -20       1429.08       1435.81        93.72 o                         
   3   6 -20        329.10        517.77        80.94 o                         
   4   6 -20       1274.34       1262.70        90.80 o                         
   5   6 -20        212.87        526.89        82.87 o                         
   6   6 -20       1425.52       1123.56        88.08 o                         
   7   6 -20        211.03        402.56       122.18 o                         
   8   6 -20        745.46        949.95       111.41 o                         
   9   6 -20        163.54        242.43        90.40 o                         
  10   6 -20       1531.62       1367.22        94.76 o                         
  11   6 -20        231.37        349.27        78.82 o                         
  12   6 -20       1103.78       1162.65        92.39 o                         
  13   6 -20        172.04        100.47        73.51 o                         
   0   7 -20        452.78        893.50       129.62 o                         
   1   7 -20       1970.34       1834.85       104.54 o                         
   2   7 -20        259.86        823.12        91.22 o                         
   3   7 -20       1624.18       1565.43        98.10 o                         
   4   7 -20        238.36        487.72        84.18 o                         
   5   7 -20        897.23        902.42       108.65 o                         
   6   7 -20        141.68        297.54        90.31 o                         
   7   7 -20        709.13        736.79        93.72 o                         
   8   7 -20        421.96        477.14        82.01 o                         
   9   7 -20       1330.97       1200.94        91.55 o                         
   2   0 -19        678.01        793.24       154.72 o                         
   4   0 -19       1344.62        946.41       120.77 o                         
   6   0 -19        146.15        199.14       100.84 o                         
   8   0 -19        263.11        220.40       151.40 o                         
  10   0 -19        748.86        646.61       171.55 o                         
  12   0 -19       1330.12       1410.41       188.55 o                         
  14   0 -19       1782.14       1567.01       191.59 o                         
  16   0 -19        717.71        914.86       186.85 o                         
  18   0 -19       1075.49        969.22       181.84 o                         
  20   0 -19        832.29        881.46       188.29 o                         
   1   1 -19        652.12       1175.64        69.73 o                         
   2   1 -19        418.56        584.73       105.18 o                         
   3   1 -19        267.56        378.85        71.00 o                         
   4   1 -19        351.14        389.97        73.73 o                         
   5   1 -19         75.01        169.89        67.44 o                         
   6   1 -19        689.35        721.49        85.67 o                         
   7   1 -19         67.40        185.85        68.39 o                         
   8   1 -19        688.96        741.51        85.33 o                         
   9   1 -19        235.96        129.61        69.83 o                         
  10   1 -19        421.93        553.48        91.63 o                         
  11   1 -19        176.96        234.86       118.92 o                         
  12   1 -19         23.44        163.66        71.57 o                         
  13   1 -19       1220.10       1107.49        88.24 o                         
  14   1 -19         86.12        284.60        75.83 o                         
  15   1 -19        545.48        438.91        81.20 o                         
  16   1 -19         12.28        118.70        87.41 o                         
  17   1 -19        552.58        470.71       115.52 o                         
  18   1 -19         65.83        187.23        89.96 o                         
  19   1 -19        846.15        740.05       131.17 o                         
  20   1 -19        212.99        147.89       161.19 o                         
  21   1 -19        350.55        269.98       170.17 o                         
   1   2 -19       1450.08       1423.65        88.76 o                         
   2   2 -19       1660.40       1590.28       117.88 o                         
   3   2 -19        673.25        655.04        71.37 o                         
   4   2 -19        122.20        445.36        66.34 o                         
   5   2 -19       2376.22       1793.15        86.59 o                         
   6   2 -19        343.89        433.92        68.29 o                         
   7   2 -19        291.50        425.30        88.22 o                         
   8   2 -19        221.58        388.10        67.92 o                         
   9   2 -19       1533.99       1209.45        79.25 o                         
  10   2 -19        322.73        343.99        67.00 o                         
  11   2 -19        266.87        361.87        68.53 o                         
  12   2 -19        209.69        367.22        71.76 o                         
  13   2 -19        747.62        674.56        76.00 o                         
  14   2 -19        218.21        248.94        76.11 o                         
  15   2 -19        294.11        304.35        81.23 o                         
  16   2 -19         40.40         68.28        74.76 o                         
  17   2 -19        164.40        167.75        67.85 o                         
  18   2 -19         84.94        135.95        75.59 o                         
  19   2 -19         95.43        234.54       158.88 o                         
  20   2 -19         55.05         77.09       108.17 o                         
  21   2 -19        782.54        901.74       142.30 o                         
   1   3 -19        334.34        723.64        84.37 o                         
   2   3 -19        335.78        426.88        76.86 o                         
   3   3 -19        952.04       1103.79        88.33 o                         
   4   3 -19       2429.65       1597.00        95.27 o                         
   5   3 -19        296.40        558.77        80.21 o                         
   6   3 -19         12.16         34.00        61.66 o                         
   7   3 -19         41.39        148.44        63.12 o                         
   8   3 -19        604.21        434.83        71.56 o                         
   9   3 -19        375.58        391.27        69.18 o                         
  10   3 -19        137.29         34.26        64.41 o                         
  11   3 -19        355.00        429.58        70.81 o                         
  12   3 -19        131.88        152.48        74.55 o                         
  13   3 -19        154.19        163.47        75.19 o                         
  14   3 -19          5.49        -67.27        71.49 o                         
  15   3 -19        575.84        721.70       127.20 o                         
  16   3 -19        637.13        504.45        84.57 o                         
  17   3 -19         51.81         54.43        76.23 o                         
  18   3 -19        233.53        162.12        80.76 o                         
  19   3 -19        387.25        393.54        89.33 o                         
  20   3 -19        309.53        252.60       107.53 o                         
  21   3 -19        999.55       1179.62       128.17 o                         
   1   4 -19       2086.95       1602.66        96.44 o                         
   2   4 -19        698.16        738.42        87.25 o                         
   3   4 -19        377.18        440.57        79.46 o                         
   4   4 -19        122.09         29.59        70.19 o                         
   5   4 -19         41.11         93.57        70.01 o                         
   6   4 -19         84.58         87.99        86.37 o                         
   7   4 -19       1144.56        802.20        86.12 o                         
   8   4 -19        416.15        548.05        72.39 o                         
   9   4 -19        519.16        749.45        78.76 o                         
  10   4 -19        187.21        214.47        96.25 o                         
  11   4 -19        428.76        397.19        80.38 o                         
  12   4 -19         11.59         -2.93        68.69 o                         
  13   4 -19        148.73        139.65        72.15 o                         
  14   4 -19        263.11        403.17       103.20 o                         
  15   4 -19        250.95        341.92        81.19 o                         
  16   4 -19         68.73        152.63        78.66 o                         
  17   4 -19        117.13        148.77       122.39 o                         
  18   4 -19         20.21         59.05        76.50 o                         
  19   4 -19        466.15        392.77        93.21 o                         
   1   5 -19        105.61        184.25        74.46 o                         
   2   5 -19       1230.94        915.40        89.93 o                         
   3   5 -19        173.83        349.64        77.15 o                         
   4   5 -19         39.97         80.44        70.52 o                         
   5   5 -19         57.38        -34.85        67.61 o                         
   6   5 -19         63.15         98.81        71.78 o                         
   7   5 -19        155.83        200.54        72.25 o                         
   8   5 -19         48.30          6.80        68.16 o                         
   9   5 -19        589.13        507.41        93.92 o                         
  10   5 -19        623.05        494.05        80.28 o                         
  11   5 -19        471.81        683.11        86.51 o                         
  12   5 -19        229.93        264.44        77.19 o                         
  13   5 -19        462.29        314.38        78.64 o                         
  14   5 -19         40.27        204.92        77.33 o                         
  15   5 -19        596.22        372.55        83.38 o                         
  16   5 -19         47.40        102.71        75.96 o                         
  17   5 -19        201.54        179.79        80.71 o                         
  18   5 -19        228.43        348.39        84.03 o                         
   1   6 -19         15.37         91.89        71.43 o                         
   2   6 -19         89.15          6.34        68.46 o                         
   3   6 -19        100.81        128.80        72.00 o                         
   4   6 -19        282.28        255.73        75.93 o                         
   5   6 -19        232.52        291.79        75.93 o                         
   6   6 -19          7.81         63.70        70.68 o                         
   7   6 -19         27.47        -20.57        77.92 o                         
   8   6 -19        145.62        251.82        86.13 o                         
   9   6 -19         25.87        106.60        84.84 o                         
  10   6 -19        328.14        221.70        76.10 o                         
  11   6 -19          3.74        -11.31        81.54 o                         
  12   6 -19        706.54        606.44        88.07 o                         
  13   6 -19         56.43        167.61        78.06 o                         
  14   6 -19        385.81        378.24        83.25 o                         
  15   6 -19        159.17        100.84        76.31 o                         
   1   7 -19         93.05        100.33        73.20 o                         
   2   7 -19         19.07          8.76        71.52 o                         
   3   7 -19         98.98        145.49        74.86 o                         
   4   7 -19        262.50        290.40        89.37 o                         
   5   7 -19         48.69          0.67        79.70 o                         
   6   7 -19        133.69        116.93        82.51 o                         
   7   7 -19        217.19         61.93        73.66 o                         
   8   7 -19         14.31         43.31        71.40 o                         
   9   7 -19         76.93         95.52        73.44 o                         
  10   7 -19          2.19         17.37        69.37 o                         
  11   7 -19        628.82        392.89        82.43 o                         
  12   7 -19         33.95        157.84        74.90 o                         
   1   8 -19         62.91         37.63        73.19 o                         
   2   8 -19        195.49        203.25       103.02 o                         
   3   8 -19          2.02        -69.57        69.57 o                         
   4   8 -19          1.26         76.52        73.88 o                         
   5   8 -19         47.27         13.15        72.55 o                         
   6   8 -19        173.19        210.95        77.07 o                         
   0   0 -18      17289.24      16094.89       612.61 o                         
   2   0 -18       4225.53       3773.36       177.34 o                         
   4   0 -18        686.21        827.85       115.57 o                         
   6   0 -18        938.02       1273.68       183.95 o                         
   8   0 -18         97.62        412.31       151.90 o                         
  10   0 -18       1260.17       1415.93       186.20 o                         
  12   0 -18       5213.07       5513.08       253.74 o                         
  14   0 -18       5213.89       5112.06       207.38 o                         
  16   0 -18       2469.33       2771.23       227.92 o                         
  18   0 -18       2963.24       3270.64       237.38 o                         
  20   0 -18       1419.74       1450.15       191.08 o                         
   0   1 -18        639.44       1859.35       261.88 o                         
   1   1 -18       4978.86       4995.49       151.68 o                         
   2   1 -18       1895.62       2458.71        91.05 o                         
   3   1 -18       1508.23       2063.93        85.68 o                         
   4   1 -18        809.33        951.81        73.41 o                         
   5   1 -18        472.89        507.48        65.30 o                         
   6   1 -18        238.63        395.32        63.64 o                         
   7   1 -18        870.21       1214.10        78.05 o                         
   8   1 -18        175.91        417.64        65.54 o                         
   9   1 -18        920.22       1130.87        75.38 o                         
  10   1 -18        100.83        223.34        60.98 o                         
  11   1 -18       2979.26       2864.78        99.52 o                         
  12   1 -18         16.12        314.19        65.33 o                         
  13   1 -18       4224.76       3767.55       126.56 o                         
  14   1 -18        120.35        322.17       112.15 o                         
  15   1 -18       2386.33       2528.12       107.37 o                         
  16   1 -18        218.13        281.48        88.39 o                         
  17   1 -18        971.00       1183.00       104.25 o                         
  18   1 -18        183.88        348.25       113.02 o                         
  19   1 -18       1460.37       1285.18       191.74 o                         
  20   1 -18        198.70        151.41       156.51 o                         
  21   1 -18        719.68       1090.31       204.33 o                         
   0   2 -18      10100.13       9323.26       366.12 o                         
   1   2 -18        281.32       2085.75        99.23 o                         
   2   2 -18       3172.02       3246.41       115.35 o                         
   3   2 -18       1385.42       1174.02        86.11 o                         
   4   2 -18       1767.38       1924.34        92.71 o                         
   5   2 -18        631.39       1206.17        77.02 o                         
   6   2 -18       3175.74       3284.16       104.99 o                         
   7   2 -18         26.86        467.14       110.20 o                         
   8   2 -18       2061.41       2050.66        88.48 o                         
   9   2 -18        285.57        656.05        72.30 o                         
  10   2 -18       2425.73       2372.12        93.78 o                         
  11   2 -18        158.47        323.39        66.18 o                         
  12   2 -18       3633.56       3509.89       110.54 o                         
  13   2 -18        246.14        410.66        69.49 o                         
  14   2 -18       1370.22       1477.87        96.15 o                         
  15   2 -18        109.22        144.29        75.17 o                         
  16   2 -18       1670.11       1489.29        96.48 o                         
  17   2 -18        100.64        212.65        68.51 o                         
  18   2 -18       1555.94       1659.53        98.14 o                         
  19   2 -18         54.61        228.96        87.10 o                         
  20   2 -18        926.96       1024.86       105.38 o                         
  21   2 -18         23.01        -12.29       124.58 o                         
  22   2 -18        866.04       1136.98       137.01 o                         
  23   2 -18        211.02        490.09       161.57 o                         
   0   3 -18       1071.87       2108.70       155.72 o                         
   1   3 -18       7381.99       6904.65       173.11 o                         
   2   3 -18       2718.25       3728.39       124.84 o                         
   3   3 -18       4628.58       4752.98       205.11 o                         
   4   3 -18        927.25       1842.02        98.27 o                         
   5   3 -18       3294.39       3629.37       123.85 o                         
   6   3 -18       2156.79       1638.97        95.36 o                         
   7   3 -18       3003.03       2926.12       102.84 o                         
   8   3 -18        509.20       1054.22        78.71 o                         
   9   3 -18       3659.93       3473.53       108.74 o                         
  10   3 -18         53.28        522.18        80.42 o                         
  11   3 -18       4440.53       3941.09       116.86 o                         
  12   3 -18        285.47        463.58        70.72 o                         
  13   3 -18       3021.00       2633.41       170.73 o                         
  14   3 -18         72.91        413.95        80.19 o                         
  15   3 -18       1987.44       2006.16       103.83 o                         
  16   3 -18        299.72        230.50       111.28 o                         
  17   3 -18        873.32       1027.80        91.62 o                         
  18   3 -18        123.87        145.33        79.75 o                         
  19   3 -18       1209.32       1101.53        92.48 o                         
  20   3 -18        121.07        319.26        78.57 o                         
  21   3 -18        370.98        681.62       102.95 o                         
  22   3 -18        156.43        234.55       126.03 o                         
   0   4 -18       2902.31       3161.29       168.73 o                         
   1   4 -18        346.17       1515.79        96.37 o                         
   2   4 -18       4536.84       4213.51       134.94 o                         
   3   4 -18       1568.10       1690.14        98.65 o                         
   4   4 -18       3901.66       3665.22       127.68 o                         
   5   4 -18        299.86       1145.12        90.07 o                         
   6   4 -18       3252.76       2916.66       117.45 o                         
   7   4 -18        614.84       1458.37        95.32 o                         
   8   4 -18       6703.09       5703.47       158.08 o                         
   9   4 -18       1016.48       1425.33        95.32 o                         
  10   4 -18       2914.37       2889.40       102.26 o                         
  11   4 -18        538.09        786.98       105.51 o                         
  12   4 -18        902.90        982.01        86.83 o                         
  13   4 -18        183.92        152.16        72.91 o                         
  14   4 -18       1030.04       1030.51        90.90 o                         
  15   4 -18        332.73        269.40        88.03 o                         
  16   4 -18        261.56        361.25        83.20 o                         
  17   4 -18        559.10        442.64        86.80 o                         
  18   4 -18        533.47        664.74        91.09 o                         
  19   4 -18        162.62        251.79        77.75 o                         
  20   4 -18       1028.53       1106.72        95.05 o                         
  21   4 -18         93.72        127.99        77.81 o                         
   0   5 -18        324.25        392.99       112.45 o                         
   1   5 -18       1561.06       1707.86        97.07 o                         
   2   5 -18         97.27        408.56        77.38 o                         
   3   5 -18        529.46        756.68        85.62 o                         
   4   5 -18         34.53        398.97        77.37 o                         
   5   5 -18       1141.07       1172.54        88.73 o                         
   6   5 -18        232.41        333.58        74.79 o                         
   7   5 -18        951.23       1029.94        90.96 o                         
   8   5 -18        495.20        504.54        80.33 o                         
   9   5 -18        607.15        579.48        95.76 o                         
  10   5 -18         20.67        271.90        85.82 o                         
  11   5 -18       2093.70       1895.54       123.64 o                         
  12   5 -18        211.41        281.79        75.05 o                         
  13   5 -18        735.04        897.79        89.23 o                         
  14   5 -18         15.79        107.72        71.58 o                         
  15   5 -18        473.14        515.38        86.68 o                         
  16   5 -18        289.82        275.42        83.29 o                         
  17   5 -18       1352.59       1465.08        97.70 o                         
  18   5 -18        134.22        136.86        77.48 o                         
  19   5 -18        973.34        980.72        94.32 o                         
   0   6 -18       2838.59       3013.00       163.83 o                         
   1   6 -18        575.53       1402.77        92.35 o                         
   2   6 -18       3906.36       3472.36       125.33 o                         
   3   6 -18        407.21       1075.78        86.55 o                         
   4   6 -18       1772.98       1820.99       121.78 o                         
   5   6 -18        138.13        436.63        78.48 o                         
   6   6 -18        870.65        964.50        89.62 o                         
   7   6 -18         17.68        336.68        87.77 o                         
   8   6 -18       2597.56       2356.28       255.94 o                         
   9   6 -18        304.72        386.71        88.26 o                         
  10   6 -18        971.02       1064.04        87.49 o                         
  11   6 -18        110.75        183.86        72.40 o                         
  12   6 -18       1204.13       1147.64        91.32 o                         
  13   6 -18        481.47        562.84        83.34 o                         
  14   6 -18       2282.21       2114.00       107.55 o                         
  15   6 -18        320.67        268.93        86.68 o                         
  16   6 -18       1080.62       1295.58       131.83 o                         
  17   6 -18        599.97        598.16        90.70 o                         
   0   7 -18        256.42        949.24       211.60 o                         
   1   7 -18       2401.18       1887.16       132.13 o                         
   2   7 -18        477.29        647.52        85.25 o                         
   3   7 -18       1179.16       1150.90        92.42 o                         
   4   7 -18        405.82        548.20        81.66 o                         
   5   7 -18       2616.86       2050.08       118.87 o                         
   6   7 -18        200.02        799.02       173.82 o                         
   7   7 -18       1914.65       1677.88       107.32 o                         
   8   7 -18        344.31        486.59        80.17 o                         
   9   7 -18       1707.33       1365.92        93.31 o                         
  10   7 -18        392.80        453.12        79.34 o                         
  11   7 -18       1937.35       1953.64       102.97 o                         
  12   7 -18         43.82        324.97        77.45 o                         
  13   7 -18       1108.55       1104.61        91.93 o                         
  14   7 -18        143.99        154.28        74.79 o                         
   0   8 -18       1157.20        998.80       123.03 o                         
   1   8 -18        143.66        535.97        81.71 o                         
   2   8 -18       1499.89       1220.19        89.98 o                         
   3   8 -18        240.73        668.49        75.08 o                         
   4   8 -18       1017.12       1051.31        90.63 o                         
   5   8 -18        191.25        329.99        84.39 o                         
   6   8 -18       1220.38        986.54        91.27 o                         
   7   8 -18        295.11        561.34        96.42 o                         
   8   8 -18       1508.71       1395.33        95.29 o                         
   9   8 -18         97.68        367.70        80.64 o                         
  10   8 -18       1092.33       1069.21        93.58 o                         
   2   0 -17       1906.73       1469.04        99.26 o                         
   4   0 -17       1546.42       1814.53       101.87 o                         
   6   0 -17       1216.85        865.34       124.54 o                         
   8   0 -17        212.25        171.59        92.37 o                         
  10   0 -17        348.20        453.10       102.23 o                         
  12   0 -17        997.97        839.07       193.34 o                         
  14   0 -17       1822.14       1374.52       186.83 o                         
  16   0 -17        615.15        656.84       172.56 o                         
  18   0 -17        670.48        455.83       162.15 o                         
  20   0 -17       1550.85       1562.72       193.81 o                         
  24   0 -17        336.15        186.04       174.62 o                         
   1   1 -17       4026.74       3758.38       106.00 o                         
   2   1 -17         93.58        609.72        73.06 o                         
   3   1 -17        253.97        334.73        59.02 o                         
   4   1 -17        499.62        713.21        67.77 o                         
   5   1 -17        692.03        783.26        68.71 o                         
   6   1 -17        493.43        649.35        68.05 o                         
   7   1 -17        616.55        683.04        68.32 o                         
   8   1 -17        905.95        822.37        71.87 o                         
   9   1 -17        863.75        858.16        72.20 o                         
  10   1 -17        397.82        479.72        66.66 o                         
  11   1 -17        286.48        331.28        64.76 o                         
  12   1 -17        261.36        334.50        65.58 o                         
  13   1 -17        817.28        994.87        86.76 o                         
  14   1 -17          4.76         87.38        70.09 o                         
  15   1 -17        442.62        436.03        80.09 o                         
  16   1 -17        159.29        187.34       170.58 o                         
  17   1 -17        124.31        202.06        85.11 o                         
  18   1 -17        413.57        315.47        99.22 o                         
  19   1 -17        738.69        960.26       189.25 o                         
  20   1 -17        118.21        216.21       110.17 o                         
  21   1 -17        205.48        189.71       220.11 o                         
  22   1 -17         23.69        202.17       170.16 o                         
  23   1 -17        255.49        389.25       172.26 o                         
  24   1 -17         58.60        128.58       162.75 o                         
   1   2 -17        347.50        341.37        82.84 o                         
   2   2 -17        330.16        310.19        70.02 o                         
   3   2 -17        121.77        138.30        66.28 o                         
   4   2 -17        964.11       1137.89        84.99 o                         
   5   2 -17        597.62        561.65        68.34 o                         
   6   2 -17       1146.62        978.71        74.42 o                         
   7   2 -17        599.11        577.14        69.53 o                         
   8   2 -17         49.48        157.78        59.30 o                         
   9   2 -17        156.88        276.85        63.43 o                         
  10   2 -17         44.90        107.22        59.14 o                         
  11   2 -17        114.75        190.26        63.26 o                         
  12   2 -17         33.22        240.38        64.71 o                         
  13   2 -17        644.33        675.72       103.88 o                         
  14   2 -17        577.89        702.85        87.31 o                         
  15   2 -17        615.43        558.72        82.58 o                         
  16   2 -17          1.31        -34.65        71.02 o                         
  17   2 -17        475.91        427.08        71.72 o                         
  18   2 -17         51.73        172.65        85.54 o                         
  19   2 -17        324.45        228.26       159.40 o                         
  20   2 -17         81.20        332.83       183.80 o                         
  21   2 -17         74.50        109.59       110.47 o                         
  22   2 -17        166.66        175.98       115.15 o                         
  23   2 -17         52.81        123.41       121.57 o                         
  24   2 -17         43.98        498.88       174.37 o                         
   1   3 -17       1114.05       1317.15        89.95 o                         
   2   3 -17        813.58        985.59        85.00 o                         
   3   3 -17        641.08        806.53        82.77 o                         
   4   3 -17        441.71        472.26        76.76 o                         
   5   3 -17        969.16        938.19        84.02 o                         
   6   3 -17        128.49        305.63        73.17 o                         
   7   3 -17        371.97        478.72        69.38 o                         
   8   3 -17        201.06        150.74        62.12 o                         
   9   3 -17        536.49        684.56        73.82 o                         
  10   3 -17        656.61        508.52        71.42 o                         
  11   3 -17        548.39        565.42        72.42 o                         
  12   3 -17         70.73         95.62        61.63 o                         
  13   3 -17        655.09        788.28        90.67 o                         
  14   3 -17         47.88        174.73        75.81 o                         
  15   3 -17         82.22         78.44        66.51 o                         
  16   3 -17         45.00        152.47        77.52 o                         
  17   3 -17        290.64        258.36        77.81 o                         
  18   3 -17        130.79        253.46       147.79 o                         
  19   3 -17        352.70        435.05        82.52 o                         
  20   3 -17        140.10        128.62        74.73 o                         
  21   3 -17        249.80        510.80       213.55 o                         
  22   3 -17        215.49        272.49       198.58 o                         
  23   3 -17        516.89        707.22       155.59 o                         
   1   4 -17        429.01        834.57        87.93 o                         
   2   4 -17       1438.41       1367.93        92.77 o                         
   3   4 -17        785.71        902.93        87.18 o                         
   4   4 -17        320.01        610.96        81.67 o                         
   5   4 -17        880.29        885.44        87.84 o                         
   6   4 -17        906.36       1033.61        88.83 o                         
   7   4 -17        267.04        545.32        84.04 o                         
   8   4 -17        650.71        775.52        86.86 o                         
   9   4 -17          4.67        104.20        69.78 o                         
  10   4 -17        161.34        162.69        64.46 o                         
  11   4 -17         33.72        116.86        72.10 o                         
  12   4 -17       1464.40       1185.41        88.75 o                         
  13   4 -17         30.48        105.07        71.73 o                         
  14   4 -17        212.37        258.34        77.12 o                         
  15   4 -17        479.00        343.41        81.30 o                         
  16   4 -17        102.21         43.02        74.10 o                         
  17   4 -17        237.49        201.06        78.50 o                         
  18   4 -17        352.40        498.06        84.75 o                         
  19   4 -17         80.64        102.80        75.84 o                         
  20   4 -17        152.60        207.92        78.32 o                         
  21   4 -17        337.31        322.56        81.66 o                         
  22   4 -17        295.62        335.85        81.60 o                         
   1   5 -17        245.03        263.29        75.00 o                         
   2   5 -17        793.87        675.03        85.83 o                         
   3   5 -17        137.12         74.53        70.39 o                         
   4   5 -17        255.97        257.08        81.35 o                         
   5   5 -17        126.99        265.60        75.22 o                         
   6   5 -17        485.81        526.10        81.91 o                         
   7   5 -17         19.26        116.03        70.60 o                         
   8   5 -17        411.14        287.96        74.64 o                         
   9   5 -17        648.90        558.17       124.59 o                         
  10   5 -17        614.09        390.86       135.35 o                         
  11   5 -17        429.29        525.07        96.85 o                         
  12   5 -17         23.19         54.28        62.25 o                         
  13   5 -17        342.06        261.95        76.78 o                         
  14   5 -17         60.21        131.53        73.27 o                         
  15   5 -17        288.47        272.97        80.65 o                         
  16   5 -17        315.62        145.90        76.15 o                         
  17   5 -17        174.47        138.69        89.77 o                         
  18   5 -17         12.18         34.77        73.44 o                         
  19   5 -17         46.26         76.06        75.96 o                         
  20   5 -17          8.47        100.26        75.54 o                         
  21   5 -17        561.27        725.02       109.02 o                         
   1   6 -17        270.05        116.19        71.48 o                         
   2   6 -17        123.07        117.62        69.92 o                         
   3   6 -17         77.48         32.04        68.40 o                         
   4   6 -17        530.23        488.68        80.33 o                         
   5   6 -17        254.84        305.51        76.77 o                         
   6   6 -17         78.06        122.35        70.97 o                         
   7   6 -17         30.82         31.81        67.45 o                         
   8   6 -17        600.65        442.92        91.57 o                         
   9   6 -17          6.48         13.34        67.55 o                         
  10   6 -17         98.31         61.56        70.00 o                         
  11   6 -17        330.27        271.44        73.50 o                         
  12   6 -17       1052.94        902.12       151.79 o                         
  13   6 -17        150.55        279.16        77.63 o                         
  14   6 -17        834.08        861.44        97.99 o                         
  15   6 -17         34.11         27.85        71.81 o                         
  16   6 -17        120.69        144.38        76.39 o                         
  17   6 -17         96.63        139.43        78.04 o                         
  18   6 -17        504.47        566.50        88.32 o                         
  19   6 -17         39.03        215.61        79.85 o                         
   1   7 -17         82.16         18.10        69.01 o                         
   2   7 -17         48.36         57.08        70.12 o                         
   3   7 -17         28.72         10.93        65.24 o                         
   4   7 -17         44.16        181.52        71.89 o                         
   5   7 -17         34.44         99.91        69.20 o                         
   6   7 -17         44.41         87.91        70.99 o                         
   7   7 -17         33.03         45.47        70.15 o                         
   8   7 -17        144.09        170.34        77.44 o                         
   9   7 -17         78.11        101.08        72.61 o                         
  10   7 -17         44.21         11.97        71.17 o                         
  11   7 -17        411.07        397.26        78.21 o                         
  12   7 -17        136.35        113.86        69.66 o                         
  13   7 -17        183.91        174.51        73.63 o                         
  14   7 -17         27.58        183.87        73.91 o                         
  15   7 -17        618.70        714.04        88.29 o                         
  16   7 -17        358.12        284.10        79.22 o                         
   1   8 -17        109.46        153.64        71.80 o                         
   2   8 -17        110.85        137.13        62.87 o                         
   3   8 -17        280.75        215.96        65.65 o                         
   4   8 -17         15.90          4.99        68.25 o                         
   5   8 -17        175.88        240.65        73.99 o                         
   6   8 -17         89.14         81.01        69.78 o                         
   7   8 -17         58.81         10.75        69.23 o                         
   8   8 -17        127.24         39.73        71.57 o                         
   9   8 -17         65.74         84.83        71.95 o                         
  10   8 -17         72.54         94.05        70.60 o                         
  11   8 -17         89.50        169.61        73.82 o                         
  12   8 -17        375.62        410.23        82.92 o                         
   1   9 -17         14.49         26.25        59.88 o                         
   2   9 -17         93.83        -63.25        63.25 o                         
   3   9 -17        111.80         80.71        67.51 o                         
   4   9 -17        104.58         69.55        75.72 o                         
   5   9 -17        464.88        351.35        81.48 o                         
   6   9 -17        134.93        113.75        74.70 o                         
   0   0 -16       5796.74       5855.05       412.46 o                         
   2   0 -16       1421.80       1313.35        87.39 o                         
   4   0 -16        483.27        902.15        85.40 o                         
   6   0 -16       3569.96       3655.45       152.95 o                         
   8   0 -16       2333.32       2515.24       114.82 o                         
  10   0 -16       2250.02       2634.83       119.21 o                         
  12   0 -16       2225.63       2470.27       114.51 o                         
  14   0 -16       1574.27       1605.78       187.77 o                         
  16   0 -16        341.39        652.47       169.30 o                         
  18   0 -16        915.99       1212.29       129.16 o                         
  20   0 -16       1016.69       1350.07       136.24 o                         
  22   0 -16        775.39        926.94       188.15 o                         
  24   0 -16        682.80        578.15       189.94 o                         
  26   0 -16       1289.30       1571.71       216.73 o                         
   0   1 -16        119.02        361.20       110.77 o                         
   1   1 -16       1281.80       2045.11        93.66 o                         
   2   1 -16        321.90        960.95        69.45 o                         
   3   1 -16       4346.37       4263.64       111.72 o                         
   4   1 -16        886.71       1255.04        73.69 o                         
   5   1 -16        917.24       1149.72        72.20 o                         
   6   1 -16        714.72       1068.53        72.43 o                         
   7   1 -16       2887.88       3429.60       102.85 o                         
   8   1 -16       1665.61       2186.17       119.42 o                         
   9   1 -16       7550.45       7274.21       153.57 o                         
  10   1 -16          3.81        316.85        54.74 o                         
  11   1 -16       1479.54       1614.31        93.91 o                         
  12   1 -16        462.18        435.94        74.90 o                         
  13   1 -16       2181.22       2465.53       103.79 o                         
  14   1 -16        162.69        405.98        87.68 o                         
  15   1 -16       2332.36       2566.14       125.42 o                         
  16   1 -16        356.38        357.63        87.08 o                         
  17   1 -16        254.58        428.52        75.32 o                         
  18   1 -16          8.36        112.69        94.62 o                         
  19   1 -16       2225.23       2470.99       180.10 o                         
  20   1 -16          2.37        229.09       109.52 o                         
  21   1 -16       2125.10       2409.41       153.51 o                         
  22   1 -16         44.59        305.81       120.54 o                         
  23   1 -16        340.45        376.69       102.86 o                         
  24   1 -16          7.62        277.66        97.73 o                         
  25   1 -16       2443.05       2399.12       138.25 o                         
  26   1 -16         12.12        292.90       126.24 o                         
   0   2 -16       6798.68       6992.32       235.99 o                         
   1   2 -16        127.32       1365.79        87.54 o                         
   2   2 -16       4575.26       4584.23       130.71 o                         
   3   2 -16        929.74       1260.88        86.48 o                         
   4   2 -16       1270.66       1718.70        93.01 o                         
   5   2 -16       2906.55       2904.43        96.78 o                         
   6   2 -16       3794.00       3691.93       109.29 o                         
   7   2 -16       2004.72       1945.17        86.69 o                         
   8   2 -16       1089.68       1240.50        78.19 o                         
   9   2 -16        203.11        331.55        63.98 o                         
  10   2 -16       2017.28       2326.88        91.74 o                         
  11   2 -16        297.14        383.16        64.82 o                         
  12   2 -16       4914.81       4663.45       128.96 o                         
  13   2 -16        536.44        928.73        74.69 o                         
  14   2 -16       1297.97       1656.97        99.60 o                         
  15   2 -16        433.00        626.05        83.90 o                         
  16   2 -16       2780.67       2989.78       115.55 o                         
  17   2 -16        469.47        433.23        76.33 o                         
  18   2 -16       2413.79       2435.10       126.92 o                         
  19   2 -16        172.02        236.41        85.89 o                         
  20   2 -16       1595.22       1558.51       263.81 o                         
  21   2 -16         70.78        147.53       109.23 o                         
  22   2 -16       1099.53       1328.48       134.44 o                         
  23   2 -16         55.50         85.22       165.22 o                         
  24   2 -16        355.80        375.72       176.32 o                         
  25   2 -16         63.64        218.34       121.14 o                         
   0   3 -16       3660.03       8196.18       458.84 o                         
   1   3 -16      17904.23      17066.83       319.23 o                         
   2   3 -16       2893.77       3967.71       293.54 o                         
   3   3 -16       7660.68       7132.44       173.58 o                         
   4   3 -16        594.14       1596.46       112.56 o                         
   5   3 -16       3466.96       3688.20       164.35 o                         
   6   3 -16        206.68        602.32       142.16 o                         
   7   3 -16        775.33       1128.51        88.10 o                         
   8   3 -16       1260.63       1244.79        99.04 o                         
   9   3 -16       4166.35       4013.33       114.96 o                         
  10   3 -16         49.62        685.70       125.35 o                         
  11   3 -16       3420.72       3360.64       107.19 o                         
  12   3 -16        598.53       1268.19        81.28 o                         
  13   3 -16       7355.68       6964.34       175.65 o                         
  14   3 -16        763.90       1202.98       208.70 o                         
  15   3 -16       7673.95       7153.54       174.95 o                         
  16   3 -16        275.16        382.15        79.09 o                         
  17   3 -16       3723.27       3742.99       135.81 o                         
  18   3 -16         29.83        250.64        75.60 o                         
  19   3 -16       2898.55       2797.01       133.81 o                         
  20   3 -16        996.57        827.69       104.29 o                         
  21   3 -16        720.43        900.92       107.10 o                         
  22   3 -16        111.26        192.54       115.40 o                         
  23   3 -16        346.56        648.09       126.19 o                         
  24   3 -16        148.78         69.28       110.89 o                         
   0   4 -16       3639.18       3317.52       171.68 o                         
   1   4 -16        260.63        937.12        87.58 o                         
   2   4 -16       3826.83       3875.95       129.78 o                         
   3   4 -16       1920.17       2209.22       122.94 o                         
   4   4 -16       2295.07       2825.20       177.22 o                         
   5   4 -16       2659.08       2186.81       104.32 o                         
   6   4 -16       3538.73       3435.92       126.19 o                         
   7   4 -16        524.58        746.58        99.54 o                         
   8   4 -16       2650.34       2452.49       106.69 o                         
   9   4 -16          2.15        354.86        90.48 o                         
  10   4 -16       4297.75       3815.76       113.22 o                         
  11   4 -16        605.47        909.65       102.98 o                         
  12   4 -16       4621.91       4335.39       152.31 o                         
  13   4 -16         15.67        241.28        66.28 o                         
  14   4 -16       1682.26       1717.14        99.40 o                         
  15   4 -16         49.41        179.14        77.70 o                         
  16   4 -16       2136.43       2207.24       108.99 o                         
  17   4 -16        369.77        398.10        80.52 o                         
  18   4 -16       1476.06       1507.51        96.71 o                         
  19   4 -16          2.30        224.06        76.14 o                         
  20   4 -16       2103.42       2065.20       106.06 o                         
  21   4 -16        172.65        290.60        77.37 o                         
  22   4 -16       1549.94       1662.55       130.68 o                         
  23   4 -16        506.11        438.43        97.14 o                         
   0   5 -16        694.05       2082.51       145.43 o                         
   1   5 -16       5091.14       5078.04       147.46 o                         
   2   5 -16       1143.72       1253.75       102.48 o                         
   3   5 -16       1570.81       1289.42        91.35 o                         
   4   5 -16        242.83        662.81       121.24 o                         
   5   5 -16       4374.62       4384.94       148.11 o                         
   6   5 -16         45.96        877.84       135.76 o                         
   7   5 -16       2697.73       2298.11       106.15 o                         
   8   5 -16        215.27        467.65       118.45 o                         
   9   5 -16       2050.07       2039.92       101.16 o                         
  10   5 -16        110.51        258.93        85.50 o                         
  11   5 -16       4847.20       4269.16       179.50 o                         
  12   5 -16        315.75        548.98        75.17 o                         
  13   5 -16       1787.16       1679.06        97.72 o                         
  14   5 -16         80.24        221.51        72.72 o                         
  15   5 -16        640.31        756.22        90.81 o                         
  16   5 -16        103.33        166.25        74.75 o                         
  17   5 -16       1065.25       1376.34        94.17 o                         
  18   5 -16         56.71         10.20        94.58 o                         
  19   5 -16        461.13        682.44        88.36 o                         
  20   5 -16        250.85        275.70        77.87 o                         
  21   5 -16        838.12       1023.09        93.39 o                         
  22   5 -16         30.57        190.21        77.75 o                         
   0   6 -16       8914.32       7375.37       263.39 o                         
   1   6 -16       1226.85       2284.43       162.49 o                         
   2   6 -16       5469.98       5207.21       149.51 o                         
   3   6 -16        585.91       1630.55       180.71 o                         
   4   6 -16       1999.80       1829.02        99.00 o                         
   5   6 -16         33.57        456.10        77.92 o                         
   6   6 -16       1451.51       1462.55        92.58 o                         
   7   6 -16        312.05        366.93        77.91 o                         
   8   6 -16       1255.47       1278.25        88.63 o                         
   9   6 -16         56.51        238.67        73.92 o                         
  10   6 -16       1821.13       1620.67        99.24 o                         
  11   6 -16        519.45        405.78        89.61 o                         
  12   6 -16       2709.90       2570.31       132.12 o                         
  13   6 -16        242.30        292.75        75.19 o                         
  14   6 -16       2734.91       2333.11       129.73 o                         
  15   6 -16        149.66        237.27        75.78 o                         
  16   6 -16       1480.80       1260.68       102.97 o                         
  17   6 -16        126.79        198.26        73.65 o                         
  18   6 -16        506.24        502.24        85.02 o                         
  19   6 -16         96.44        252.46        78.69 o                         
  20   6 -16        560.18        641.30        86.12 o                         
   0   7 -16       1377.69       1761.25       142.05 o                         
   1   7 -16       6106.66       5308.51       153.73 o                         
   2   7 -16        524.99       1332.58       125.88 o                         
   3   7 -16       2205.34       2073.33       148.48 o                         
   4   7 -16        751.26       1048.61        87.74 o                         
   5   7 -16       4447.77       3726.75       115.36 o                         
   6   7 -16        188.95        923.61       163.07 o                         
   7   7 -16       2151.40       1825.67       120.55 o                         
   8   7 -16        148.56        405.02        77.64 o                         
   9   7 -16       1955.37       1471.87        95.62 o                         
  10   7 -16        838.96        672.04       102.46 o                         
  11   7 -16       3096.17       2945.96       123.57 o                         
  12   7 -16        467.40        419.05        75.31 o                         
  13   7 -16       1347.93       1289.46        91.33 o                         
  14   7 -16         23.21        220.65        72.91 o                         
  15   7 -16       1091.14        986.58        89.65 o                         
  16   7 -16         27.69         98.92        73.79 o                         
  17   7 -16        625.11        633.84        88.97 o                         
  18   7 -16        174.93        197.05        75.91 o                         
   0   8 -16       2516.18       2372.57       322.28 o                         
   1   8 -16        284.27       1101.24        85.64 o                         
   2   8 -16       3337.63       2760.55       101.91 o                         
   3   8 -16        190.88       1109.89        79.72 o                         
   4   8 -16       1780.88       1532.79        95.92 o                         
   5   8 -16         71.62        509.46        92.86 o                         
   6   8 -16        723.18        815.50        89.83 o                         
   7   8 -16        313.13        434.94        81.13 o                         
   8   8 -16       1605.99       1303.41       112.01 o                         
   9   8 -16        335.60        433.27        78.41 o                         
  10   8 -16        914.56       1074.29        93.33 o                         
  11   8 -16        118.12        288.35        76.86 o                         
  12   8 -16        999.41       1081.39        92.20 o                         
  13   8 -16        280.72        245.36        73.48 o                         
  14   8 -16       1712.11       1460.05        95.15 o                         
   0   9 -16        719.01       1011.21       108.29 o                         
   1   9 -16       1809.22       1706.70        82.64 o                         
   2   9 -16        355.15        525.26        76.37 o                         
   3   9 -16        738.00        767.96        81.67 o                         
   4   9 -16        280.48        434.90        73.45 o                         
   5   9 -16       1657.86       1421.84       125.98 o                         
   6   9 -16        138.39        295.99        78.83 o                         
   7   9 -16        654.45        686.01        89.81 o                         
   8   9 -16        112.72        379.19        81.61 o                         
   9   9 -16        353.87        445.56        83.66 o                         
   2   0 -15         28.14         82.79        52.47 o                         
   4   0 -15        135.70        122.26        63.23 o                         
   6   0 -15        325.88        361.04        77.66 o                         
   8   0 -15       1975.15       1975.36       105.38 o                         
  10   0 -15        745.44        857.15        92.03 o                         
  12   0 -15        712.47        824.50       113.17 o                         
  14   0 -15        419.34        469.33       103.86 o                         
  16   0 -15        152.76        171.47       100.58 o                         
  18   0 -15       1008.65        891.37        99.64 o                         
  20   0 -15       2118.94       1660.00       164.90 o                         
  22   0 -15       3427.35       2991.04       262.62 o                         
  24   0 -15       3290.69       2559.18       253.20 o                         
  26   0 -15       1028.42        945.78       211.08 o                         
   1   1 -15       1133.51       1205.45        69.00 o                         
   2   1 -15       1281.49       1124.25        73.95 o                         
   3   1 -15        158.17        378.36        49.27 o                         
   4   1 -15       1835.02       1741.73        70.02 o                         
   5   1 -15         22.33        258.26        49.21 o                         
   6   1 -15        105.43        141.36        60.80 o                         
   7   1 -15       1587.31       1408.37        69.12 o                         
   8   1 -15         52.20        143.40        50.43 o                         
   9   1 -15        338.22        506.97        63.41 o                         
  10   1 -15        568.60        398.35        71.14 o                         
  11   1 -15       1159.71       1278.60       113.47 o                         
  12   1 -15       1036.85       1009.33        85.05 o                         
  13   1 -15        395.93        518.24        75.56 o                         
  14   1 -15        183.06        140.19        69.60 o                         
  15   1 -15         15.78        101.28        67.98 o                         
  16   1 -15        121.72         59.66        68.64 o                         
  17   1 -15        118.10        118.70        88.92 o                         
  18   1 -15         91.64        104.81        70.89 o                         
  19   1 -15         25.71         -1.36        82.57 o                         
  20   1 -15         80.21        149.43       165.55 o                         
  21   1 -15        399.61        659.10       173.06 o                         
  22   1 -15         44.89        216.39        98.01 o                         
  23   1 -15        469.91        687.19       109.05 o                         
  24   1 -15        365.48        572.96       136.25 o                         
  25   1 -15        356.28        319.22       100.94 o                         
  26   1 -15         76.39        171.28        99.68 o                         
  27   1 -15        118.27        288.55       103.80 o                         
   1   2 -15       1168.67       1192.79        81.49 o                         
   2   2 -15        533.81        937.50        78.14 o                         
   3   2 -15       1097.89       1040.27        80.11 o                         
   4   2 -15       2396.62       2250.94        98.03 o                         
   5   2 -15        139.32        499.08        71.43 o                         
   6   2 -15        605.26        762.66        68.35 o                         
   7   2 -15       3474.78       2871.00        96.68 o                         
   8   2 -15         96.54        264.43        59.28 o                         
   9   2 -15        599.16        568.09        69.23 o                         
  10   2 -15        244.13        449.98        66.52 o                         
  11   2 -15         53.94        240.68        62.08 o                         
  12   2 -15        736.64        901.02        74.50 o                         
  13   2 -15        213.43         86.42        59.30 o                         
  14   2 -15        685.09        782.12        75.04 o                         
  15   2 -15        746.00        675.79        97.94 o                         
  16   2 -15         17.87        108.48        67.90 o                         
  17   2 -15         94.36        133.76        69.51 o                         
  18   2 -15         14.87        -72.56        81.00 o                         
  19   2 -15        156.74        187.43        85.24 o                         
  20   2 -15        159.61         80.04       108.36 o                         
  21   2 -15        808.11        768.17       127.21 o                         
  22   2 -15        185.25        320.58       155.89 o                         
  23   2 -15         79.83         84.40       109.78 o                         
  24   2 -15        310.49        616.67       128.89 o                         
  25   2 -15         19.85        168.61        92.35 o                         
  26   2 -15        503.20        786.31       119.82 o                         
   1   3 -15        965.01       1677.74       104.71 o                         
   2   3 -15       3554.56       2969.27       113.26 o                         
   3   3 -15       1337.56       1564.45        91.88 o                         
   4   3 -15       3298.08       3072.93       114.36 o                         
   5   3 -15       2416.10       2409.84       119.37 o                         
   6   3 -15       1568.12       1416.19       114.43 o                         
   7   3 -15        243.81        378.76        72.03 o                         
   8   3 -15       1048.42        864.16        83.44 o                         
   9   3 -15        444.22        462.03        66.38 o                         
  10   3 -15       2484.41       2059.48       106.22 o                         
  11   3 -15        541.93        717.45        73.56 o                         
  12   3 -15       2620.95       2332.58        93.49 o                         
  13   3 -15       2226.68       2085.64       103.89 o                         
  14   3 -15        208.30        297.16        68.05 o                         
  15   3 -15         48.97         91.77        64.33 o                         
  16   3 -15        432.48        351.92        83.94 o                         
  17   3 -15         33.02        102.13        95.33 o                         
  18   3 -15        905.13        663.40       100.19 o                         
  19   3 -15        194.91        378.93        92.59 o                         
  20   3 -15         64.03        174.87        87.67 o                         
  21   3 -15         70.09        120.78        86.32 o                         
  22   3 -15        151.62         65.15       198.28 o                         
  23   3 -15         61.81        146.45       110.64 o                         
  24   3 -15        555.50        731.73       129.41 o                         
  25   3 -15        356.95        813.68       195.28 o                         
   1   4 -15       1460.09       1411.56       119.74 o                         
   2   4 -15       1335.84       1595.49        94.98 o                         
   3   4 -15        264.42        497.15        94.12 o                         
   4   4 -15        314.81        703.50       103.94 o                         
   5   4 -15       2449.84       1777.66       125.76 o                         
   6   4 -15         79.00        225.03        69.31 o                         
   7   4 -15        984.41        724.96        84.16 o                         
   8   4 -15        471.96        394.54        74.45 o                         
   9   4 -15        765.48        649.15        86.48 o                         
  10   4 -15        443.62        630.68        80.50 o                         
  11   4 -15       1037.61        975.96        87.86 o                         
  12   4 -15        102.45        136.59        69.69 o                         
  13   4 -15        312.06        279.02        65.46 o                         
  14   4 -15       1905.72       1630.96        99.31 o                         
  15   4 -15        684.82        537.98        85.16 o                         
  16   4 -15       2251.28       1970.53       103.87 o                         
  17   4 -15        213.74        379.05        79.55 o                         
  18   4 -15        943.18        911.00        93.99 o                         
  19   4 -15        266.84        499.23        82.46 o                         
  20   4 -15       1154.01       1080.14       102.03 o                         
  21   4 -15        309.64        345.03        93.40 o                         
  22   4 -15        251.74        358.88        91.63 o                         
  23   4 -15         29.45        191.29        89.81 o                         
  24   4 -15        518.49        559.22       153.66 o                         
   1   5 -15        107.88         19.94        71.63 o                         
   2   5 -15        424.23        454.21        88.38 o                         
   3   5 -15        944.70        663.49        93.21 o                         
   4   5 -15       1004.00        839.52        87.56 o                         
   5   5 -15        242.09        398.16        96.98 o                         
   6   5 -15        634.03        579.32        78.74 o                         
   7   5 -15        701.41        363.13        76.24 o                         
   8   5 -15        411.28        237.17        72.05 o                         
   9   5 -15        322.18        441.00        76.84 o                         
  10   5 -15        185.28        117.81        70.55 o                         
  11   5 -15        471.04        266.09        73.94 o                         
  12   5 -15        318.02        183.35        73.53 o                         
  13   5 -15       1106.89       1023.12        91.98 o                         
  14   5 -15         36.04         44.91        73.21 o                         
  15   5 -15        401.85        352.03        80.77 o                         
  16   5 -15         47.63        176.15        73.97 o                         
  17   5 -15        957.36        989.11        91.84 o                         
  18   5 -15        611.01        388.40        82.35 o                         
  19   5 -15       1203.01       1015.24        90.91 o                         
  20   5 -15         40.78        115.30        73.24 o                         
  21   5 -15        682.77        681.14       109.51 o                         
  22   5 -15         31.90        181.25        76.57 o                         
  23   5 -15        338.05        385.59        82.79 o                         
   1   6 -15        687.27        902.34        88.20 o                         
   2   6 -15       1194.40       1040.78       105.71 o                         
   3   6 -15        107.46        576.90        80.08 o                         
   4   6 -15        900.28        923.79        90.69 o                         
   5   6 -15        489.78        444.85        77.52 o                         
   6   6 -15       2365.61       1818.41       103.13 o                         
   7   6 -15         70.10        394.80        73.41 o                         
   8   6 -15        846.02        801.31        90.64 o                         
   9   6 -15        276.51        261.90        74.63 o                         
  10   6 -15        670.73        604.95        83.17 o                         
  11   6 -15        142.26        201.54        78.48 o                         
  12   6 -15       1563.39       1121.91        86.90 o                         
  13   6 -15          7.87        183.98        80.58 o                         
  14   6 -15       1015.37        927.66        88.37 o                         
  15   6 -15         74.61         43.17        78.97 o                         
  16   6 -15       1154.83       1039.06        90.01 o                         
  17   6 -15        143.81         66.76        71.33 o                         
  18   6 -15       1396.09       1245.44        94.02 o                         
  19   6 -15        221.97        146.05        72.59 o                         
  20   6 -15        395.11        499.42        83.66 o                         
  21   6 -15        248.16        290.26        80.35 o                         
   1   7 -15         69.86         68.43        68.74 o                         
   2   7 -15        327.90        289.29        74.92 o                         
   3   7 -15         63.31        141.09        72.19 o                         
   4   7 -15        453.69        372.11        76.12 o                         
   5   7 -15        635.50        665.62       110.52 o                         
   6   7 -15         14.83        213.23        72.15 o                         
   7   7 -15        184.84         94.82        69.82 o                         
   8   7 -15         50.65        -45.35        67.75 o                         
   9   7 -15         68.87        -67.10        67.10 o                         
  10   7 -15        288.73        104.42        68.48 o                         
  11   7 -15        659.39        836.57        88.44 o                         
  12   7 -15          3.48         90.80        70.01 o                         
  13   7 -15        186.02        183.32        71.38 o                         
  14   7 -15         57.60        203.39        73.98 o                         
  15   7 -15        274.26        248.78        98.33 o                         
  16   7 -15        418.40        265.65        76.12 o                         
  17   7 -15        336.97        395.94        84.28 o                         
  18   7 -15         50.37        -25.98        72.76 o                         
  19   7 -15        106.32         48.41        73.00 o                         
   1   8 -15        101.25        199.66        67.14 o                         
   2   8 -15        185.55        188.74        66.42 o                         
   3   8 -15         45.95         31.52        83.53 o                         
   4   8 -15        200.24        148.60        94.90 o                         
   5   8 -15        328.22        158.17        74.50 o                         
   6   8 -15        204.57        238.52        75.65 o                         
   7   8 -15        348.28        189.05        73.85 o                         
   8   8 -15        408.27        469.94        81.88 o                         
   9   8 -15          5.00         60.74        69.82 o                         
  10   8 -15         91.48        132.58        76.77 o                         
  11   8 -15         16.73         39.91        70.89 o                         
  12   8 -15        155.15         83.60        70.91 o                         
  13   8 -15         81.18         47.62        68.23 o                         
  14   8 -15         64.31        159.64        71.33 o                         
  15   8 -15         15.05         18.78        72.22 o                         
  16   8 -15         93.48         50.47        72.70 o                         
   1   9 -15         40.32        144.22        60.53 o                         
   2   9 -15        440.53        308.79        70.53 o                         
   3   9 -15         28.84         26.65        63.64 o                         
   4   9 -15        474.13        373.87        70.31 o                         
   5   9 -15        221.43        298.77        69.68 o                         
   6   9 -15         17.15        120.70        65.72 o                         
   7   9 -15         15.09         29.65        70.16 o                         
   8   9 -15        211.65        240.70        92.80 o                         
   9   9 -15        187.99        209.08        75.70 o                         
  10   9 -15        132.27         65.33        71.69 o                         
  11   9 -15        151.86        227.32        76.61 o                         
  12   9 -15        294.80        197.20        76.48 o                         
   1  10 -15         46.38        120.50        68.13 o                         
   2  10 -15        349.71        291.68        72.93 o                         
   0   0 -14       4694.51       5517.56       351.77 o                         
   2   0 -14       3886.65       4887.24       201.71 o                         
   4   0 -14       2529.81       2725.80       214.83 o                         
   6   0 -14       2704.59       3076.40       117.45 o                         
   8   0 -14       6402.22       6366.81       172.33 o                         
  10   0 -14       4118.55       4381.45       203.03 o                         
  12   0 -14       4796.94       4735.73       320.71 o                         
  14   0 -14       4379.22       4314.45       238.27 o                         
  16   0 -14       3422.35       3616.91       169.86 o                         
  18   0 -14       2605.66       2850.46       129.17 o                         
  20   0 -14       1155.50       1297.91       173.59 o                         
  22   0 -14       2262.68       2162.28       159.69 o                         
  24   0 -14       1231.86       1286.31       141.81 o                         
  26   0 -14       1612.09       1701.24       150.83 o                         
  28   0 -14        994.45       1104.73       233.75 o                         
   0   1 -14       2707.06       3211.14       118.87 o                         
   1   1 -14       7474.91       7941.76       222.17 o                         
   2   1 -14        363.60       1035.60        59.68 o                         
   3   1 -14       2607.17       2664.02        77.05 o                         
   4   1 -14         60.31       1181.09       160.03 o                         
   5   1 -14      13762.96      13206.63       211.23 o                         
   6   1 -14        905.76       2075.01        69.15 o                         
   7   1 -14       7447.61       6874.81       119.35 o                         
   8   1 -14        627.05       1200.17        65.34 o                         
   9   1 -14       2838.03       3200.41        96.58 o                         
  10   1 -14        115.92        537.76       147.78 o                         
  11   1 -14       9178.22       9240.14       176.75 o                         
  12   1 -14        201.17        567.26        89.05 o                         
  13   1 -14       2637.56       2950.27        98.05 o                         
  14   1 -14       3014.94       2464.30       105.10 o                         
  15   1 -14       2403.77       2625.88       108.85 o                         
  16   1 -14       1442.11       1316.57       112.98 o                         
  17   1 -14       4054.82       4134.82       115.69 o                         
  18   1 -14        449.68        407.51        78.47 o                         
  19   1 -14       2910.25       2779.13       175.66 o                         
  20   1 -14        363.29        420.83        91.08 o                         
  21   1 -14       3403.65       3128.67       165.13 o                         
  22   1 -14         68.14        392.91       102.35 o                         
  23   1 -14       3039.90       3114.91       150.66 o                         
  24   1 -14         79.77        277.37       104.86 o                         
  25   1 -14       1356.09       1243.35       119.63 o                         
  26   1 -14         73.33        276.89        97.09 o                         
  27   1 -14       1351.89       1672.55       132.34 o                         
   0   2 -14       2710.79       3053.19       151.69 o                         
   1   2 -14        337.18       1293.89        83.27 o                         
   2   2 -14      11009.55      10715.21       218.82 o                         
   3   2 -14       1947.64       3178.24       110.60 o                         
   4   2 -14       7863.82       7606.83       260.29 o                         
   5   2 -14       2937.69       3133.97       109.65 o                         
   6   2 -14       4792.22       5314.73       140.56 o                         
   7   2 -14        111.51       1143.64       100.90 o                         
   8   2 -14       7837.15       8152.71       164.75 o                         
   9   2 -14       2828.32       3469.59       133.87 o                         
  10   2 -14       5274.62       5224.20       126.97 o                         
  11   2 -14       1423.42       1389.29        77.84 o                         
  12   2 -14       4794.35       4677.73       119.95 o                         
  13   2 -14        372.42        708.50       114.91 o                         
  14   2 -14       3178.14       3214.38       101.11 o                         
  15   2 -14        147.27        340.68        65.13 o                         
  16   2 -14       2375.52       2380.67        94.67 o                         
  17   2 -14       1257.22       1120.13        78.81 o                         
  18   2 -14       1937.53       1771.66        98.22 o                         
  19   2 -14         23.98         39.41        70.50 o                         
  20   2 -14       1679.78       1816.62       106.57 o                         
  21   2 -14        272.98        274.11        91.55 o                         
  22   2 -14       1213.00       1513.30       113.36 o                         
  23   2 -14        518.58        531.82       116.81 o                         
  24   2 -14        730.62        938.88       154.09 o                         
  25   2 -14         27.81        100.99        91.67 o                         
  26   2 -14        843.09       1062.95       113.18 o                         
  27   2 -14          9.52        183.15        96.91 o                         
   0   3 -14       1508.93       4788.07       191.35 o                         
   1   3 -14      18110.25      17775.24       323.89 o                         
   2   3 -14       4709.43       5602.21       147.40 o                         
   3   3 -14      10153.99      10021.82       392.92 o                         
   4   3 -14       1874.11       2663.88       105.45 o                         
   5   3 -14       6461.46       6266.12       160.49 o                         
   6   3 -14       1132.84       1647.69        93.29 o                         
   7   3 -14       3823.08       3932.10       125.69 o                         
   8   3 -14       3568.76       2846.95       158.94 o                         
   9   3 -14       6803.81       6719.63       147.33 o                         
  10   3 -14        182.30        671.62       139.13 o                         
  11   3 -14       2307.40       2354.41        90.27 o                         
  12   3 -14        179.59        556.28        67.44 o                         
  13   3 -14       5152.98       5088.28       146.84 o                         
  14   3 -14       2535.89       2075.87        92.69 o                         
  15   3 -14       5641.38       5252.11       147.10 o                         
  16   3 -14        192.59        234.65        86.18 o                         
  17   3 -14       1381.99       1405.52       107.32 o                         
  18   3 -14         62.91        118.21        83.07 o                         
  19   3 -14       1432.22       1499.17       175.81 o                         
  20   3 -14         10.52         44.13        80.58 o                         
  21   3 -14        696.13        778.37       101.97 o                         
  22   3 -14        136.81        182.03        86.23 o                         
  23   3 -14        539.54        769.98       125.05 o                         
  24   3 -14         30.20        171.01        92.49 o                         
  25   3 -14        463.16        741.56       221.23 o                         
  26   3 -14        318.02        376.75       125.06 o                         
   0   4 -14       2732.57       3402.60       167.11 o                         
   1   4 -14       3128.33       2634.62       106.62 o                         
   2   4 -14       3334.69       3210.92       115.19 o                         
   3   4 -14       2479.07       2427.18       103.99 o                         
   4   4 -14       1804.27       1800.56        95.75 o                         
   5   4 -14       3614.99       3211.93       115.79 o                         
   6   4 -14       2865.00       3045.30       111.88 o                         
   7   4 -14        421.83        608.08        76.66 o                         
   8   4 -14        700.37        895.75        92.02 o                         
   9   4 -14        280.26        361.15        71.42 o                         
  10   4 -14       2819.15       2784.77       117.33 o                         
  11   4 -14       1951.90       1900.36       112.08 o                         
  12   4 -14       7941.84       7067.39       169.84 o                         
  13   4 -14        127.85        464.91       117.84 o                         
  14   4 -14        805.19       1008.10        90.58 o                         
  15   4 -14         65.48        189.39        75.81 o                         
  16   4 -14       1952.90       1860.52       101.18 o                         
  17   4 -14        267.76        149.14        75.76 o                         
  18   4 -14       1218.14       1403.45       145.03 o                         
  19   4 -14       1393.74       1218.04       104.79 o                         
  20   4 -14        521.54        762.02       100.97 o                         
  21   4 -14        625.67        691.71        99.12 o                         
  22   4 -14       1184.09       1087.17       102.12 o                         
  23   4 -14        268.39        266.99        89.67 o                         
  24   4 -14       1321.87       1444.39       109.25 o                         
  25   4 -14        157.02        261.75       114.96 o                         
   0   5 -14       1182.20       1751.62       229.55 o                         
   1   5 -14       3360.01       3615.54       133.18 o                         
   2   5 -14       1152.18       1192.22        95.03 o                         
   3   5 -14       5774.36       5454.47       151.00 o                         
   4   5 -14       2115.73       1805.50        96.25 o                         
   5   5 -14        187.02        368.67        73.09 o                         
   6   5 -14        327.79        260.19        77.09 o                         
   7   5 -14       1134.42       1142.09        85.83 o                         
   8   5 -14       2224.61       1886.02        95.70 o                         
   9   5 -14       6283.09       5656.17       151.54 o                         
  10   5 -14        679.97        926.46       161.76 o                         
  11   5 -14        266.01        428.31        74.94 o                         
  12   5 -14       1363.72       1315.25        92.40 o                         
  13   5 -14       3578.79       3517.17       127.61 o                         
  14   5 -14        595.55        511.70       101.78 o                         
  15   5 -14       3099.48       3200.66       121.70 o                         
  16   5 -14        221.35        490.47        93.44 o                         
  17   5 -14        120.73        139.72        73.89 o                         
  18   5 -14        561.08        582.94        86.05 o                         
  19   5 -14        644.95        845.84        89.53 o                         
  20   5 -14         65.86        135.58        72.54 o                         
  21   5 -14        437.18        675.85        88.65 o                         
  22   5 -14         40.76        116.05        84.94 o                         
  23   5 -14        234.21        312.89        93.20 o                         
  24   5 -14         95.37        220.29        89.83 o                         
   0   6 -14       6491.44       6330.30       231.65 o                         
   1   6 -14       1602.78       2133.43       102.96 o                         
   2   6 -14       4513.58       4522.36       137.79 o                         
   3   6 -14        556.23        770.80       126.27 o                         
   4   6 -14        661.85        894.64        84.95 o                         
   5   6 -14        748.58        915.01        85.26 o                         
   6   6 -14        403.50        465.17        74.14 o                         
   7   6 -14        263.44        265.48        62.75 o                         
   8   6 -14        145.36        164.23        70.64 o                         
   9   6 -14        462.01        625.49        84.23 o                         
  10   6 -14        724.69        924.44        85.81 o                         
  11   6 -14        401.78        384.69        75.25 o                         
  12   6 -14       4414.17       4187.47       136.53 o                         
  13   6 -14        173.13        639.12       110.71 o                         
  14   6 -14       3116.70       2754.96       116.86 o                         
  15   6 -14         74.53        330.56        77.97 o                         
  16   6 -14       2812.96       2432.44       129.72 o                         
  17   6 -14         91.34        239.59        76.33 o                         
  18   6 -14       1115.07       1287.70        92.86 o                         
  19   6 -14        681.19        577.99       104.02 o                         
  20   6 -14        328.81        415.81       106.59 o                         
  21   6 -14        123.55        150.73        74.34 o                         
  22   6 -14        544.55        626.44        87.41 o                         
   0   7 -14       2668.65       2691.52       159.17 o                         
   1   7 -14       6798.34       6317.04       165.72 o                         
   2   7 -14        279.43       1505.01        93.83 o                         
   3   7 -14       4119.27       3670.49       126.46 o                         
   4   7 -14        966.04       1661.68        86.58 o                         
   5   7 -14       3091.56       2783.64       100.59 o                         
   6   7 -14        207.40        629.31       121.20 o                         
   7   7 -14       2346.61       2185.11       105.48 o                         
   8   7 -14        350.41        454.80        75.22 o                         
   9   7 -14       2839.35       2600.90       111.57 o                         
  10   7 -14        358.09        429.22        75.99 o                         
  11   7 -14       2783.95       2435.93       109.85 o                         
  12   7 -14        735.75        510.85        79.75 o                         
  13   7 -14       2753.76       2358.82       108.52 o                         
  14   7 -14        397.43        258.72        73.82 o                         
  15   7 -14       2632.14       2446.68       111.68 o                         
  16   7 -14         57.85        203.94        81.75 o                         
  17   7 -14        773.32        858.71        89.91 o                         
  18   7 -14         72.56         86.84        71.23 o                         
  19   7 -14        605.42        639.54        88.62 o                         
  20   7 -14         77.49        107.71        75.17 o                         
   0   8 -14       6753.01       6683.95       198.88 o                         
   1   8 -14        620.32       2268.30        87.32 o                         
   2   8 -14       4691.65       4406.83       124.59 o                         
   3   8 -14       1476.81       1566.37       149.68 o                         
   4   8 -14       3493.08       3192.76       131.89 o                         
   5   8 -14        231.00       1029.66       183.63 o                         
   6   8 -14       2879.73       2471.78       175.32 o                         
   7   8 -14        370.86        558.84       109.60 o                         
   8   8 -14       2387.20       2041.47       104.52 o                         
   9   8 -14        644.20        622.17       146.24 o                         
  10   8 -14       2263.22       2039.58       104.57 o                         
  11   8 -14        295.50        458.76        92.33 o                         
  12   8 -14       2094.56       2160.35       105.82 o                         
  13   8 -14        308.57        369.03        79.34 o                         
  14   8 -14       1743.04       1462.09       129.04 o                         
  15   8 -14        264.24        183.34        74.69 o                         
  16   8 -14       1055.58       1002.98        91.17 o                         
  17   8 -14         15.11        117.85        90.50 o                         
   0   9 -14       1897.64       1367.08       108.31 o                         
   1   9 -14       2230.95       2381.49        90.00 o                         
   2   9 -14        331.75       1076.72        86.32 o                         
   3   9 -14       2072.68       1745.71        89.95 o                         
   4   9 -14        171.20        756.71        81.66 o                         
   5   9 -14       1416.09       1468.40        85.30 o                         
   6   9 -14        562.28        529.82        80.53 o                         
   7   9 -14       1469.08       1455.78        94.52 o                         
   8   9 -14        151.78        597.15        83.57 o                         
   9   9 -14        984.00        922.44        88.88 o                         
  10   9 -14        161.14        335.45        78.76 o                         
  11   9 -14       2349.12       2124.07       106.48 o                         
  12   9 -14        797.24        639.97       106.66 o                         
  13   9 -14       2121.07       1984.83       124.21 o                         
   0  10 -14       1545.02       1482.97       162.23 o                         
   1  10 -14        215.75       1111.69        82.11 o                         
   2  10 -14       2240.66       2132.70       118.02 o                         
   3  10 -14       1005.10       1142.30        85.59 o                         
   4  10 -14       2061.02       1940.93       104.64 o                         
   5  10 -14        210.28        662.77       149.89 o                         
   6  10 -14        703.43        793.70        91.07 o                         
   7  10 -14        118.87        247.02        77.20 o                         
   2   0 -13       1461.81       1399.24        85.06 o                         
   4   0 -13        421.08        551.67        68.03 o                         
   6   0 -13        323.48        383.44        67.20 o                         
   8   0 -13       3206.91       3321.50       140.71 o                         
  10   0 -13       4025.84       4043.57       165.79 o                         
  12   0 -13       3337.86       3565.28       164.25 o                         
  14   0 -13       2814.29       2593.18       147.91 o                         
  16   0 -13       2135.45       1706.10       254.86 o                         
  18   0 -13       1966.27       2055.68       114.70 o                         
  20   0 -13        418.73        408.16        90.02 o                         
  22   0 -13        748.06       1050.39       137.53 o                         
  24   0 -13       1802.30       1578.62       146.92 o                         
  26   0 -13       1273.26       1024.15       152.75 o                         
  28   0 -13        858.64       1054.45       156.07 o                         
   1   1 -13       1036.50       1116.89        58.60 o                         
   2   1 -13       1435.53       1389.90        62.26 o                         
   3   1 -13        306.64        312.69        43.03 o                         
   4   1 -13        399.70        610.02        60.94 o                         
   5   1 -13        321.37        674.48        94.50 o                         
   6   1 -13       2312.55       2079.61        65.81 o                         
   7   1 -13        596.82       1009.62        60.41 o                         
   8   1 -13        106.25        219.00        52.56 o                         
   9   1 -13       1969.35       1940.95        79.20 o                         
  10   1 -13         29.16        443.56        79.75 o                         
  11   1 -13       3494.53       3687.71       103.48 o                         
  12   1 -13        922.95       1102.67        74.15 o                         
  13   1 -13        649.33        730.59        69.17 o                         
  14   1 -13        451.88        804.84        72.00 o                         
  15   1 -13       3618.05       3405.19       105.18 o                         
  16   1 -13       1076.72       1201.59        70.01 o                         
  17   1 -13        380.11        507.66        63.03 o                         
  18   1 -13        959.76        791.69        68.26 o                         
  19   1 -13        206.10        252.70        75.59 o                         
  20   1 -13        577.63        590.82        83.17 o                         
  21   1 -13        439.45        423.24        82.71 o                         
  22   1 -13         65.81        171.43        79.93 o                         
  23   1 -13         97.36        182.89       114.96 o                         
  24   1 -13        239.71        270.77       145.06 o                         
  25   1 -13        852.00       1066.28       117.84 o                         
  26   1 -13         23.98        270.50        96.24 o                         
  27   1 -13        922.59       1214.39       252.26 o                         
  28   1 -13          2.56        155.55        95.86 o                         
   1   2 -13       1227.64       1157.85        80.28 o                         
   2   2 -13        466.93       1223.32        84.00 o                         
   3   2 -13       3253.27       3270.54       109.46 o                         
   4   2 -13        491.53       1162.11        94.28 o                         
   5   2 -13       2669.65       2241.64        81.33 o                         
   6   2 -13        128.52        277.40        49.91 o                         
   7   2 -13       1391.63       1056.28        70.39 o                         
   8   2 -13        717.61        889.07        61.97 o                         
   9   2 -13         70.23        254.04        50.50 o                         
  10   2 -13       1112.76       1280.73        67.97 o                         
  11   2 -13        150.21        163.06        51.50 o                         
  12   2 -13       1315.48       1275.18        75.76 o                         
  13   2 -13        485.27        872.45        71.54 o                         
  14   2 -13       1511.14       1690.06        81.50 o                         
  15   2 -13       1803.81       1547.02        82.21 o                         
  16   2 -13        102.41        156.22        61.89 o                         
  17   2 -13       2136.82       1812.00        99.79 o                         
  18   2 -13       1399.52       1253.57        90.90 o                         
  19   2 -13        353.45        304.02        74.90 o                         
  20   2 -13         98.09        127.38        74.02 o                         
  21   2 -13        219.85        278.79        91.48 o                         
  22   2 -13        135.89        193.47        89.75 o                         
  23   2 -13        563.96        659.89       143.81 o                         
  24   2 -13       1488.80       1676.26       186.51 o                         
  25   2 -13        270.86        550.51       107.40 o                         
  26   2 -13        416.79        467.60       103.38 o                         
  27   2 -13         87.11        152.05        95.50 o                         
  28   2 -13        799.70        975.96       126.10 o                         
   1   3 -13        378.54        626.86        85.22 o                         
   2   3 -13       1453.67       1363.47        91.03 o                         
   3   3 -13        256.05        375.76        65.40 o                         
   4   3 -13        416.80        775.01        93.27 o                         
   5   3 -13        760.86       1059.90        93.08 o                         
   6   3 -13        198.78        218.43        62.00 o                         
   7   3 -13        500.22        695.87        75.25 o                         
   8   3 -13        359.04        438.01        70.56 o                         
   9   3 -13        505.52        697.70        77.10 o                         
  10   3 -13        224.56        330.04        61.76 o                         
  11   3 -13        466.22        714.32        70.50 o                         
  12   3 -13         67.68         30.05        54.76 o                         
  13   3 -13         55.23         -3.63        88.46 o                         
  14   3 -13        300.65        213.49        69.47 o                         
  15   3 -13        196.24        252.80        63.90 o                         
  16   3 -13         86.14        109.11       115.28 o                         
  17   3 -13        104.85        100.73        70.02 o                         
  18   3 -13         13.43        -35.92        66.40 o                         
  19   3 -13         16.24          8.67        70.97 o                         
  20   3 -13        135.36        155.45        80.36 o                         
  21   3 -13        115.01        316.29        77.91 o                         
  22   3 -13        339.75        264.30        77.42 o                         
  23   3 -13        403.10        631.05       102.52 o                         
  24   3 -13        132.05        222.10        90.38 o                         
  25   3 -13        345.07        408.76       126.94 o                         
  26   3 -13          1.80         96.11       116.49 o                         
  27   3 -13        315.42        571.80       224.54 o                         
   1   4 -13        468.02        348.41        69.51 o                         
   2   4 -13        745.93        594.65        76.59 o                         
   3   4 -13        350.85        691.84        83.49 o                         
   4   4 -13       3713.32       3220.33       152.54 o                         
   5   4 -13       1977.50       2042.40       129.22 o                         
   6   4 -13       2215.90       1999.90       116.58 o                         
   7   4 -13        406.38        523.30        73.93 o                         
   8   4 -13        897.66        916.25        83.28 o                         
   9   4 -13        639.78        443.80        73.73 o                         
  10   4 -13       2953.74       2694.77       107.69 o                         
  11   4 -13        561.98        389.86        62.78 o                         
  12   4 -13        801.30        921.28        74.82 o                         
  13   4 -13        308.46        382.71        67.58 o                         
  14   4 -13        223.34        194.83        74.55 o                         
  15   4 -13       1441.48       1103.09        88.86 o                         
  16   4 -13       1946.35       1696.62        98.92 o                         
  17   4 -13        652.99        349.63        89.49 o                         
  18   4 -13        614.86        711.06       120.91 o                         
  19   4 -13        371.69        265.02        88.59 o                         
  20   4 -13        347.36        368.16       102.54 o                         
  21   4 -13        106.34        173.43        86.13 o                         
  22   4 -13        910.24       1136.31       101.68 o                         
  23   4 -13         27.65        256.20        87.22 o                         
  24   4 -13        354.64        599.92        94.15 o                         
  25   4 -13        122.06        403.64       117.93 o                         
  26   4 -13        294.95        504.55       181.70 o                         
   1   5 -13       1300.09       1127.28        85.51 o                         
   2   5 -13         13.05         99.49        64.12 o                         
   3   5 -13        170.64        209.33        68.14 o                         
   4   5 -13        473.72        514.40        76.06 o                         
   5   5 -13        314.01        167.89        67.65 o                         
   6   5 -13       1146.52       1252.06        87.74 o                         
   7   5 -13       3714.54       3255.72       115.34 o                         
   8   5 -13        358.31        643.36        75.15 o                         
   9   5 -13         22.74         73.57        56.11 o                         
  10   5 -13        679.88        806.04        85.19 o                         
  11   5 -13        247.23        128.04        71.33 o                         
  12   5 -13         49.69        149.75        69.80 o                         
  13   5 -13       2305.68       1880.59       100.45 o                         
  14   5 -13        368.51        342.93        75.92 o                         
  15   5 -13        227.37        165.03        83.79 o                         
  16   5 -13         41.83        179.45        74.97 o                         
  17   5 -13        468.84        441.25        81.48 o                         
  18   5 -13        754.22        643.43        84.57 o                         
  19   5 -13       1196.25       1192.71        91.10 o                         
  20   5 -13        270.37        305.90       104.52 o                         
  21   5 -13        125.24        100.43        83.04 o                         
  22   5 -13        117.43        185.08        85.23 o                         
  23   5 -13       1017.01        989.07       100.73 o                         
  24   5 -13          1.92        189.45        85.36 o                         
  25   5 -13       1172.70       1195.89       104.57 o                         
   1   6 -13        743.64        704.32       116.56 o                         
   2   6 -13        793.35        838.56        86.22 o                         
   3   6 -13        315.72        380.90        81.74 o                         
   4   6 -13        799.29        806.76        83.16 o                         
   5   6 -13        948.17        911.21        84.23 o                         
   6   6 -13        333.63        447.16        66.11 o                         
   7   6 -13        370.07        604.47        69.58 o                         
   8   6 -13         76.77         22.53        64.38 o                         
   9   6 -13       1090.66        878.21        84.52 o                         
  10   6 -13       1032.94        953.02        87.76 o                         
  11   6 -13        375.11        276.33        71.79 o                         
  12   6 -13        253.98        167.78        70.29 o                         
  13   6 -13        600.86        515.98        81.44 o                         
  14   6 -13        674.66        617.30        85.24 o                         
  15   6 -13        325.13        281.11        78.91 o                         
  16   6 -13       1144.45        980.24        90.88 o                         
  17   6 -13        479.25        314.98        78.64 o                         
  18   6 -13        372.77        372.65        80.32 o                         
  19   6 -13        249.72        279.08        76.85 o                         
  20   6 -13        601.19        541.67        84.70 o                         
  21   6 -13         39.08        125.55        73.30 o                         
  22   6 -13        328.68        452.49        82.13 o                         
  23   6 -13         47.74        137.56        76.90 o                         
   1   7 -13        348.65        765.01        85.61 o                         
   2   7 -13       2095.42       1557.83        94.57 o                         
   3   7 -13        325.04        734.39        73.76 o                         
   4   7 -13        323.10        572.63        70.33 o                         
   5   7 -13        951.10        946.25        76.09 o                         
   6   7 -13        526.49        530.65        68.53 o                         
   7   7 -13        299.79        170.30        71.15 o                         
   8   7 -13        815.51        690.21        86.14 o                         
   9   7 -13        748.59        678.01        92.60 o                         
  10   7 -13        541.17        339.32        77.23 o                         
  11   7 -13        476.52        189.69        78.24 o                         
  12   7 -13         50.06         91.60        69.70 o                         
  13   7 -13        660.40        746.11        84.68 o                         
  14   7 -13         53.67        213.55        74.24 o                         
  15   7 -13         30.25         35.88        69.90 o                         
  16   7 -13         55.91         66.03        73.49 o                         
  17   7 -13        346.69        209.27        75.72 o                         
  18   7 -13        250.53        166.39        75.13 o                         
  19   7 -13        956.42       1044.80        91.47 o                         
  20   7 -13         61.19        250.14        77.13 o                         
  21   7 -13          3.80         41.78        73.71 o                         
   1   8 -13        234.81        270.32        60.29 o                         
   2   8 -13        221.17        286.94        60.42 o                         
   3   8 -13        472.85        420.77        69.43 o                         
   4   8 -13         10.80        126.03        79.90 o                         
   5   8 -13         24.32        179.37        73.11 o                         
   6   8 -13         65.73         34.64        70.16 o                         
   7   8 -13         98.71         26.96        69.81 o                         
   8   8 -13         97.56          8.96        68.78 o                         
   9   8 -13         47.56        -68.53        68.53 o                         
  10   8 -13         42.11         30.38        70.50 o                         
  11   8 -13         49.87         55.64        68.71 o                         
  12   8 -13         51.93        171.32        72.00 o                         
  13   8 -13        162.67         41.14        68.64 o                         
  14   8 -13        110.53        173.36        74.14 o                         
  15   8 -13         80.09         93.96        72.21 o                         
  16   8 -13        443.46        649.00       104.29 o                         
  17   8 -13        275.86        194.22        78.94 o                         
  18   8 -13        271.67        326.23        81.25 o                         
  19   8 -13        210.92        157.93        77.10 o                         
   1   9 -13        319.50        335.99        63.74 o                         
   2   9 -13       1193.13        994.05        71.35 o                         
   3   9 -13        281.81        539.73        71.60 o                         
   4   9 -13        561.35        386.45        69.77 o                         
   5   9 -13        185.25        143.32        64.81 o                         
   6   9 -13        264.73        392.34        79.64 o                         
   7   9 -13        299.09        238.22        78.38 o                         
   8   9 -13        215.38        158.31        73.74 o                         
   9   9 -13         15.12        -92.30        92.30 o                         
  10   9 -13         72.21        136.24        73.13 o                         
  11   9 -13         17.98         65.21        72.23 o                         
  12   9 -13        114.86        203.54        75.73 o                         
  13   9 -13        216.70        257.47        79.77 o                         
  14   9 -13        389.06        342.78        79.91 o                         
  15   9 -13        323.04        430.18        82.50 o                         
   1  10 -13         19.19         69.97        64.06 o                         
   2  10 -13        436.71        403.80        71.81 o                         
   3  10 -13        112.86        166.34        74.42 o                         
   4  10 -13         12.96         22.16        71.06 o                         
   5  10 -13          0.27         -1.58        72.04 o                         
   6  10 -13        219.31        170.80        75.54 o                         
   7  10 -13         44.32         40.21        72.07 o                         
   8  10 -13         75.12        -12.44        70.14 o                         
   9  10 -13         47.62          2.00        72.07 o                         
  10  10 -13         30.45         21.22        70.55 o                         
   0   0 -12      15447.42      16220.50       546.22 o                         
   2   0 -12      20367.76      21409.72       520.18 o                         
   4   0 -12       8668.25       9012.22       209.68 o                         
   6   0 -12       1012.43       1246.03       116.70 o                         
   8   0 -12      19036.92      18536.30       452.38 o                         
  10   0 -12       5202.23       5370.23       193.82 o                         
  12   0 -12       3555.04       3203.93       151.69 o                         
  14   0 -12      12430.70      12618.63       339.72 o                         
  16   0 -12       2491.58       2338.92       113.34 o                         
  18   0 -12         80.86        245.74        87.24 o                         
  20   0 -12        448.02        585.21        94.07 o                         
  22   0 -12       1659.71       1666.29       218.52 o                         
  24   0 -12       1103.74       1072.89       133.23 o                         
  26   0 -12       2158.91       1942.94       157.16 o                         
  28   0 -12         15.78         86.43       117.92 o                         
   0   1 -12       2604.44       3697.29       119.98 o                         
   1   1 -12      11591.44      13309.50       194.45 o                         
   2   1 -12       5466.01       6220.32       113.80 o                         
   3   1 -12      12112.84      12591.92       197.98 o                         
   4   1 -12       1402.43       2299.70        87.37 o                         
   5   1 -12      14873.07      14233.28       214.65 o                         
   6   1 -12        111.10       1181.91        60.99 o                         
   7   1 -12       3444.08       3790.94        98.21 o                         
   8   1 -12         30.39        258.41        47.98 o                         
   9   1 -12       1896.72       2251.39        90.51 o                         
  10   1 -12       1002.28       1408.16        81.57 o                         
  11   1 -12      17442.19      17571.38       284.98 o                         
  12   1 -12         42.05        234.06        70.17 o                         
  13   1 -12       4325.40       4383.48       114.01 o                         
  14   1 -12        184.83        452.21        62.91 o                         
  15   1 -12       5463.75       4950.50       112.63 o                         
  16   1 -12        743.47        763.02        65.73 o                         
  17   1 -12       3371.33       3437.81        95.58 o                         
  18   1 -12        826.46        979.27        67.86 o                         
  19   1 -12       1516.82       1624.58        84.43 o                         
  20   1 -12        750.62        816.29        86.69 o                         
  21   1 -12       1815.11       1989.09       100.23 o                         
  22   1 -12        463.52        707.16        92.33 o                         
  23   1 -12       1852.04       1962.43       107.11 o                         
  24   1 -12        112.45        225.70        85.36 o                         
  25   1 -12       1251.72       1594.85       104.01 o                         
  26   1 -12        199.29        262.47        81.77 o                         
  27   1 -12        727.70        900.57       108.36 o                         
  28   1 -12         60.71        231.41       111.78 o                         
  29   1 -12        546.40        777.74       121.50 o                         
   0   2 -12      26170.09      26279.75       496.31 o                         
   1   2 -12       3070.18       5695.84       140.79 o                         
   2   2 -12      19884.69      18822.91       318.37 o                         
   3   2 -12       1523.43       3037.31       206.88 o                         
   4   2 -12      13850.72      14208.75       285.26 o                         
   5   2 -12       1340.12       1471.73       117.50 o                         
   6   2 -12       2836.35       2845.09        77.38 o                         
   7   2 -12        278.82        847.81        72.56 o                         
   8   2 -12       7955.75       7592.19       124.08 o                         
   9   2 -12       1351.03       1464.56        62.62 o                         
  10   2 -12       6702.30       6755.79       117.90 o                         
  11   2 -12       2631.48       3558.50        90.54 o                         
  12   2 -12       5558.36       5152.73       111.88 o                         
  13   2 -12        887.02       1755.14        81.45 o                         
  14   2 -12      15377.62      14380.09       223.84 o                         
  15   2 -12        507.69        453.69        66.37 o                         
  16   2 -12       5723.77       5800.07       136.14 o                         
  17   2 -12       1878.72       1719.17        95.15 o                         
  18   2 -12       1433.86       1589.19       115.42 o                         
  19   2 -12        851.62        880.99        86.64 o                         
  20   2 -12        721.63        798.92        83.79 o                         
  21   2 -12        162.36        160.17        73.24 o                         
  22   2 -12       1132.56       1173.82       103.58 o                         
  23   2 -12         31.25        120.33        87.17 o                         
  24   2 -12        904.61       1068.36       132.87 o                         
  25   2 -12         85.50        145.97        94.10 o                         
  26   2 -12       1112.27       1186.34       118.42 o                         
  27   2 -12         81.23        168.65        93.34 o                         
  28   2 -12        380.04        492.71       146.58 o                         
  29   2 -12         46.14        164.39       123.19 o                         
   0   3 -12       4029.10       4680.62       185.48 o                         
   1   3 -12       7749.89       8052.48       196.17 o                         
   2   3 -12        564.16       1288.42       108.17 o                         
   3   3 -12       9731.03       9580.42       331.40 o                         
   4   3 -12        771.46       1749.85        90.54 o                         
   5   3 -12       9968.17       9673.95       201.84 o                         
   6   3 -12       1177.21       1502.17        84.11 o                         
   7   3 -12       4118.51       4062.52       121.53 o                         
   8   3 -12       3730.35       4071.27       145.13 o                         
   9   3 -12       2923.66       3075.36       121.36 o                         
  10   3 -12        644.82        921.26        88.63 o                         
  11   3 -12       7985.20       8101.58       147.87 o                         
  12   3 -12        446.21        484.49        60.36 o                         
  13   3 -12       2024.73       2256.02        89.52 o                         
  14   3 -12        551.74        703.78        71.23 o                         
  15   3 -12       4208.99       4391.43       117.15 o                         
  16   3 -12       1206.07        991.52        86.66 o                         
  17   3 -12       4398.71       4267.87       134.19 o                         
  18   3 -12        246.86        172.37        72.24 o                         
  19   3 -12        350.84        512.69        79.07 o                         
  20   3 -12        708.97        797.69        84.97 o                         
  21   3 -12       1353.44       1517.31        94.65 o                         
  22   3 -12         58.35        241.14        75.58 o                         
  23   3 -12       1154.80       1150.38        89.96 o                         
  24   3 -12        224.16        268.30        94.33 o                         
  25   3 -12        722.26       1162.85       139.25 o                         
  26   3 -12         26.40        236.06       142.79 o                         
  27   3 -12       1196.84       1391.90       148.55 o                         
  28   3 -12         40.44        182.54        99.79 o                         
   0   4 -12       6620.59       6594.24       224.59 o                         
   1   4 -12        711.08       1167.99        82.68 o                         
   2   4 -12       2462.07       2559.76       103.16 o                         
   3   4 -12       1676.78       1369.31        85.43 o                         
   4   4 -12       5259.22       5445.92       143.89 o                         
   5   4 -12        138.94       1165.83        96.51 o                         
   6   4 -12       8213.01       8341.29       185.41 o                         
   7   4 -12       2418.49       2854.31       113.22 o                         
   8   4 -12       2384.47       2561.01       103.14 o                         
   9   4 -12        672.00        841.24        85.70 o                         
  10   4 -12       5408.94       5441.59       130.00 o                         
  11   4 -12        470.75        977.85       104.30 o                         
  12   4 -12       5035.31       4823.88       123.72 o                         
  13   4 -12       1785.56       1520.36        82.36 o                         
  14   4 -12       2077.65       2266.14       103.94 o                         
  15   4 -12       3642.89       3065.77       116.94 o                         
  16   4 -12       3510.36       3538.48       125.50 o                         
  17   4 -12       1024.50        915.16       101.87 o                         
  18   4 -12        933.19        807.52        87.77 o                         
  19   4 -12        133.83         86.87        87.37 o                         
  20   4 -12        486.60        618.15        84.83 o                         
  21   4 -12        344.00        414.60        78.65 o                         
  22   4 -12       1952.82       1996.84       103.77 o                         
  23   4 -12        303.83        436.87        81.07 o                         
  24   4 -12        926.57       1057.13        87.74 o                         
  25   4 -12        477.66        329.55        80.62 o                         
  26   4 -12       1329.00       1635.16       153.64 o                         
  27   4 -12         45.06        155.51       118.24 o                         
   0   5 -12        550.99        700.74       105.11 o                         
   1   5 -12       3204.51       3305.08       115.88 o                         
   2   5 -12        449.49        878.21       100.72 o                         
   3   5 -12       5478.12       5434.57       145.42 o                         
   4   5 -12       1577.35       2229.78        99.21 o                         
   5   5 -12       7405.03       7265.66       171.44 o                         
   6   5 -12       1419.52       1794.78       110.35 o                         
   7   5 -12       4661.57       4818.32       135.81 o                         
   8   5 -12        402.58       1012.17       126.77 o                         
   9   5 -12       6923.63       6433.78       145.92 o                         
  10   5 -12        414.26        785.19       326.47 o                         
  11   5 -12       1955.43       2146.56       102.68 o                         
  12   5 -12        338.91        159.42        68.62 o                         
  13   5 -12        917.64       1113.52        87.00 o                         
  14   5 -12         57.66         17.02        66.70 o                         
  15   5 -12       2144.42       2019.77       102.22 o                         
  16   5 -12        153.47        -48.36        66.87 o                         
  17   5 -12        290.49        358.12        77.03 o                         
  18   5 -12         51.32         69.04        80.88 o                         
  19   5 -12        522.74        973.14       104.53 o                         
  20   5 -12         50.19        115.28        81.95 o                         
  21   5 -12       1049.89       1116.86       101.52 o                         
  22   5 -12        208.05        215.62        87.73 o                         
  23   5 -12        643.49        837.16       102.99 o                         
  24   5 -12        125.86        329.50        91.64 o                         
  25   5 -12        998.86       1313.71       107.49 o                         
  26   5 -12         68.35        314.11        91.21 o                         
   0   6 -12       6481.42       6858.39       285.33 o                         
   1   6 -12        702.86        945.55       111.36 o                         
   2   6 -12       1222.72       1215.61        87.33 o                         
   3   6 -12         11.02         69.80        63.09 o                         
   4   6 -12       1319.01       1340.45       143.79 o                         
   5   6 -12        335.93        337.09        59.93 o                         
   6   6 -12       4370.99       3802.44       110.44 o                         
   7   6 -12         29.01        298.93        87.39 o                         
   8   6 -12        535.58        625.37        95.83 o                         
   9   6 -12        696.59        729.63        81.17 o                         
  10   6 -12       1438.02       1541.40        90.97 o                         
  11   6 -12       1007.03        969.82        86.08 o                         
  12   6 -12       4133.23       3810.40       129.99 o                         
  13   6 -12        364.18        225.48        72.11 o                         
  14   6 -12       1671.68       1376.33        94.69 o                         
  15   6 -12         83.18        223.15        75.04 o                         
  16   6 -12       3477.73       3224.37       122.84 o                         
  17   6 -12        514.20        721.14        85.86 o                         
  18   6 -12       2423.20       2297.75       109.44 o                         
  19   6 -12       1027.16        830.34        90.35 o                         
  20   6 -12       1032.82       1069.45        90.19 o                         
  21   6 -12        203.07         60.63        97.66 o                         
  22   6 -12       2031.40       1949.44       102.97 o                         
  23   6 -12        113.76        174.13        84.85 o                         
  24   6 -12        509.38        720.29       105.23 o                         
   0   7 -12       2556.83       2791.27       208.85 o                         
   1   7 -12       5355.38       5263.19       147.41 o                         
   2   7 -12        533.70       1652.07       122.92 o                         
   3   7 -12       5969.65       5178.27       132.26 o                         
   4   7 -12       1869.44       2191.70        90.28 o                         
   5   7 -12        682.56        937.07        76.06 o                         
   6   7 -12        416.53        330.63        64.76 o                         
   7   7 -12       1028.93       1026.48        88.13 o                         
   8   7 -12        149.42        171.10        69.66 o                         
   9   7 -12       1393.93       1394.87        94.79 o                         
  10   7 -12        698.43        545.24        80.87 o                         
  11   7 -12       1216.29       1159.42        88.40 o                         
  12   7 -12        809.19        627.02       160.95 o                         
  13   7 -12       4341.29       3918.89       131.17 o                         
  14   7 -12        729.80        891.48        90.73 o                         
  15   7 -12       5090.60       4482.55       144.09 o                         
  16   7 -12        712.76        593.22        85.84 o                         
  17   7 -12       1870.24       1839.51       107.35 o                         
  18   7 -12         40.34        151.82        75.35 o                         
  19   7 -12       2448.39       2119.79       109.13 o                         
  20   7 -12         77.25        246.36        78.89 o                         
  21   7 -12       1337.69       1279.64       136.15 o                         
  22   7 -12        360.88        286.73        79.25 o                         
   0   8 -12       7330.34       6359.66       192.10 o                         
   1   8 -12       1315.64       1704.93        79.80 o                         
   2   8 -12       2549.73       2430.09        88.01 o                         
   3   8 -12        658.63        752.34        72.91 o                         
   4   8 -12       1958.36       1824.14       100.22 o                         
   5   8 -12        499.34        446.47        76.12 o                         
   6   8 -12       2079.74       1571.06        95.96 o                         
   7   8 -12         89.17        268.49        74.09 o                         
   8   8 -12       1025.94        858.36        86.50 o                         
   9   8 -12        438.59        389.87        75.19 o                         
  10   8 -12       2771.89       2204.26       106.44 o                         
  11   8 -12        509.92        421.37        77.96 o                         
  12   8 -12       3310.43       2917.94       136.04 o                         
  13   8 -12        338.81        384.99        77.39 o                         
  14   8 -12       2732.76       2348.33       108.17 o                         
  15   8 -12        186.24        444.68        78.44 o                         
  16   8 -12       2743.40       2226.72       109.12 o                         
  17   8 -12        369.48        168.31        74.55 o                         
  18   8 -12       1512.98       1201.08        95.28 o                         
  19   8 -12        225.24        192.97        76.68 o                         
  20   8 -12        875.15        922.68        92.54 o                         
   0   9 -12        797.42        845.26        97.89 o                         
   1   9 -12       1729.61       1697.50        78.56 o                         
   2   9 -12        382.01        697.15        68.12 o                         
   3   9 -12       1991.84       1782.62        89.22 o                         
   4   9 -12        168.06        416.14        69.47 o                         
   5   9 -12        660.35        815.92        79.34 o                         
   6   9 -12         13.45        133.98        69.95 o                         
   7   9 -12        684.84        699.57        84.84 o                         
   8   9 -12         31.02        323.83        76.21 o                         
   9   9 -12       1958.77       1689.50        96.89 o                         
  10   9 -12        238.15        528.37       142.39 o                         
  11   9 -12       2201.25       2142.04       105.83 o                         
  12   9 -12        344.16        436.81        78.23 o                         
  13   9 -12       2664.30       2327.81       108.97 o                         
  14   9 -12        519.71        537.50        84.17 o                         
  15   9 -12       1865.67       1631.96        99.58 o                         
  16   9 -12        359.17        245.26        76.28 o                         
   0  10 -12       2531.43       2178.22       120.70 o                         
   1  10 -12        176.65        802.77        85.31 o                         
   2  10 -12       1267.59       1262.37        82.02 o                         
   3  10 -12         99.43        389.32        77.49 o                         
   4  10 -12       1046.90        972.06        89.33 o                         
   5  10 -12        584.71        549.92        84.12 o                         
   6  10 -12        966.66        908.72        89.86 o                         
   7  10 -12         94.90        186.37        76.10 o                         
   8  10 -12        454.23        481.09        82.32 o                         
   9  10 -12        132.09        516.18        92.56 o                         
  10  10 -12       1748.51       1469.81        94.70 o                         
  11  10 -12        368.23        431.36        79.36 o                         
   2   0 -11       6663.22       5564.82       148.90 o                         
   4   0 -11      10415.75      10465.23       227.59 o                         
   6   0 -11       4406.71       4287.34       131.01 o                         
   8   0 -11       1311.45       1378.63       109.71 o                         
  10   0 -11       4890.36       4357.01       168.77 o                         
  12   0 -11        793.73        705.37       101.48 o                         
  14   0 -11        987.05       1158.85       115.45 o                         
  16   0 -11       1303.92       1061.55        92.90 o                         
  18   0 -11       7499.21       6438.73       226.52 o                         
  20   0 -11        385.40        334.24        86.54 o                         
  22   0 -11        712.98        578.08       125.79 o                         
  24   0 -11        701.46        660.49       130.93 o                         
  26   0 -11        113.22        337.33       126.18 o                         
  28   0 -11       1018.48       1089.50       139.95 o                         
  30   0 -11       1177.31       1055.87       155.63 o                         
   1   1 -11       2117.21       2333.55       116.75 o                         
   2   1 -11        625.95        814.34        51.84 o                         
   3   1 -11         47.34        372.30        67.50 o                         
   4   1 -11        971.17       1249.85       108.46 o                         
   5   1 -11       2647.74       3178.80        80.02 o                         
   6   1 -11       2909.31       2853.54        85.83 o                         
   7   1 -11       3154.47       3217.76        89.54 o                         
   8   1 -11        219.28        607.83        86.47 o                         
   9   1 -11       1762.50       2040.42        86.04 o                         
  10   1 -11       3071.73       2889.75        98.51 o                         
  11   1 -11       5770.36       5669.26       125.30 o                         
  12   1 -11        559.16        678.27        69.18 o                         
  13   1 -11        851.44        797.35        66.60 o                         
  14   1 -11        397.61        520.33        79.53 o                         
  15   1 -11       4229.56       4012.46        99.96 o                         
  16   1 -11        107.85        116.08        52.78 o                         
  17   1 -11       6426.25       5786.72       122.17 o                         
  18   1 -11        288.41        365.78        64.60 o                         
  19   1 -11       2295.52       1948.54        86.24 o                         
  20   1 -11        327.86        340.03        75.15 o                         
  21   1 -11        729.62        736.43        85.17 o                         
  22   1 -11        327.12        313.53        81.06 o                         
  23   1 -11       1465.75       1349.91       113.60 o                         
  24   1 -11        754.57        886.37       101.06 o                         
  25   1 -11       1196.10       1319.68        98.60 o                         
  26   1 -11        153.52        179.46       127.17 o                         
  27   1 -11        733.46        758.05       101.35 o                         
  28   1 -11          7.95        190.62        81.65 o                         
  29   1 -11        647.35        739.61        97.90 o                         
  30   1 -11         28.86        272.22        94.83 o                         
   1   2 -11       2359.80       2725.10       118.20 o                         
   2   2 -11       2750.94       3315.01       140.70 o                         
   3   2 -11       1885.26       2202.20        77.17 o                         
   4   2 -11        117.68        753.81       125.94 o                         
   5   2 -11       1513.43       1761.60        63.87 o                         
   6   2 -11       1820.21       2256.01       100.75 o                         
   7   2 -11       4844.35       4281.73        93.99 o                         
   8   2 -11        170.35        611.50        58.61 o                         
   9   2 -11        826.50        909.13        70.25 o                         
  10   2 -11       1332.66       1231.04        61.67 o                         
  11   2 -11        785.28        917.60        69.30 o                         
  12   2 -11       2954.47       3040.07        85.72 o                         
  13   2 -11       3763.93       3063.04        80.74 o                         
  14   2 -11       1100.39       1191.31        62.09 o                         
  15   2 -11       1050.56       1127.22        71.63 o                         
  16   2 -11       1160.72       1194.45        70.31 o                         
  17   2 -11        165.05        160.68        69.56 o                         
  18   2 -11       1576.04       1283.02        80.43 o                         
  19   2 -11        236.81        188.62       101.86 o                         
  20   2 -11         77.73         55.76        60.39 o                         
  21   2 -11         87.07        118.01        60.18 o                         
  22   2 -11        110.99        114.76        72.24 o                         
  23   2 -11        241.94        428.98        94.14 o                         
  24   2 -11        443.62        519.32       126.93 o                         
  25   2 -11          9.81        130.96        93.36 o                         
  26   2 -11        609.51        643.42       123.94 o                         
  27   2 -11        312.06        493.65       108.17 o                         
  28   2 -11       1028.53       1318.68       117.15 o                         
  29   2 -11         18.45        241.05        99.03 o                         
   1   3 -11       1389.36       1228.95        80.55 o                         
   2   3 -11        237.37        230.55        58.40 o                         
   3   3 -11       1915.29       1712.99        89.38 o                         
   4   3 -11       1390.06       1225.14        86.60 o                         
   5   3 -11       1591.35       1959.41        77.14 o                         
   6   3 -11       2580.86       2654.78        86.38 o                         
   7   3 -11       1861.80       1907.33        76.50 o                         
   8   3 -11       2005.85       1927.76        78.32 o                         
   9   3 -11        290.65        797.80        83.17 o                         
  10   3 -11       7045.00       6267.55       134.76 o                         
  11   3 -11        586.36       1002.79        68.41 o                         
  12   3 -11       2843.35       2634.03        82.74 o                         
  13   3 -11        741.75        907.65        72.49 o                         
  14   3 -11       1213.25       1215.04        79.06 o                         
  15   3 -11        558.59        699.79        70.49 o                         
  16   3 -11       1069.96        946.53        94.18 o                         
  17   3 -11        422.23        552.40        81.07 o                         
  18   3 -11       1395.81       1257.40       117.25 o                         
  19   3 -11        103.81        101.87        69.07 o                         
  20   3 -11         69.15        250.21        72.46 o                         
  21   3 -11          5.16        205.41        70.92 o                         
  22   3 -11        160.73        169.23        75.49 o                         
  23   3 -11        409.33        597.87        82.35 o                         
  24   3 -11         31.44        179.15        89.57 o                         
  25   3 -11        948.36       1024.36       134.47 o                         
  26   3 -11         39.33        302.09       119.83 o                         
  27   3 -11        431.47        497.47       150.36 o                         
  28   3 -11         27.80        211.11        99.84 o                         
  29   3 -11        506.43        733.88       118.20 o                         
   1   4 -11        483.41        628.00        68.51 o                         
   2   4 -11        113.21        151.01        58.00 o                         
   3   4 -11        171.85        278.17        62.34 o                         
   4   4 -11        320.43        397.30        65.44 o                         
   5   4 -11        761.93        700.39        72.01 o                         
   6   4 -11        170.31        232.32        59.39 o                         
   7   4 -11       4098.79       3915.59       119.28 o                         
   8   4 -11        748.35        928.13        77.09 o                         
   9   4 -11        819.48        823.05        67.71 o                         
  10   4 -11        509.46        692.19        60.62 o                         
  11   4 -11        200.08        332.21        57.31 o                         
  12   4 -11        489.18        551.30        68.51 o                         
  13   4 -11       3022.47       2859.35        96.83 o                         
  14   4 -11        198.25        386.38        74.70 o                         
  15   4 -11        410.40        558.78        79.75 o                         
  16   4 -11        115.34        123.39        84.68 o                         
  17   4 -11        865.39        920.74        89.63 o                         
  18   4 -11       2171.36       1942.70       106.09 o                         
  19   4 -11       1368.88       1215.06        90.25 o                         
  20   4 -11        372.10        513.85        80.21 o                         
  21   4 -11         41.45         76.65        71.32 o                         
  22   4 -11        472.59        621.10        84.74 o                         
  23   4 -11        256.80        236.25        76.47 o                         
  24   4 -11       1608.41       1625.14       115.89 o                         
  25   4 -11         12.86        192.68        76.88 o                         
  26   4 -11        443.49        647.75       193.93 o                         
  27   4 -11        379.51        683.34       141.76 o                         
  28   4 -11        231.99        271.70       122.09 o                         
   1   5 -11       1250.67       1170.68        81.40 o                         
   2   5 -11        560.48        754.34        75.02 o                         
   3   5 -11        104.25        267.64        63.54 o                         
   4   5 -11       2074.58       1606.80        89.47 o                         
   5   5 -11        846.23       1022.40        80.49 o                         
   6   5 -11        132.21        188.37        62.51 o                         
   7   5 -11        684.86        955.10        70.47 o                         
   8   5 -11        677.17        709.79        67.68 o                         
   9   5 -11        277.67         97.14        56.82 o                         
  10   5 -11        203.98        120.06       104.35 o                         
  11   5 -11        273.33        316.30        90.90 o                         
  12   5 -11       1092.19       1028.47        88.43 o                         
  13   5 -11         82.66         99.74        65.40 o                         
  14   5 -11        120.68        128.32        68.20 o                         
  15   5 -11        516.63        633.27        73.77 o                         
  16   5 -11        884.85        943.76        77.88 o                         
  17   5 -11        783.17        944.12        87.44 o                         
  18   5 -11        283.17        188.61        73.33 o                         
  19   5 -11       1593.40       1406.21        95.34 o                         
  20   5 -11        324.07        251.94        75.60 o                         
  21   5 -11       1290.44       1098.40        91.13 o                         
  22   5 -11        177.21        201.56        78.24 o                         
  23   5 -11       1625.97       1784.09       103.31 o                         
  24   5 -11        434.62        704.57        90.49 o                         
  25   5 -11       1682.65       1669.83       102.35 o                         
  26   5 -11         59.94        111.22        77.15 o                         
  27   5 -11        464.56        638.46       154.52 o                         
   1   6 -11        169.00          7.98        63.50 o                         
   2   6 -11        224.38        199.64        85.38 o                         
   3   6 -11        316.86        411.45        72.08 o                         
   4   6 -11        180.89        224.65        59.21 o                         
   5   6 -11        453.27        353.37        62.75 o                         
   6   6 -11        202.07        127.70        58.69 o                         
   7   6 -11        245.77        141.85        57.64 o                         
   8   6 -11         61.64         52.76        64.38 o                         
   9   6 -11        306.90        291.31        69.75 o                         
  10   6 -11        227.38        206.42        68.12 o                         
  11   6 -11        519.23        619.42       106.07 o                         
  12   6 -11        865.75        858.23        86.39 o                         
  13   6 -11        213.75        229.51        72.23 o                         
  14   6 -11        143.07         80.85        70.01 o                         
  15   6 -11        211.24         99.26        70.69 o                         
  16   6 -11        251.15        410.97        78.92 o                         
  17   6 -11        762.85        672.74        85.30 o                         
  18   6 -11        578.66        574.67        84.02 o                         
  19   6 -11        348.06        357.11        81.21 o                         
  20   6 -11         13.42         65.78        71.23 o                         
  21   6 -11          1.36        119.66        82.71 o                         
  22   6 -11        145.49        200.03        85.00 o                         
  23   6 -11         77.35        160.87        85.80 o                         
  24   6 -11        220.76        331.81        90.45 o                         
  25   6 -11         67.45         77.06        87.31 o                         
   1   7 -11        161.65        206.85        61.54 o                         
   2   7 -11        548.96        425.62        66.50 o                         
   3   7 -11        316.71        366.28        64.88 o                         
   4   7 -11        107.78         81.48        57.48 o                         
   5   7 -11         31.00        -47.70        53.95 o                         
   6   7 -11        541.11        541.83        66.54 o                         
   7   7 -11         67.30        103.04        69.15 o                         
   8   7 -11         15.89        -61.43        62.39 o                         
   9   7 -11        113.22         39.99        65.70 o                         
  10   7 -11         13.39        141.48        67.14 o                         
  11   7 -11        680.62        717.36        83.29 o                         
  12   7 -11          2.08        104.60        67.65 o                         
  13   7 -11        592.59        660.20        82.86 o                         
  14   7 -11         61.73        159.87        74.50 o                         
  15   7 -11         89.38        110.28        74.24 o                         
  16   7 -11        242.11         62.88        75.95 o                         
  17   7 -11         17.51        -41.01        72.14 o                         
  18   7 -11        380.59        199.25        77.05 o                         
  19   7 -11          0.64         38.74        71.44 o                         
  20   7 -11         77.67        111.26        73.74 o                         
  21   7 -11        220.25        112.17        75.49 o                         
  22   7 -11         77.03        114.55        77.61 o                         
  23   7 -11         89.40        159.89        77.70 o                         
   1   8 -11        505.20        397.59        62.30 o                         
   2   8 -11        213.21        137.62        56.65 o                         
   3   8 -11         31.29         34.80        53.12 o                         
   4   8 -11        146.86        132.70        54.24 o                         
   5   8 -11        216.98        157.46        61.43 o                         
   6   8 -11         52.08         -1.83        67.02 o                         
   7   8 -11         94.56         44.72        68.11 o                         
   8   8 -11         14.50         -9.59        65.97 o                         
   9   8 -11         78.04         52.25        67.85 o                         
  10   8 -11        301.94        219.70        71.64 o                         
  11   8 -11          1.40         14.21        67.35 o                         
  12   8 -11        124.02        170.57        71.20 o                         
  13   8 -11        312.03        447.07        79.59 o                         
  14   8 -11        205.71        135.44        70.14 o                         
  15   8 -11         35.61         74.22        70.18 o                         
  16   8 -11        152.09        240.14        76.18 o                         
  17   8 -11        286.16        229.22        79.05 o                         
  18   8 -11         13.93         53.23        73.71 o                         
  19   8 -11         29.45         92.93        76.70 o                         
  20   8 -11         95.46        103.83        76.80 o                         
  21   8 -11         23.08        121.93        78.08 o                         
   1   9 -11        447.52        533.08        64.78 o                         
   2   9 -11        143.10         82.52        54.36 o                         
   3   9 -11        258.18        206.31        63.52 o                         
   4   9 -11        313.99        185.62        62.11 o                         
   5   9 -11        215.40        107.33        62.51 o                         
   6   9 -11        411.31        350.71        99.95 o                         
   7   9 -11         31.99         43.73        66.18 o                         
   8   9 -11         38.66         -2.98        68.22 o                         
   9   9 -11         26.16        -49.29        66.94 o                         
  10   9 -11          9.27         28.70        69.00 o                         
  11   9 -11         52.06         48.57        78.14 o                         
  12   9 -11         72.88         35.91        68.93 o                         
  13   9 -11        388.60        263.22        75.57 o                         
  14   9 -11        156.58        105.04        71.74 o                         
  15   9 -11         61.20          1.81        69.96 o                         
  16   9 -11        156.08        258.51       104.48 o                         
  17   9 -11        171.04        209.32        75.97 o                         
   1  10 -11        410.24        322.59        66.49 o                         
   2  10 -11         93.00        231.70        64.47 o                         
   3  10 -11         43.70        108.34        69.82 o                         
   4  10 -11        290.17        425.94        79.57 o                         
   5  10 -11        611.84        440.24        79.30 o                         
   6  10 -11         57.54         44.85        69.46 o                         
   7  10 -11        180.15         85.14        70.26 o                         
   8  10 -11        101.55        -36.03        68.05 o                         
   9  10 -11        213.40        168.52        73.45 o                         
  10  10 -11         38.17        116.16        71.72 o                         
  11  10 -11        167.15        105.82        72.07 o                         
  12  10 -11         51.10        120.51        72.11 o                         
  13  10 -11         78.16        110.46        74.07 o                         
   1  11 -11        548.16        564.66        99.32 o                         
   2  11 -11        297.91        260.37       117.14 o                         
   3  11 -11        515.03        494.24        98.10 o                         
   4  11 -11        519.92        415.80        81.10 o                         
   5  11 -11         43.65         59.10        71.65 o                         
   0   0 -10        219.04        295.05        93.31 o                         
   2   0 -10      23712.22      23176.48       439.88 o                         
   4   0 -10       6741.77       6981.79       172.86 o                         
   6   0 -10      11250.72      10287.02       581.47 o                         
   8   0 -10       2987.25       2845.39       191.24 o                         
  10   0 -10       2161.70       2532.49       128.89 o                         
  12   0 -10      12703.12      12021.89       322.94 o                         
  14   0 -10        229.02        378.54        86.68 o                         
  16   0 -10       3839.63       4058.68       137.81 o                         
  18   0 -10        607.97        746.88        93.95 o                         
  20   0 -10         53.60        -12.06       236.21 o                         
  22   0 -10       3611.59       3825.08       310.03 o                         
  24   0 -10       1785.77       1521.42       144.54 o                         
  26   0 -10       1695.85       1669.03       148.10 o                         
  28   0 -10       2467.44       2354.43       341.74 o                         
  30   0 -10        386.95        508.78       189.59 o                         
   0   1 -10       2569.01       2879.57       277.04 o                         
   1   1 -10      10030.55      10243.84       156.59 o                         
   2   1 -10        750.21       1705.89        92.97 o                         
   3   1 -10      14683.75      14925.55       211.71 o                         
   4   1 -10       1467.75       2170.78       116.08 o                         
   5   1 -10       7805.84       8348.77       151.14 o                         
   6   1 -10       1442.17       1432.82        66.84 o                         
   7   1 -10         46.50        303.63        50.20 o                         
   8   1 -10       6068.46       5842.68       134.81 o                         
   9   1 -10      14434.33      13365.47       246.96 o                         
  10   1 -10        515.12        870.60        63.57 o                         
  11   1 -10       1945.47       2337.32        82.13 o                         
  12   1 -10       3759.64       3373.88        96.09 o                         
  13   1 -10       7884.60       7669.72       152.99 o                         
  14   1 -10       1955.02       2638.60       112.85 o                         
  15   1 -10      11446.50      10881.47       164.70 o                         
  16   1 -10        982.26       1033.61        84.46 o                         
  17   1 -10       1569.86       1573.84        71.89 o                         
  18   1 -10        385.05        408.59        57.87 o                         
  19   1 -10        472.96        613.81        68.97 o                         
  20   1 -10        545.10        601.65        80.19 o                         
  21   1 -10        254.36        476.86        70.94 o                         
  22   1 -10        139.82        156.55       105.31 o                         
  23   1 -10        930.76        982.61        94.18 o                         
  24   1 -10        150.55        175.57        80.62 o                         
  25   1 -10        519.06        927.87        96.18 o                         
  26   1 -10         31.60        155.64        80.76 o                         
  27   1 -10        799.52       1041.10        96.75 o                         
  28   1 -10        276.42        377.37        90.05 o                         
  29   1 -10       1007.76       1110.67       100.43 o                         
  30   1 -10        145.46        285.06        85.91 o                         
   0   2 -10      58006.52      58126.19      1263.30 o                         
   1   2 -10      11114.43      14241.63       258.11 o                         
   2   2 -10      44008.15      46633.88       750.95 o                         
   3   2 -10      11086.61      13258.13       363.21 o                         
   4   2 -10      26004.25      27750.66       458.33 o                         
   5   2 -10        116.48       1320.09       199.72 o                         
   6   2 -10      18546.71      17700.47       314.09 o                         
   7   2 -10        159.92        373.97        87.00 o                         
   8   2 -10       1188.54       1403.04        60.02 o                         
   9   2 -10       2918.09       2542.71        73.83 o                         
  10   2 -10       9147.36       9228.32       153.23 o                         
  11   2 -10       6141.03       6278.23       119.63 o                         
  12   2 -10      17199.29      15753.69       218.29 o                         
  13   2 -10        292.35        574.54        97.52 o                         
  14   2 -10       6152.84       5800.69       120.35 o                         
  15   2 -10       1766.84       1613.59        74.54 o                         
  16   2 -10      11059.75      10391.94       177.19 o                         
  17   2 -10         16.80        220.33        60.26 o                         
  18   2 -10       1874.78       1706.58        85.35 o                         
  19   2 -10       1015.23        886.28        74.88 o                         
  20   2 -10         28.16         69.20        58.95 o                         
  21   2 -10        184.45        271.76        62.69 o                         
  22   2 -10        984.73       1084.02        88.08 o                         
  23   2 -10        252.86        314.90        79.74 o                         
  24   2 -10        693.86        903.43       105.93 o                         
  25   2 -10        580.97        658.81       101.50 o                         
  26   2 -10        452.93        614.85        91.96 o                         
  27   2 -10         27.48        184.56        80.02 o                         
  28   2 -10        963.38       1151.86        99.81 o                         
  29   2 -10         46.31        110.63        97.85 o                         
  30   2 -10        232.81        321.25       100.95 o                         
   0   3 -10        228.25        319.29        82.02 o                         
   1   3 -10       7016.63       7257.13       161.24 o                         
   2   3 -10       1286.94       2424.58        94.07 o                         
   3   3 -10      13544.41      14134.51       348.81 o                         
   4   3 -10       2452.56       2560.80       113.59 o                         
   5   3 -10       9382.73       9214.39       198.77 o                         
   6   3 -10       7880.71       7237.21       145.74 o                         
   7   3 -10       6660.27       7087.26       142.14 o                         
   8   3 -10       3428.13       3875.07       101.72 o                         
   9   3 -10       7427.20       6944.24       141.81 o                         
  10   3 -10        439.97       1028.70        75.87 o                         
  11   3 -10       5516.92       5626.91       115.41 o                         
  12   3 -10       4377.70       3242.04        87.91 o                         
  13   3 -10       7364.07       7149.41       151.58 o                         
  14   3 -10       4930.27       5341.45       128.30 o                         
  15   3 -10       5309.12       5308.94       147.90 o                         
  16   3 -10        687.40        540.81        77.62 o                         
  17   3 -10       5230.13       4833.88       141.40 o                         
  18   3 -10        987.77        880.76        85.67 o                         
  19   3 -10        980.38       1174.74        95.38 o                         
  20   3 -10       1846.53       1871.44        98.69 o                         
  21   3 -10       1306.80       1543.38        94.63 o                         
  22   3 -10         26.74        340.59        73.48 o                         
  23   3 -10       2390.46       2349.85       105.89 o                         
  24   3 -10        161.55        288.38        92.17 o                         
  25   3 -10       1006.59       1444.80       146.27 o                         
  26   3 -10        305.49        469.13       127.68 o                         
  27   3 -10        318.86        623.46       136.47 o                         
  28   3 -10        245.62        413.82       112.35 o                         
  29   3 -10        207.08        327.23       101.48 o                         
   0   4 -10       3193.85       3879.92       163.45 o                         
   1   4 -10       1899.78       1919.79       277.57 o                         
   2   4 -10      26117.63      25653.60       436.31 o                         
   3   4 -10       5803.65       6377.46       187.76 o                         
   4   4 -10      14130.25      14480.05       313.32 o                         
   5   4 -10        251.59        831.65       303.68 o                         
   6   4 -10        753.98        827.60        70.37 o                         
   7   4 -10        211.96        201.66        48.70 o                         
   8   4 -10       8527.16       8486.97       163.17 o                         
   9   4 -10       2648.96       2371.09        82.35 o                         
  10   4 -10       5788.69       5623.29       116.92 o                         
  11   4 -10       3016.45       2877.19        85.28 o                         
  12   4 -10       5922.46       6096.86       139.06 o                         
  13   4 -10        804.69       1401.01        78.08 o                         
  14   4 -10      21194.34      19607.41       361.04 o                         
  15   4 -10       3447.62       2900.35       112.92 o                         
  16   4 -10       6426.83       6007.35       159.61 o                         
  17   4 -10        226.46        241.52        96.35 o                         
  18   4 -10       2601.13       2637.86       111.66 o                         
  19   4 -10        710.72        725.42        82.70 o                         
  20   4 -10       2888.66       2772.10       118.08 o                         
  21   4 -10         84.01         63.41        70.53 o                         
  22   4 -10        961.86        951.02        88.09 o                         
  23   4 -10        153.57        259.93        78.00 o                         
  24   4 -10       2302.09       2339.99       108.98 o                         
  25   4 -10        210.19        243.01        91.11 o                         
  26   4 -10       1482.39       1808.01       156.61 o                         
  27   4 -10        319.77        349.78       128.39 o                         
  28   4 -10        613.66        863.50       229.39 o                         
   0   5 -10       1525.80       1638.13       196.25 o                         
   1   5 -10       9034.55       8442.90       186.37 o                         
   2   5 -10        508.86       1166.24       135.79 o                         
   3   5 -10       1372.06       1716.26        92.00 o                         
   4   5 -10        157.44        365.16        61.24 o                         
   5   5 -10       7919.12       7571.92       170.99 o                         
   6   5 -10       1734.10       1506.14        75.02 o                         
   7   5 -10       4108.21       3812.76       105.63 o                         
   8   5 -10        956.29       1382.11        73.54 o                         
   9   5 -10       1486.98       1739.61        72.61 o                         
  10   5 -10        761.94        574.66       137.24 o                         
  11   5 -10       9754.66       9136.45       183.80 o                         
  12   5 -10       1205.98       1295.20       144.51 o                         
  13   5 -10       7754.63       7199.22       158.01 o                         
  14   5 -10       1353.31       1966.14        89.47 o                         
  15   5 -10       4713.20       4491.26       123.74 o                         
  16   5 -10        553.57        458.58        78.12 o                         
  17   5 -10       7042.95       6540.55       169.41 o                         
  18   5 -10         92.03        200.80       115.05 o                         
  19   5 -10       1181.80       1116.96       153.98 o                         
  20   5 -10        168.09        222.49        75.03 o                         
  21   5 -10       1778.94       1480.82        97.50 o                         
  22   5 -10        943.16        795.57        90.10 o                         
  23   5 -10       4536.33       4800.17       226.50 o                         
  24   5 -10        268.44        519.85        84.81 o                         
  25   5 -10       1575.75       1837.45       101.89 o                         
  26   5 -10          0.33        199.06        99.71 o                         
  27   5 -10       1430.19       1574.33       102.33 o                         
   0   6 -10        977.34        938.39       112.72 o                         
   1   6 -10       1166.94       1035.06        81.39 o                         
   2   6 -10       3527.64       3959.31       121.93 o                         
   3   6 -10        265.91        961.82        69.40 o                         
   4   6 -10       4065.58       3646.43       105.75 o                         
   5   6 -10       2496.17       2761.82        93.55 o                         
   6   6 -10       3154.44       3090.41        99.55 o                         
   7   6 -10       1192.35       1898.72        84.12 o                         
   8   6 -10       5339.65       5213.73       133.46 o                         
   9   6 -10        911.89        645.40       135.47 o                         
  10   6 -10       5264.12       4583.50       137.37 o                         
  11   6 -10        617.60        895.49       119.63 o                         
  12   6 -10       3003.96       2990.23       117.83 o                         
  13   6 -10        516.29        350.96        72.21 o                         
  14   6 -10       3636.58       3669.53       217.75 o                         
  15   6 -10        496.78        370.34        75.70 o                         
  16   6 -10       2156.51       2229.65       100.57 o                         
  17   6 -10        139.84        269.15        68.09 o                         
  18   6 -10        928.77        861.06        80.04 o                         
  19   6 -10        195.43        119.99        73.88 o                         
  20   6 -10       2638.94       2736.32       115.73 o                         
  21   6 -10        211.94        157.71        74.35 o                         
  22   6 -10       2397.56       2472.27       113.46 o                         
  23   6 -10        190.23         19.17        74.12 o                         
  24   6 -10       1536.53       1520.90       113.91 o                         
  25   6 -10         91.20        136.38        75.74 o                         
  26   6 -10       1894.19       2054.20       109.28 o                         
   0   7 -10        165.44       2259.20       116.03 o                         
   1   7 -10       7896.40       7280.93       142.79 o                         
   2   7 -10       1274.89       1752.68        83.42 o                         
   3   7 -10       4161.50       3720.57       109.87 o                         
   4   7 -10        273.39       1193.50        96.75 o                         
   5   7 -10       2882.71       3195.95       102.91 o                         
   6   7 -10       2324.52       2809.12        97.62 o                         
   7   7 -10       1729.90       1755.27        96.75 o                         
   8   7 -10       1248.34       1187.33        88.59 o                         
   9   7 -10       1575.89       1667.98        93.80 o                         
  10   7 -10         88.37        525.75        76.83 o                         
  11   7 -10       2540.51       2437.78       106.23 o                         
  12   7 -10        479.93        312.07        72.22 o                         
  13   7 -10       2117.56       1955.95       100.59 o                         
  14   7 -10        671.44        570.44        82.58 o                         
  15   7 -10       1995.51       1777.64        99.94 o                         
  16   7 -10        219.31        276.23        76.39 o                         
  17   7 -10       1214.96       1196.08        93.98 o                         
  18   7 -10         43.22         84.88        73.26 o                         
  19   7 -10        360.73        438.65        83.08 o                         
  20   7 -10        215.24        126.32        73.97 o                         
  21   7 -10       1006.05       1061.70        92.27 o                         
  22   7 -10        171.59        126.17        82.58 o                         
  23   7 -10       1033.86       1302.81        95.00 o                         
  24   7 -10        137.53        438.98        84.97 o                         
   0   8 -10       3957.16       3523.40       140.54 o                         
   1   8 -10       1368.88       1329.14        72.40 o                         
   2   8 -10       2837.99       2723.18        89.34 o                         
   3   8 -10         37.08       1110.75        80.47 o                         
   4   8 -10       3317.23       2982.91        91.36 o                         
   5   8 -10       1189.06       1416.30        81.30 o                         
   6   8 -10       3773.26       3743.92       111.85 o                         
   7   8 -10        332.49        978.60       159.32 o                         
   8   8 -10       4116.61       3516.96       124.64 o                         
   9   8 -10        121.20        582.36       101.23 o                         
  10   8 -10       3307.91       3004.90       117.54 o                         
  11   8 -10        419.96        428.03        77.33 o                         
  12   8 -10       1907.80       1691.54        96.84 o                         
  13   8 -10        139.24        110.91        68.54 o                         
  14   8 -10       1336.88       1108.52        88.85 o                         
  15   8 -10        509.66        296.78        97.20 o                         
  16   8 -10        724.29        665.01        86.41 o                         
  17   8 -10        166.27        167.71        74.98 o                         
  18   8 -10        753.19        696.93        90.99 o                         
  19   8 -10        463.90        296.54        81.17 o                         
  20   8 -10        792.72        923.38        94.61 o                         
  21   8 -10        118.66         79.43        86.16 o                         
   0   9 -10        311.04        744.26        95.38 o                         
   1   9 -10       1237.53       1327.10        77.17 o                         
   2   9 -10        625.08        611.93        63.28 o                         
   3   9 -10        914.76       1184.07        81.22 o                         
   4   9 -10        218.73        433.14        67.60 o                         
   5   9 -10       1726.48       1241.72        90.10 o                         
   6   9 -10        140.18        446.63        75.96 o                         
   7   9 -10       2336.79       1898.74        99.51 o                         
   8   9 -10        653.34        590.43        81.61 o                         
   9   9 -10       1196.16       1087.05        88.48 o                         
  10   9 -10        118.80        257.05        71.77 o                         
  11   9 -10       2118.90       1734.86        97.10 o                         
  12   9 -10         82.55        255.47        74.55 o                         
  13   9 -10        627.06        779.29        89.08 o                         
  14   9 -10        334.19        203.80        72.88 o                         
  15   9 -10        199.81         59.12        73.29 o                         
  16   9 -10         35.60        -68.81        68.81 o                         
  17   9 -10        650.35        639.49        88.12 o                         
  18   9 -10         91.81        296.64        80.62 o                         
   0  10 -10        937.79       1066.03       136.28 o                         
   1  10 -10         25.36        401.75        66.22 o                         
   2  10 -10        536.16        488.11        69.71 o                         
   3  10 -10        114.96        279.27        74.74 o                         
   4  10 -10        249.60        305.82        74.13 o                         
   5  10 -10        757.06        667.81        83.28 o                         
   6  10 -10        433.53        828.26        87.80 o                         
   7  10 -10        319.69        284.85        74.61 o                         
   8  10 -10        304.84        250.32        73.51 o                         
   9  10 -10         23.38         41.01        79.64 o                         
  10  10 -10        746.47        829.21        88.91 o                         
  11  10 -10        272.38        258.18        75.45 o                         
  12  10 -10       1156.95       1413.46        93.37 o                         
  13  10 -10        160.63        218.40        76.04 o                         
  14  10 -10        552.76        589.45        87.10 o                         
   0  11 -10        800.09       1165.49       181.70 o                         
   1  11 -10       1440.82       1432.58       122.07 o                         
   2  11 -10        396.24        836.34        87.61 o                         
   3  11 -10       2429.20       2296.33       107.40 o                         
   4  11 -10        601.80        673.42        85.05 o                         
   5  11 -10        477.11        628.70        84.47 o                         
   6  11 -10        138.98        215.65        94.66 o                         
   7  11 -10        694.41        574.59        83.57 o                         
   2   0  -9       2174.09       2369.08        92.21 o                         
   4   0  -9        241.50        207.02        48.84 o                         
   6   0  -9       7931.59       8705.22       242.35 o                         
   8   0  -9       1339.75       1837.83       113.48 o                         
  10   0  -9      14877.25      14163.49       359.38 o                         
  12   0  -9       3151.42       3093.13       144.48 o                         
  14   0  -9        212.30        161.54        61.47 o                         
  16   0  -9       3362.47       3002.86       106.22 o                         
  18   0  -9        600.72        691.20        88.74 o                         
  20   0  -9        672.90        704.18       122.34 o                         
  22   0  -9          1.57        113.15       109.10 o                         
  24   0  -9        371.24        552.99       125.89 o                         
  26   0  -9        480.03        586.95       129.10 o                         
  28   0  -9        380.48        819.46       212.59 o                         
  30   0  -9        114.09        136.49       118.76 o                         
   1   1  -9       1144.01       1336.49        52.84 o                         
   2   1  -9        343.94        404.12        39.28 o                         
   3   1  -9       2017.72       2230.41        64.79 o                         
   4   1  -9       2971.75       2229.42        80.48 o                         
   5   1  -9         82.72         80.31        41.13 o                         
   6   1  -9       2375.14       2417.18        82.98 o                         
   7   1  -9      24473.89      24392.86       404.37 o                         
   8   1  -9       1172.91       1575.86        93.68 o                         
   9   1  -9        838.52        889.58        59.32 o                         
  10   1  -9       2290.86       2391.22        80.84 o                         
  11   1  -9        178.29        239.16        48.66 o                         
  12   1  -9       1628.31       2053.36        87.16 o                         
  13   1  -9      14948.30      13713.50       210.92 o                         
  14   1  -9        105.96        288.40        71.73 o                         
  15   1  -9       1923.41       1948.68        67.71 o                         
  16   1  -9       1332.95       1421.02        93.12 o                         
  17   1  -9       3977.38       3255.06        90.39 o                         
  18   1  -9        101.79        273.74        52.39 o                         
  19   1  -9       6297.62       5773.56       155.23 o                         
  20   1  -9        450.21        540.18        66.01 o                         
  21   1  -9        728.77        720.83        74.81 o                         
  22   1  -9       1050.14       1106.36        92.05 o                         
  23   1  -9       2861.74       2331.09       112.13 o                         
  24   1  -9        156.50        244.83       128.68 o                         
  25   1  -9       3522.94       2879.00       123.78 o                         
  26   1  -9        178.67        360.49        84.03 o                         
  27   1  -9        364.54        278.35        81.12 o                         
  28   1  -9         21.61        127.83        91.17 o                         
  29   1  -9       1018.39       1143.63        97.81 o                         
  30   1  -9         87.56        280.74        85.71 o                         
  31   1  -9        429.01        582.27        89.94 o                         
   1   2  -9       5765.71       4721.87       119.81 o                         
   2   2  -9       1047.47       1286.15        73.94 o                         
   3   2  -9       1093.48       1476.04       121.24 o                         
   4   2  -9       4455.95       4157.86       112.30 o                         
   5   2  -9       2319.12       1987.30        76.29 o                         
   6   2  -9       1838.17       1830.50        89.13 o                         
   7   2  -9       4179.71       3011.92        77.12 o                         
   8   2  -9        337.23        351.92        49.26 o                         
   9   2  -9       2717.54       2706.61        74.08 o                         
  10   2  -9       8876.25       7877.31       134.87 o                         
  11   2  -9        514.16        766.00        51.43 o                         
  12   2  -9       1062.03       1457.02        76.62 o                         
  13   2  -9       4135.62       3629.28        92.29 o                         
  14   2  -9        497.37        553.98        55.11 o                         
  15   2  -9        200.82        305.15        55.31 o                         
  16   2  -9       3827.53       3615.17        95.81 o                         
  17   2  -9          4.17          8.11        78.74 o                         
  18   2  -9       1364.44       1265.06        77.81 o                         
  19   2  -9         44.61        -35.84        55.62 o                         
  20   2  -9        493.60        562.02        66.44 o                         
  21   2  -9        114.19         73.74        58.96 o                         
  22   2  -9        297.82        411.86        66.68 o                         
  23   2  -9        280.63        298.19        76.04 o                         
  24   2  -9        918.26       1130.72       118.94 o                         
  25   2  -9         28.85         43.38        76.07 o                         
  26   2  -9        664.16        726.53        93.85 o                         
  27   2  -9        131.17        204.34        81.49 o                         
  28   2  -9        574.24        605.73       102.93 o                         
  29   2  -9         72.49        165.75        83.04 o                         
  30   2  -9        498.69        483.87       135.68 o                         
   1   3  -9       1140.42       1071.61        88.86 o                         
   2   3  -9        414.09        544.74       107.26 o                         
   3   3  -9        270.92        576.41        50.86 o                         
   4   3  -9        294.14        556.22        52.72 o                         
   5   3  -9       1585.38       1886.05        82.73 o                         
   6   3  -9       8407.95       7871.71       148.68 o                         
   7   3  -9        236.51        573.07        75.25 o                         
   8   3  -9       3569.80       3540.68        92.06 o                         
   9   3  -9       1135.90       1185.13        62.21 o                         
  10   3  -9        478.21        627.35        50.11 o                         
  11   3  -9        319.28        334.72        59.74 o                         
  12   3  -9       2563.58       2388.58        69.68 o                         
  13   3  -9        554.78        707.40        57.55 o                         
  14   3  -9        147.76        210.77        58.98 o                         
  15   3  -9       2444.55       1931.99        85.91 o                         
  16   3  -9        448.49        263.28        63.31 o                         
  17   3  -9       4575.84       4012.33       113.54 o                         
  18   3  -9       1309.43       1343.55        89.61 o                         
  19   3  -9        698.90        770.73        71.77 o                         
  20   3  -9        353.04        501.04        69.00 o                         
  21   3  -9         59.38        191.79        70.24 o                         
  22   3  -9        198.33        346.93        66.59 o                         
  23   3  -9        141.07        237.41        67.75 o                         
  24   3  -9          3.81         84.01        71.15 o                         
  25   3  -9        324.30        361.68       126.81 o                         
  26   3  -9         77.92        193.04       118.82 o                         
  27   3  -9        356.88        489.68       102.44 o                         
  28   3  -9        106.37        221.44        95.24 o                         
  29   3  -9        957.58       1007.28       113.65 o                         
  30   3  -9          4.78        222.42        93.83 o                         
   1   4  -9       1317.61       1384.62       106.85 o                         
   2   4  -9        658.89        943.53       104.93 o                         
   3   4  -9        807.11       1136.75        65.04 o                         
   4   4  -9        431.25        699.64        71.38 o                         
   5   4  -9        750.21        924.10        72.17 o                         
   6   4  -9       1043.36        936.18        62.38 o                         
   7   4  -9        223.53        317.87        51.26 o                         
   8   4  -9         22.04         -3.61        40.57 o                         
   9   4  -9        236.90        204.08        46.12 o                         
  10   4  -9        952.82        947.97        61.06 o                         
  11   4  -9        277.22        256.17        48.70 o                         
  12   4  -9       1745.53       1389.85        88.42 o                         
  13   4  -9        278.52        287.98        75.69 o                         
  14   4  -9        756.65        952.70        85.25 o                         
  15   4  -9       1709.24       1732.68       213.49 o                         
  16   4  -9        596.84        820.97        84.85 o                         
  17   4  -9       1796.40       1828.87        98.38 o                         
  18   4  -9       2006.55       1881.88       140.97 o                         
  19   4  -9        784.84        850.22        88.57 o                         
  20   4  -9        175.13        158.45        90.01 o                         
  21   4  -9        774.17        873.59        85.60 o                         
  22   4  -9         74.15        206.78        72.90 o                         
  23   4  -9         30.00        -40.02        71.07 o                         
  24   4  -9        648.59        853.93        87.43 o                         
  25   4  -9         59.21        -52.88        95.26 o                         
  26   4  -9        310.09        396.29        96.97 o                         
  27   4  -9        112.96        160.35       121.46 o                         
  28   4  -9        517.15        515.69       135.66 o                         
  29   4  -9         75.48         92.41       116.59 o                         
   1   5  -9       2868.48       2865.96       145.15 o                         
   2   5  -9        953.63        969.04        76.28 o                         
   3   5  -9        455.84        856.72        73.29 o                         
   4   5  -9       3387.58       3157.02        91.79 o                         
   5   5  -9       5408.21       5146.42       108.58 o                         
   6   5  -9        208.74        566.19        97.99 o                         
   7   5  -9       2153.88       1834.13        71.85 o                         
   8   5  -9        571.03        514.12        53.17 o                         
   9   5  -9       1248.92       1164.28        68.04 o                         
  10   5  -9        127.54        340.11        63.28 o                         
  11   5  -9       4710.98       4436.21       128.79 o                         
  12   5  -9       1477.58       1449.62       119.51 o                         
  13   5  -9        339.63        260.20        65.25 o                         
  14   5  -9        402.41        731.51        81.28 o                         
  15   5  -9       5912.96       5508.07       151.95 o                         
  16   5  -9        581.73        568.81        81.49 o                         
  17   5  -9       2270.36       1992.92       101.52 o                         
  18   5  -9        844.33        871.42       109.47 o                         
  19   5  -9        189.94         38.19        70.26 o                         
  20   5  -9          9.80         18.93        70.27 o                         
  21   5  -9       1097.67       1083.66        88.82 o                         
  22   5  -9        109.90        129.76        75.56 o                         
  23   5  -9        277.54        400.94        84.45 o                         
  24   5  -9        381.09        537.05        85.48 o                         
  25   5  -9        926.76        759.83        88.75 o                         
  26   5  -9         62.91        150.42        79.20 o                         
  27   5  -9       2012.14       2382.75       114.04 o                         
  28   5  -9        119.10        162.80       119.86 o                         
   1   6  -9        558.91        401.21        67.18 o                         
   2   6  -9        444.11        422.33        60.25 o                         
   3   6  -9        325.46        265.18        56.44 o                         
   4   6  -9       1406.13       1313.82        74.41 o                         
   5   6  -9        299.32        410.58        60.03 o                         
   6   6  -9          1.71        -48.81        48.81 o                         
   7   6  -9        446.94        391.89        60.23 o                         
   8   6  -9        195.80        118.58        54.11 o                         
   9   6  -9        201.79        208.22        64.25 o                         
  10   6  -9       1394.97       1188.42        78.19 o                         
  11   6  -9        176.10         96.09        58.69 o                         
  12   6  -9        551.69        595.40        85.56 o                         
  13   6  -9        171.70        231.52        64.10 o                         
  14   6  -9        320.36        443.50        76.49 o                         
  15   6  -9        282.41        337.71        70.10 o                         
  16   6  -9        161.06        208.58        65.07 o                         
  17   6  -9         52.84        116.11        64.38 o                         
  18   6  -9        869.86        970.27        87.71 o                         
  19   6  -9        264.13        258.52        75.17 o                         
  20   6  -9         59.74         40.45        72.79 o                         
  21   6  -9         27.84         40.58        74.76 o                         
  22   6  -9        170.48         41.37        73.41 o                         
  23   6  -9        148.47        230.70        81.20 o                         
  24   6  -9       1302.50       1726.22       102.32 o                         
  25   6  -9        108.57        180.94       111.56 o                         
  26   6  -9        669.69        721.19        93.80 o                         
   1   7  -9        489.25        582.68        62.26 o                         
   2   7  -9         46.48         -0.50        49.10 o                         
   3   7  -9        133.99        109.28        50.76 o                         
   4   7  -9        940.94        873.56        71.36 o                         
   5   7  -9        477.53        598.43        66.35 o                         
   6   7  -9        338.65        330.77        61.48 o                         
   7   7  -9        258.96        329.41        71.28 o                         
   8   7  -9        993.38        982.32        86.41 o                         
   9   7  -9        272.06        201.36        69.55 o                         
  10   7  -9        240.68        344.25        73.02 o                         
  11   7  -9        602.29        540.66        78.29 o                         
  12   7  -9        411.40        535.13        91.75 o                         
  13   7  -9         86.32        212.69        70.96 o                         
  14   7  -9        631.46        525.32        80.50 o                         
  15   7  -9        342.07        246.69        77.16 o                         
  16   7  -9        603.32        560.83        85.08 o                         
  17   7  -9         36.75         95.11        72.25 o                         
  18   7  -9        384.65        276.61        70.00 o                         
  19   7  -9         64.22        124.23        67.40 o                         
  20   7  -9        201.03        113.06        70.78 o                         
  21   7  -9        413.51        460.26        84.19 o                         
  22   7  -9         77.09        133.73        69.22 o                         
  23   7  -9        327.47        426.39        87.45 o                         
  24   7  -9         85.18        146.51        81.09 o                         
   1   8  -9        596.98        669.02        69.85 o                         
   2   8  -9        339.62        388.37        63.50 o                         
   3   8  -9        346.17        477.49        60.36 o                         
   4   8  -9        965.07        903.25        69.68 o                         
   5   8  -9        542.22        620.51        69.29 o                         
   6   8  -9        956.38        927.19        77.05 o                         
   7   8  -9        715.43        942.14        84.30 o                         
   8   8  -9        391.56        395.03        75.42 o                         
   9   8  -9         30.34         32.92        66.75 o                         
  10   8  -9        112.77         60.49        68.28 o                         
  11   8  -9         97.32        125.25        69.29 o                         
  12   8  -9        893.06        770.94        88.80 o                         
  13   8  -9        174.67        341.88        74.72 o                         
  14   8  -9         22.73        -26.15        67.17 o                         
  15   8  -9        175.18        109.58        74.02 o                         
  16   8  -9        404.01        127.03        73.79 o                         
  17   8  -9        190.40        167.36        74.40 o                         
  18   8  -9        642.23        827.59        90.04 o                         
  19   8  -9          7.12         46.94        77.54 o                         
  20   8  -9        584.96        626.05        89.26 o                         
  21   8  -9        166.49        165.07        78.72 o                         
  22   8  -9        673.81        651.42        91.81 o                         
   1   9  -9        114.58        123.17        55.35 o                         
   2   9  -9          2.97          0.58        52.29 o                         
   3   9  -9          1.70        -55.28        55.28 o                         
   4   9  -9        143.66         68.71        59.73 o                         
   5   9  -9        140.32        241.11        72.95 o                         
   6   9  -9         18.39         -6.20        65.32 o                         
   7   9  -9        239.07        276.32        72.78 o                         
   8   9  -9         60.91        148.31        69.83 o                         
   9   9  -9        601.80        625.96        82.83 o                         
  10   9  -9        177.14        152.10        76.86 o                         
  11   9  -9        253.07        209.85        71.30 o                         
  12   9  -9        101.82        -40.41        65.62 o                         
  13   9  -9        549.65        543.67        80.32 o                         
  14   9  -9         22.35         -8.28        68.68 o                         
  15   9  -9         56.86        -22.06        72.16 o                         
  16   9  -9          1.09         65.93        73.87 o                         
  17   9  -9         36.64         96.21        72.47 o                         
  18   9  -9         91.34         19.24        73.76 o                         
  19   9  -9        109.10        194.44        78.42 o                         
   1  10  -9         80.95         90.86        54.74 o                         
   2  10  -9        126.47        141.82        70.20 o                         
   3  10  -9          2.60         53.03        66.52 o                         
   4  10  -9        620.28        530.02        78.97 o                         
   5  10  -9         27.99        149.27        68.89 o                         
   6  10  -9        174.41        160.15        70.47 o                         
   7  10  -9        422.99        298.46        74.98 o                         
   8  10  -9        174.87        185.87        72.59 o                         
   9  10  -9         58.75        119.96        72.75 o                         
  10  10  -9        531.90        699.57        84.58 o                         
  11  10  -9         82.70        148.32        71.22 o                         
  12  10  -9        556.56        532.13        81.12 o                         
  13  10  -9        267.24        232.16        75.43 o                         
  14  10  -9        225.98        151.73        75.55 o                         
  15  10  -9         12.98         96.43        76.06 o                         
   1  11  -9        474.63        672.27        98.44 o                         
   2  11  -9        284.43        478.64        79.27 o                         
   3  11  -9         30.08        408.18        77.07 o                         
   4  11  -9        155.22        417.58        78.56 o                         
   5  11  -9        506.84        433.59        79.16 o                         
   6  11  -9         97.57        307.28        77.94 o                         
   7  11  -9        111.35        168.65        75.10 o                         
   8  11  -9         25.54        106.25        72.64 o                         
   9  11  -9         76.54         39.99        72.00 o                         
   0   0  -8       3030.88       3245.58       168.06 o                         
   2   0  -8       8508.48       9272.75       198.97 o                         
   4   0  -8      25373.80      25236.79       575.67 o                         
   6   0  -8      36654.39      33688.77       846.88 o                         
   8   0  -8       2896.50       2587.32       157.23 o                         
  10   0  -8      18009.72      17043.27       419.74 o                         
  12   0  -8      30949.32      29521.47       687.37 o                         
  14   0  -8       1602.04       1559.75       171.51 o                         
  16   0  -8      12030.74      11202.05       223.33 o                         
  18   0  -8       2763.79       2257.39        93.57 o                         
  20   0  -8        949.38        915.19       128.93 o                         
  22   0  -8       6770.85       6623.64       251.11 o                         
  24   0  -8       1953.57       1842.10       149.86 o                         
  26   0  -8       1402.26       1495.10       177.53 o                         
  28   0  -8       1464.83       1602.83       216.75 o                         
  30   0  -8        462.03        468.63       175.61 o                         
   0   1  -8       5041.11       7124.13       435.18 o                         
   1   1  -8      41787.62      43013.76       535.13 o                         
   2   1  -8        426.99       1044.87       145.92 o                         
   3   1  -8      11414.29      12470.60       202.24 o                         
   4   1  -8        785.00        782.06       187.71 o                         
   5   1  -8      14070.27      14616.93       290.34 o                         
   6   1  -8        173.78        295.49        45.02 o                         
   7   1  -8       2395.61       2260.48        79.84 o                         
   8   1  -8        132.84        168.89        48.75 o                         
   9   1  -8      22138.45      20256.88       308.97 o                         
  10   1  -8         61.84        222.94        44.91 o                         
  11   1  -8       2740.56       2974.63        89.56 o                         
  12   1  -8         82.67        159.39        46.58 o                         
  13   1  -8      20292.15      18746.00       270.14 o                         
  14   1  -8        767.50       1642.65       104.33 o                         
  15   1  -8      27690.89      25275.45       323.72 o                         
  16   1  -8        232.99        659.13        95.91 o                         
  17   1  -8       1326.38       1239.29        66.87 o                         
  18   1  -8        228.21        253.14        57.28 o                         
  19   1  -8       1852.49       1748.34        81.73 o                         
  20   1  -8         63.87        107.11        55.70 o                         
  21   1  -8        980.71        890.70        77.22 o                         
  22   1  -8        251.05        337.51        80.37 o                         
  23   1  -8        834.72        990.58        94.32 o                         
  24   1  -8        296.59        262.50        80.49 o                         
  25   1  -8       1086.17       1434.45        98.02 o                         
  26   1  -8        284.22        325.47       107.05 o                         
  27   1  -8        688.84        867.21        96.97 o                         
  28   1  -8         22.62        220.07        79.83 o                         
  29   1  -8        598.26        946.84        99.83 o                         
  30   1  -8        116.49        246.92        83.22 o                         
  31   1  -8       1103.40       1336.43       101.38 o                         
   0   2  -8      13321.20      13501.50       351.26 o                         
   1   2  -8       1201.90       2784.38       214.45 o                         
   2   2  -8      32056.86      33089.11       528.55 o                         
   3   2  -8       2906.22       3476.04       120.77 o                         
   4   2  -8      23449.46      23938.79       439.08 o                         
   5   2  -8        151.74        384.25       160.99 o                         
   6   2  -8       5816.78       5303.15        98.53 o                         
   7   2  -8        965.41       1176.98        57.79 o                         
   8   2  -8       1726.76       1815.92        83.54 o                         
   9   2  -8       2364.78       1935.83        67.66 o                         
  10   2  -8       9259.59       8620.42       131.58 o                         
  11   2  -8        408.45        859.10        81.54 o                         
  12   2  -8      15789.28      15215.27       226.16 o                         
  13   2  -8        641.75        936.52        63.84 o                         
  14   2  -8       6858.65       6421.68       123.25 o                         
  15   2  -8       2495.44       2539.49        79.57 o                         
  16   2  -8      18071.29      16766.07       252.11 o                         
  17   2  -8        189.59        267.44        59.87 o                         
  18   2  -8       4937.79       4259.39       113.91 o                         
  19   2  -8        490.85        477.51        64.93 o                         
  20   2  -8        737.74        818.26        71.75 o                         
  21   2  -8        881.58       1008.94        73.77 o                         
  22   2  -8       4629.43       4472.92       119.79 o                         
  23   2  -8        716.79        808.89       102.61 o                         
  24   2  -8       2009.40       1895.36       105.83 o                         
  25   2  -8        687.33        782.91        94.27 o                         
  26   2  -8       1185.92       1394.35        98.94 o                         
  27   2  -8        163.23        386.32        82.58 o                         
  28   2  -8       2058.15       2358.80       124.44 o                         
  29   2  -8         57.50        155.96        91.04 o                         
  30   2  -8        556.24        541.40        91.18 o                         
  31   2  -8         30.08         58.72        78.67 o                         
   0   3  -8         10.16        -12.56        62.19 o                         
   1   3  -8       1959.96       1610.47        75.64 o                         
   2   3  -8        249.18        411.38        43.39 o                         
   3   3  -8       7495.07       7297.97       136.22 o                         
   4   3  -8        561.13        738.59       115.14 o                         
   5   3  -8       8512.78       8177.40       150.00 o                         
   6   3  -8       4275.98       4649.34       105.06 o                         
   7   3  -8       3104.75       3261.46        87.05 o                         
   8   3  -8        120.41        182.28        36.94 o                         
   9   3  -8       3875.66       3610.38       117.98 o                         
  10   3  -8        462.35        599.60        50.07 o                         
  11   3  -8       7673.07       6705.42       118.01 o                         
  12   3  -8        279.53        438.21        49.69 o                         
  13   3  -8       3248.25       3280.49        86.53 o                         
  14   3  -8       3895.23       3731.33        92.16 o                         
  15   3  -8       6030.93       5949.50       134.31 o                         
  16   3  -8       1349.38       1249.95        76.36 o                         
  17   3  -8       4023.57       3601.73       113.04 o                         
  18   3  -8        316.69        188.29        62.27 o                         
  19   3  -8        672.09        771.19        73.82 o                         
  20   3  -8        752.60        915.15        77.10 o                         
  21   3  -8       4049.98       3980.58       114.22 o                         
  22   3  -8          8.74        248.76        63.67 o                         
  23   3  -8       4202.60       4066.95       116.28 o                         
  24   3  -8         95.97        236.75        67.64 o                         
  25   3  -8       2773.93       2741.38       257.64 o                         
  26   3  -8        397.54        726.31       164.51 o                         
  27   3  -8       2044.25       2105.13       112.72 o                         
  28   3  -8         42.09        105.13        79.12 o                         
  29   3  -8        569.71        885.03       115.53 o                         
  30   3  -8         32.98         59.56        88.34 o                         
   0   4  -8      43629.09      44327.96      1055.43 o                         
   1   4  -8          7.06       2103.80       202.94 o                         
   2   4  -8      14429.07      15371.21       243.13 o                         
   3   4  -8       3481.01       3219.98        91.01 o                         
   4   4  -8      19187.38      20296.35       310.81 o                         
   5   4  -8        378.68       1333.08        78.92 o                         
   6   4  -8       5063.81       5194.42       104.97 o                         
   7   4  -8          7.61         56.09        44.93 o                         
   8   4  -8        900.20        831.13        49.38 o                         
   9   4  -8         27.91        215.55        43.60 o                         
  10   4  -8       7875.63       7758.59       148.48 o                         
  11   4  -8       1246.34       1084.85        81.34 o                         
  12   4  -8       1821.79       1693.00       101.85 o                         
  13   4  -8        338.41        242.96        63.00 o                         
  14   4  -8       7038.84       7093.14       170.70 o                         
  15   4  -8        827.98        671.39        95.78 o                         
  16   4  -8       7127.69       6759.47       173.17 o                         
  17   4  -8        930.46        820.93        84.46 o                         
  18   4  -8        380.15        612.82       104.84 o                         
  19   4  -8       1154.70        855.04        87.69 o                         
  20   4  -8         60.16        204.21        72.68 o                         
  21   4  -8        408.87        298.31        75.37 o                         
  22   4  -8       1047.19       1162.64        89.94 o                         
  23   4  -8        168.03        224.91        79.88 o                         
  24   4  -8       1180.90       1303.61        92.74 o                         
  25   4  -8        342.02        269.60        78.65 o                         
  26   4  -8       1543.63       1854.48       123.04 o                         
  27   4  -8         47.48        180.57       119.50 o                         
  28   4  -8       1099.10       1271.48       146.86 o                         
  29   4  -8         76.60        138.75        96.67 o                         
   0   5  -8       3547.80       2674.89       463.72 o                         
   1   5  -8      20129.15      20157.58       282.74 o                         
   2   5  -8       4644.79       6046.80       156.02 o                         
   3   5  -8       7524.77       7593.49       148.56 o                         
   4   5  -8       1746.54       2954.66        82.01 o                         
   5   5  -8      12976.55      13193.48       215.16 o                         
   6   5  -8        296.66        649.04       199.88 o                         
   7   5  -8       2872.51       2999.97        98.65 o                         
   8   5  -8       1242.68        925.71        60.26 o                         
   9   5  -8        713.24        809.03        58.70 o                         
  10   5  -8        156.92        524.28        82.94 o                         
  11   5  -8      12993.96      12825.62       225.76 o                         
  12   5  -8        287.15        633.17        89.54 o                         
  13   5  -8       4416.84       4170.53       131.61 o                         
  14   5  -8       1147.95        512.65        97.97 o                         
  15   5  -8       4041.04       3775.48       130.48 o                         
  16   5  -8        410.72        986.83        87.88 o                         
  17   5  -8       5167.47       5175.31       192.32 o                         
  18   5  -8        286.69        207.53        72.88 o                         
  19   5  -8         39.93        -34.03        68.60 o                         
  20   5  -8        497.23        481.73        80.76 o                         
  21   5  -8        739.61        965.92        87.89 o                         
  22   5  -8        101.08        261.80        76.12 o                         
  23   5  -8       2115.54       2204.31       108.72 o                         
  24   5  -8        190.58        154.42        78.91 o                         
  25   5  -8        829.31        735.69        93.17 o                         
  26   5  -8         81.46        159.00        78.37 o                         
  27   5  -8       1393.73       1774.97       103.66 o                         
  28   5  -8         92.23        302.81        94.43 o                         
   0   6  -8        563.57       1037.16        99.37 o                         
   1   6  -8       2731.41       3068.41        93.95 o                         
   2   6  -8       8673.35       8936.39       170.03 o                         
   3   6  -8        177.12       2176.93        82.34 o                         
   4   6  -8       7729.76       7570.42       138.50 o                         
   5   6  -8        437.04        796.24        99.41 o                         
   6   6  -8       2354.63       2310.54        77.97 o                         
   7   6  -8       1649.95       1883.58        73.45 o                         
   8   6  -8      12857.00      12047.70       194.38 o                         
   9   6  -8        493.63       1379.71       147.98 o                         
  10   6  -8       5429.58       5169.68       129.38 o                         
  11   6  -8       1427.17        957.49        75.36 o                         
  12   6  -8       2020.85       1856.85        88.72 o                         
  13   6  -8       1821.83       1896.09        89.63 o                         
  14   6  -8       5711.99       5889.17       143.80 o                         
  15   6  -8       2718.11       2560.20        99.91 o                         
  16   6  -8        712.65        985.65        79.88 o                         
  17   6  -8       1636.52       1552.47        96.51 o                         
  18   6  -8        211.13        362.48        96.56 o                         
  19   6  -8        154.67        180.50        74.28 o                         
  20   6  -8       2188.48       2256.38       107.98 o                         
  21   6  -8        236.19        107.92        74.51 o                         
  22   6  -8        740.37        833.10        93.66 o                         
  23   6  -8        165.32        187.46        78.74 o                         
  24   6  -8       1176.64       1205.17        95.59 o                         
  25   6  -8        232.97        210.11        79.99 o                         
  26   6  -8       1320.67       1474.99       106.30 o                         
  27   6  -8         58.03         63.54        79.05 o                         
   0   7  -8         13.57       2100.04       109.94 o                         
   1   7  -8       7869.05       8172.84       149.07 o                         
   2   7  -8       5675.79       5248.80       114.30 o                         
   3   7  -8        351.87        689.98        83.22 o                         
   4   7  -8       3300.96       3226.19        89.37 o                         
   5   7  -8       3988.26       4114.98       100.44 o                         
   6   7  -8        134.10        703.79        71.21 o                         
   7   7  -8       1801.60       1501.83        91.34 o                         
   8   7  -8       1481.92        990.50        85.22 o                         
   9   7  -8        390.06        489.16        76.20 o                         
  10   7  -8        302.68        866.15        80.42 o                         
  11   7  -8       7597.04       7381.05       162.64 o                         
  12   7  -8        627.31       1005.17       155.01 o                         
  13   7  -8       5432.79       5260.25       135.92 o                         
  14   7  -8       1224.05       1034.47        81.66 o                         
  15   7  -8       2671.15       2847.27       104.18 o                         
  16   7  -8        264.12        411.57        70.33 o                         
  17   7  -8       5475.73       5392.82       139.06 o                         
  18   7  -8        144.39         21.82        64.34 o                         
  19   7  -8        752.78        861.90        83.39 o                         
  20   7  -8        390.16        210.48        69.08 o                         
  21   7  -8        863.42       1123.82        94.23 o                         
  22   7  -8        312.38        234.27        78.80 o                         
  23   7  -8       2070.82       2200.94       161.52 o                         
  24   7  -8         21.87        103.05        79.72 o                         
  25   7  -8        257.42        373.57        87.61 o                         
   0   8  -8       3518.39       3483.69       136.60 o                         
   1   8  -8       1824.30       1294.12        71.06 o                         
   2   8  -8       3435.90       3200.21        92.53 o                         
   3   8  -8        112.77        653.56        60.92 o                         
   4   8  -8       3004.22       2884.70        88.77 o                         
   5   8  -8        913.39        737.18        76.29 o                         
   6   8  -8       2751.88       2699.16        97.80 o                         
   7   8  -8         53.02        528.63        75.89 o                         
   8   8  -8       3858.96       3484.76       123.07 o                         
   9   8  -8        645.61       1167.39       175.11 o                         
  10   8  -8       4883.78       4771.82       142.80 o                         
  11   8  -8        803.92        823.76       192.82 o                         
  12   8  -8       3822.69       3579.72       124.74 o                         
  13   8  -8        624.84        467.27        91.43 o                         
  14   8  -8       4925.43       4273.44       137.00 o                         
  15   8  -8        539.18        323.82        74.65 o                         
  16   8  -8       2296.29       2244.54       108.20 o                         
  17   8  -8        564.26        274.90        78.04 o                         
  18   8  -8       1500.57       1468.98        96.63 o                         
  19   8  -8        562.62        456.21        99.99 o                         
  20   8  -8       2851.21       2834.45       119.00 o                         
  21   8  -8         61.34        269.40        75.74 o                         
  22   8  -8        728.94        852.23        84.56 o                         
  23   8  -8        467.51        308.09        75.38 o                         
   0   9  -8       1910.74       2359.16       116.20 o                         
   1   9  -8       3551.94       3158.88        93.63 o                         
   2   9  -8        462.17        739.22        76.59 o                         
   3   9  -8       2333.47       2369.87        83.93 o                         
   4   9  -8        689.20        797.60        71.97 o                         
   5   9  -8       3364.51       2685.94       112.04 o                         
   6   9  -8        578.97        724.04       119.97 o                         
   7   9  -8       4227.52       3416.01       145.59 o                         
   8   9  -8        460.75        849.74       114.44 o                         
   9   9  -8       3178.69       3012.44       118.68 o                         
  10   9  -8        413.99        401.75        72.70 o                         
  11   9  -8       2522.77       2137.97       115.26 o                         
  12   9  -8        293.51        286.17        74.31 o                         
  13   9  -8        941.90        761.53        85.88 o                         
  14   9  -8        137.53         21.68        69.47 o                         
  15   9  -8        509.36        373.47        78.53 o                         
  16   9  -8        329.05        257.42       110.76 o                         
  17   9  -8        731.65        818.37        87.68 o                         
  18   9  -8        317.69        210.03        76.43 o                         
  19   9  -8        758.91        711.60        91.61 o                         
  20   9  -8         42.22        105.99        78.58 o                         
   0  10  -8       4527.44       3805.62       186.19 o                         
   1  10  -8        880.95       1414.56        86.45 o                         
   2  10  -8       2115.47       1936.78        98.11 o                         
   3  10  -8        957.22        836.56        82.82 o                         
   4  10  -8       1301.17       1311.39        90.31 o                         
   5  10  -8        338.88        348.86        74.60 o                         
   6  10  -8       1257.78        996.22        85.37 o                         
   7  10  -8        344.78        163.43        69.53 o                         
   8  10  -8        520.88        575.36        80.90 o                         
   9  10  -8        213.17        213.22        71.62 o                         
  10  10  -8       1357.51       1415.30        93.13 o                         
  11  10  -8        434.22        537.02        80.28 o                         
  12  10  -8       2003.22       1984.43       101.15 o                         
  13  10  -8        321.91        281.68        76.63 o                         
  14  10  -8       1013.52       1120.31        90.98 o                         
  15  10  -8        323.79        116.74        74.19 o                         
  16  10  -8       1105.41       1105.13        91.30 o                         
   0  11  -8       1420.75       1354.62       190.89 o                         
   1  11  -8       4078.79       3425.20       141.97 o                         
   2  11  -8        437.62       1396.41       104.35 o                         
   3  11  -8       3493.88       3517.51       124.08 o                         
   4  11  -8        572.93       1023.29       149.43 o                         
   5  11  -8       2029.53       1818.26       100.11 o                         
   6  11  -8        515.54        476.94        79.81 o                         
   7  11  -8       1343.32       1029.30        92.05 o                         
   8  11  -8        100.96        392.00       101.93 o                         
   9  11  -8       1496.92       1335.78        93.83 o                         
  10  11  -8        238.88        166.23        83.82 o                         
  11  11  -8        928.74        848.63        90.12 o                         
   2   0  -7      13651.46      12889.07       252.22 o                         
   4   0  -7       8497.79       7550.54       257.64 o                         
   6   0  -7        414.63        483.30        64.43 o                         
   8   0  -7       7235.79       7466.95       358.08 o                         
  10   0  -7       6445.38       5203.70       173.07 o                         
  12   0  -7       1980.76       2382.70       155.73 o                         
  14   0  -7       1804.90       1618.61       103.69 o                         
  16   0  -7       9675.91       8368.57       181.75 o                         
  18   0  -7       1069.11        722.29        69.20 o                         
  20   0  -7        449.01        764.59       119.42 o                         
  22   0  -7         21.56        142.62       105.97 o                         
  24   0  -7        182.74        315.88       112.34 o                         
  26   0  -7        722.13        734.18       169.35 o                         
  28   0  -7        779.62        980.42       135.66 o                         
  30   0  -7        235.93        172.59       111.67 o                         
  32   0  -7        380.53        391.68       125.93 o                         
   1   1  -7       5263.43       5410.62       113.85 o                         
   2   1  -7       2867.26       3272.97       161.68 o                         
   3   1  -7       5302.81       5469.23       169.41 o                         
   4   1  -7       5979.81       6345.26       130.14 o                         
   5   1  -7       2285.22       1819.80        79.53 o                         
   6   1  -7       1324.94       1594.74        89.84 o                         
   7   1  -7        996.87       1023.88        62.54 o                         
   8   1  -7        129.73        761.76        66.36 o                         
   9   1  -7       2699.30       2791.64        78.31 o                         
  10   1  -7       1903.30       1898.60        70.76 o                         
  11   1  -7        577.87        823.73        53.77 o                         
  12   1  -7         32.67        133.15        40.13 o                         
  13   1  -7         46.93        -17.65        36.93 o                         
  14   1  -7        700.62        672.91        57.13 o                         
  15   1  -7         95.58        184.44        59.08 o                         
  16   1  -7        134.80        152.13        63.98 o                         
  17   1  -7       3019.21       2857.94        96.65 o                         
  18   1  -7        491.56        499.83        60.94 o                         
  19   1  -7       1005.03        997.56        70.94 o                         
  20   1  -7          9.68         29.46        50.34 o                         
  21   1  -7          9.47        -57.26        57.26 o                         
  22   1  -7        455.59        232.24        77.97 o                         
  23   1  -7       1151.45       1241.65        95.72 o                         
  24   1  -7         30.87        165.97        77.18 o                         
  25   1  -7        896.03        767.48        99.38 o                         
  26   1  -7        162.86        286.90        95.53 o                         
  27   1  -7       1459.44       1371.35       125.83 o                         
  28   1  -7          8.92        230.10        82.22 o                         
  29   1  -7       1666.28       1780.93       106.25 o                         
  30   1  -7         87.41        125.82        75.47 o                         
  31   1  -7        453.73        519.44        89.65 o                         
  32   1  -7          6.65        238.94        81.97 o                         
   1   2  -7       2385.83       2691.07        93.99 o                         
   2   2  -7        152.60        464.72        41.39 o                         
   3   2  -7        890.41       1308.92        78.58 o                         
   4   2  -7       2437.25       2319.02        79.18 o                         
   5   2  -7       2720.20       3074.11       109.69 o                         
   6   2  -7       4239.82       4161.54        93.44 o                         
   7   2  -7       2420.12       2243.76        68.66 o                         
   8   2  -7       4865.39       4995.37       103.38 o                         
   9   2  -7        245.48        157.81        34.04 o                         
  10   2  -7        248.11        388.79        38.60 o                         
  11   2  -7       2281.04       2434.00        64.48 o                         
  12   2  -7       8739.32       8128.94       138.40 o                         
  13   2  -7       1478.63       1288.22        55.69 o                         
  14   2  -7        942.33        963.53        60.48 o                         
  15   2  -7       3207.16       2706.69        80.75 o                         
  16   2  -7       1402.63       1473.47        68.27 o                         
  17   2  -7        243.58        278.67        59.91 o                         
  18   2  -7       1116.02       1138.37        75.65 o                         
  19   2  -7       2578.68       2262.15        89.08 o                         
  20   2  -7         93.08         61.47        55.78 o                         
  21   2  -7        339.33        268.58        62.32 o                         
  22   2  -7        890.57        936.01        75.15 o                         
  23   2  -7         26.40        -21.34        67.39 o                         
  24   2  -7       1344.34       1307.45        97.90 o                         
  25   2  -7         58.15        235.64        79.84 o                         
  26   2  -7       1549.17       1542.59       100.33 o                         
  27   2  -7        117.66        292.47        90.33 o                         
  28   2  -7       1034.80       1169.02       101.40 o                         
  29   2  -7          3.18         40.06        78.69 o                         
  30   2  -7        383.03        516.40        88.98 o                         
  31   2  -7         13.35        110.06        77.87 o                         
   1   3  -7       6373.66       6034.55       136.94 o                         
   2   3  -7       1117.80       1349.93        80.82 o                         
   3   3  -7        425.37        296.40        40.70 o                         
   4   3  -7       2052.16       1945.95        67.73 o                         
   5   3  -7        621.71        806.18        55.63 o                         
   6   3  -7       4675.04       4977.05       107.18 o                         
   7   3  -7        501.76        438.22        41.41 o                         
   8   3  -7       1190.51       1379.60        80.56 o                         
   9   3  -7        987.36       1115.37        53.45 o                         
  10   3  -7       5659.13       5402.39       104.12 o                         
  11   3  -7       2442.83       2335.10        63.69 o                         
  12   3  -7       2806.02       2431.23       119.47 o                         
  13   3  -7        309.03        500.42        73.40 o                         
  14   3  -7       1445.83       1302.29        63.71 o                         
  15   3  -7       1385.51       1452.53        76.85 o                         
  16   3  -7        861.35       1031.68        74.73 o                         
  17   3  -7       1103.94       1059.83        76.14 o                         
  18   3  -7        214.53        131.36        59.11 o                         
  19   3  -7        230.15        251.34        67.20 o                         
  20   3  -7       1155.15       1252.67        77.98 o                         
  21   3  -7        662.96        671.17        72.75 o                         
  22   3  -7        292.81        208.19        87.17 o                         
  23   3  -7        621.99        833.81        77.05 o                         
  24   3  -7         91.66        224.33        65.52 o                         
  25   3  -7        833.51        859.74        91.43 o                         
  26   3  -7          1.07        -28.02        88.83 o                         
  27   3  -7        670.50        673.75        90.92 o                         
  28   3  -7        258.61        270.44        83.49 o                         
  29   3  -7       1126.60       1028.47       101.15 o                         
  30   3  -7        253.69        159.94        82.92 o                         
  31   3  -7        303.42        195.51        90.68 o                         
   1   4  -7        715.63        954.76        54.79 o                         
   2   4  -7       1057.34        887.95        59.90 o                         
   3   4  -7        745.74       1121.41        66.10 o                         
   4   4  -7       1052.71        755.68        48.31 o                         
   5   4  -7       2121.48       2461.23        64.24 o                         
   6   4  -7        284.39        474.04        40.78 o                         
   7   4  -7       4057.48       3857.08        80.46 o                         
   8   4  -7       3448.03       3259.23        74.72 o                         
   9   4  -7        309.00        509.36        54.57 o                         
  10   4  -7       1048.66       1084.16        51.33 o                         
  11   4  -7        222.62        284.79        46.99 o                         
  12   4  -7       2254.65       2534.87        78.81 o                         
  13   4  -7       3107.63       3107.75        87.46 o                         
  14   4  -7        696.71        640.15        65.89 o                         
  15   4  -7        731.98        716.67        75.34 o                         
  16   4  -7        205.52         96.69        57.18 o                         
  17   4  -7       3176.30       2790.50        99.28 o                         
  18   4  -7        626.81        618.40        69.81 o                         
  19   4  -7       4377.59       3859.37       113.02 o                         
  20   4  -7        581.34        368.78        67.01 o                         
  21   4  -7        161.47         89.80        61.31 o                         
  22   4  -7       1805.80       1900.82        95.47 o                         
  23   4  -7        371.98        565.43        74.73 o                         
  24   4  -7       1956.93       1876.42       100.68 o                         
  25   4  -7        262.11        313.21        79.72 o                         
  26   4  -7       1131.43        935.98       111.65 o                         
  27   4  -7        182.40        157.15       119.39 o                         
  28   4  -7        724.41        801.42       140.66 o                         
  29   4  -7         35.18        186.13        92.95 o                         
  30   4  -7        646.27        722.54       139.97 o                         
   1   5  -7       6343.27       5760.05       128.85 o                         
   2   5  -7       1317.43       2144.92       115.19 o                         
   3   5  -7        849.21       1072.20        77.51 o                         
   4   5  -7        681.06        570.20        45.20 o                         
   5   5  -7       1209.45       1158.33        55.33 o                         
   6   5  -7        681.60        814.99        56.43 o                         
   7   5  -7       3152.67       2684.83        70.05 o                         
   8   5  -7        137.33        107.52        37.28 o                         
   9   5  -7        659.65        694.61        49.91 o                         
  10   5  -7       1222.19       1367.80       104.62 o                         
  11   5  -7       1928.03       1981.08       115.87 o                         
  12   5  -7        627.21        425.71        70.47 o                         
  13   5  -7       1132.66        916.13        83.67 o                         
  14   5  -7         13.02        -49.20        63.66 o                         
  15   5  -7        963.50        858.58       101.09 o                         
  16   5  -7        455.56        527.42        80.83 o                         
  17   5  -7       2155.98       1907.22       101.89 o                         
  18   5  -7        250.46        133.15        70.84 o                         
  19   5  -7       2773.74       2676.62       152.93 o                         
  20   5  -7        536.15        492.49        78.87 o                         
  21   5  -7        364.41        277.75        76.63 o                         
  22   5  -7        517.05        454.93        82.19 o                         
  23   5  -7       2025.79       1954.08       123.52 o                         
  24   5  -7        302.98        269.68       108.37 o                         
  25   5  -7       1288.78       1402.42        99.27 o                         
  26   5  -7         40.70         -6.09        77.12 o                         
  27   5  -7        331.07        246.33        94.53 o                         
  28   5  -7         27.47        -88.68        88.68 o                         
  29   5  -7        379.97        548.29       141.22 o                         
   1   6  -7       1089.70       1047.00        54.44 o                         
   2   6  -7        434.98        455.98        48.00 o                         
   3   6  -7          0.26        146.88        45.12 o                         
   4   6  -7        898.30        852.18        60.43 o                         
   5   6  -7        249.98        225.92        64.41 o                         
   6   6  -7        851.51        946.71        63.61 o                         
   7   6  -7        473.85        670.85        56.94 o                         
   8   6  -7        200.94        243.99        50.82 o                         
   9   6  -7        791.29        862.14        72.88 o                         
  10   6  -7        578.40        657.18        88.62 o                         
  11   6  -7         19.46         19.09        57.46 o                         
  12   6  -7       1872.51       2074.35        90.33 o                         
  13   6  -7        580.38        711.33        76.09 o                         
  14   6  -7        712.65        739.64        74.80 o                         
  15   6  -7        519.97        452.86        94.65 o                         
  16   6  -7        142.11         90.46        68.57 o                         
  17   6  -7        744.66        701.70        85.78 o                         
  18   6  -7       1841.70       1904.55       101.12 o                         
  19   6  -7        292.88        126.33        71.72 o                         
  20   6  -7        202.39        299.19        77.23 o                         
  21   6  -7        446.66        353.92        82.33 o                         
  22   6  -7        230.91        273.34        81.87 o                         
  23   6  -7        303.69        310.57        81.45 o                         
  24   6  -7        833.48        796.86        93.96 o                         
  25   6  -7        238.44        240.41        85.36 o                         
  26   6  -7        374.51        349.81        85.97 o                         
  27   6  -7         61.99         62.82        82.48 o                         
   1   7  -7       1530.05       1315.22        70.06 o                         
   2   7  -7       1077.68       1209.17        67.36 o                         
   3   7  -7        179.12        262.65        51.29 o                         
   4   7  -7         58.31         69.66        43.67 o                         
   5   7  -7         70.39        118.43        44.45 o                         
   6   7  -7        286.93        346.70        48.50 o                         
   7   7  -7         87.00        137.23        49.83 o                         
   8   7  -7         97.47        -53.35        53.35 o                         
   9   7  -7       1457.62       1169.95        77.63 o                         
  10   7  -7         42.43        171.06        59.24 o                         
  11   7  -7       1706.89       1618.70        85.22 o                         
  12   7  -7        167.79        305.61        66.67 o                         
  13   7  -7        835.97        882.18        80.31 o                         
  14   7  -7         14.38         98.60        65.28 o                         
  15   7  -7       1273.87       1437.18        85.57 o                         
  16   7  -7         29.43        130.05        67.11 o                         
  17   7  -7        671.15        796.46        79.84 o                         
  18   7  -7        280.85        183.48        68.19 o                         
  19   7  -7        279.05        292.20        94.99 o                         
  20   7  -7        286.75        114.46        98.47 o                         
  21   7  -7        332.32        343.99        81.98 o                         
  22   7  -7        785.93        551.45        89.10 o                         
  23   7  -7        238.12        297.54        82.25 o                         
  24   7  -7         13.49         77.59        79.74 o                         
  25   7  -7        386.51        451.04        89.36 o                         
   1   8  -7        184.00        329.61        54.62 o                         
   2   8  -7        431.69        440.73        57.68 o                         
   3   8  -7       1011.08       1051.83        66.99 o                         
   4   8  -7        262.12        536.26        60.00 o                         
   5   8  -7        581.91        632.24        60.69 o                         
   6   8  -7        386.23        254.06        60.14 o                         
   7   8  -7        426.68        441.45        74.59 o                         
   8   8  -7         20.42         79.68        66.36 o                         
   9   8  -7        157.59        244.51        70.35 o                         
  10   8  -7        636.85        789.97        82.99 o                         
  11   8  -7        594.04        622.96        73.22 o                         
  12   8  -7        866.80       1095.03        80.64 o                         
  13   8  -7        776.10        578.30        75.22 o                         
  14   8  -7        648.06        652.87        77.29 o                         
  15   8  -7        193.10        237.42        68.69 o                         
  16   8  -7        958.15        901.82        81.94 o                         
  17   8  -7        812.30        495.06        75.21 o                         
  18   8  -7       1032.69       1072.93        81.93 o                         
  19   8  -7        204.96        202.25        71.29 o                         
  20   8  -7        468.93        562.85        80.35 o                         
  21   8  -7         20.68         99.34        96.52 o                         
  22   8  -7        105.85         55.32        69.98 o                         
  23   8  -7         45.29        211.32        74.80 o                         
   1   9  -7        403.33        455.27        59.15 o                         
   2   9  -7        146.16        215.87        54.73 o                         
   3   9  -7        107.82        226.21        53.73 o                         
   4   9  -7        548.92        771.76        83.23 o                         
   5   9  -7         38.14        121.37        67.10 o                         
   6   9  -7         32.06        -15.53        64.92 o                         
   7   9  -7        345.71        202.06        72.40 o                         
   8   9  -7         50.46        162.88        70.49 o                         
   9   9  -7        307.96        408.53        76.20 o                         
  10   9  -7        500.15        543.37        99.87 o                         
  11   9  -7        111.31        119.17        69.80 o                         
  12   9  -7        364.09        351.27        85.19 o                         
  13   9  -7        364.53        334.70        76.49 o                         
  14   9  -7        445.01        384.45        78.15 o                         
  15   9  -7        311.55        303.22        77.45 o                         
  16   9  -7        243.67        187.88        75.23 o                         
  17   9  -7        380.96        506.18        85.02 o                         
  18   9  -7         20.67         18.66        73.02 o                         
  19   9  -7        270.51        219.83        78.71 o                         
  20   9  -7         82.98        -10.82        76.74 o                         
  21   9  -7        208.11        205.75        82.63 o                         
   1  10  -7        590.12        780.16        65.41 o                         
   2  10  -7        941.08        961.64        85.44 o                         
   3  10  -7        827.26        702.60        81.46 o                         
   4  10  -7        132.22        112.97        67.83 o                         
   5  10  -7        110.99         31.19        66.66 o                         
   6  10  -7        350.74        223.08        71.70 o                         
   7  10  -7         82.90         93.39        67.30 o                         
   8  10  -7        250.30        119.99        69.78 o                         
   9  10  -7         39.16         31.80        68.78 o                         
  10  10  -7        172.39         83.36        70.21 o                         
  11  10  -7         56.35        212.61        72.38 o                         
  12  10  -7        115.86        197.49        74.39 o                         
  13  10  -7         64.40         29.06        71.42 o                         
  14  10  -7        149.16         45.72        73.84 o                         
  15  10  -7         71.78        154.60        77.32 o                         
  16  10  -7        194.13        305.29        79.13 o                         
  17  10  -7         75.54        -28.91        72.59 o                         
   1  11  -7        143.15        225.30        82.54 o                         
   2  11  -7        403.71        538.30        78.87 o                         
   3  11  -7        422.36        612.18        98.18 o                         
   4  11  -7       1140.69        935.40        89.68 o                         
   5  11  -7        208.18        443.07        80.26 o                         
   6  11  -7         69.11        113.93        72.59 o                         
   7  11  -7        280.23        166.36        73.54 o                         
   8  11  -7          2.58         31.41        76.47 o                         
   9  11  -7        168.63        207.91        98.45 o                         
  10  11  -7         54.01         71.37        92.51 o                         
  11  11  -7         43.45        186.30        74.47 o                         
  12  11  -7          8.09         77.62        73.58 o                         
   0   0  -6       1283.64       1212.81       100.39 o                         
   2   0  -6       3937.33       3440.90        94.11 o                         
   4   0  -6       2269.18       2682.04       102.39 o                         
   6   0  -6       2238.88       2415.11       263.24 o                         
   8   0  -6      16636.75      14139.97       348.69 o                         
  10   0  -6       9868.97       9275.90       264.77 o                         
  12   0  -6      15109.88      13535.48       293.35 o                         
  14   0  -6      18535.04      17677.53       313.19 o                         
  16   0  -6       9308.98       8008.57       172.57 o                         
  18   0  -6       6909.50       5933.37       143.28 o                         
  20   0  -6      13110.70      12006.61       363.23 o                         
  22   0  -6      14327.78      11931.65       371.09 o                         
  24   0  -6       5887.89       5678.90       630.26 o                         
  26   0  -6       3754.92       3727.24       191.53 o                         
  28   0  -6       1661.68       1467.69       142.31 o                         
  30   0  -6        388.37        363.72       122.84 o                         
  32   0  -6        361.32        364.60       119.51 o                         
   0   1  -6      35531.70      40047.18       711.42 o                         
   1   1  -6      95852.41     102392.98      1243.67 o                         
   2   1  -6      25462.41      28829.05      1036.19 o                         
   3   1  -6      44818.12      47467.17       672.09 o                         
   4   1  -6       8674.53       8586.84       215.88 o                         
   5   1  -6       7380.34       7089.20       142.03 o                         
   6   1  -6       2816.69       2595.93        68.23 o                         
   7   1  -6       4067.61       3814.97        84.24 o                         
   8   1  -6       1162.70        699.68        49.33 o                         
   9   1  -6       4598.84       4351.70        88.28 o                         
  10   1  -6        847.87       1289.46        76.63 o                         
  11   1  -6      30566.14      28001.60       378.08 o                         
  12   1  -6       3399.03       3782.90        99.21 o                         
  13   1  -6      14853.42      14457.10       198.10 o                         
  14   1  -6         72.41        152.22        35.44 o                         
  15   1  -6      11461.56      10602.91       156.92 o                         
  16   1  -6       1987.02       2224.82        67.43 o                         
  17   1  -6       9790.06       9315.13       158.48 o                         
  18   1  -6         71.10        233.38        52.94 o                         
  19   1  -6       1398.22       1340.54        86.92 o                         
  20   1  -6        194.05        235.48        52.53 o                         
  21   1  -6       2295.70       1925.43        85.49 o                         
  22   1  -6          5.75        260.99        75.62 o                         
  23   1  -6       7493.67       6977.81       182.71 o                         
  24   1  -6        651.15        810.34        92.87 o                         
  25   1  -6       2486.36       2267.77       111.48 o                         
  26   1  -6        476.22        590.09        88.33 o                         
  27   1  -6       2454.93       2245.37       120.98 o                         
  28   1  -6          4.29        358.88       115.68 o                         
  29   1  -6       1635.00       1836.08       108.68 o                         
  30   1  -6         78.43        156.20        79.33 o                         
  31   1  -6        135.14        127.03        77.96 o                         
  32   1  -6         23.88         -8.29        77.43 o                         
   0   2  -6      24547.49      24742.51       746.93 o                         
   1   2  -6       2426.21       3024.64       249.21 o                         
   2   2  -6      10570.31      11974.42       202.40 o                         
   3   2  -6        842.54       1024.19        52.49 o                         
   4   2  -6      17011.47      16559.36       251.02 o                         
   5   2  -6       1864.04       1293.05        67.91 o                         
   6   2  -6       1497.69       1713.53       105.09 o                         
   7   2  -6       1326.05       1408.14        55.96 o                         
   8   2  -6      15676.68      14013.44       200.79 o                         
   9   2  -6       9210.54       8927.46       130.38 o                         
  10   2  -6      10024.03       9029.79       133.52 o                         
  11   2  -6       1992.82       1320.54        50.18 o                         
  12   2  -6       3172.23       3022.52        73.74 o                         
  13   2  -6       1490.08       1678.70       109.95 o                         
  14   2  -6      24580.41      23150.90       350.20 o                         
  15   2  -6       2669.83       3062.12        81.66 o                         
  16   2  -6       5259.48       4614.05       117.24 o                         
  17   2  -6       2078.93       1645.03        82.15 o                         
  18   2  -6       2021.76       1867.55        81.40 o                         
  19   2  -6        307.22        502.27        63.55 o                         
  20   2  -6       2449.22       2528.26        91.96 o                         
  21   2  -6        843.42        967.40        74.02 o                         
  22   2  -6       2430.90       2628.72        95.64 o                         
  23   2  -6        195.68        238.55        65.56 o                         
  24   2  -6       1872.54       2056.28       107.39 o                         
  25   2  -6         45.05        261.44        80.68 o                         
  26   2  -6       1570.47       1583.20       104.81 o                         
  27   2  -6         38.98        121.24        81.37 o                         
  28   2  -6       1242.75       1187.24       100.20 o                         
  29   2  -6        514.99        690.94        91.34 o                         
  30   2  -6       1115.40       1198.63       101.88 o                         
  31   2  -6         19.16        181.99        82.60 o                         
  32   2  -6        727.75        846.38        99.20 o                         
   0   3  -6        161.56         35.98       117.95 o                         
   1   3  -6       3439.17       3419.89        82.01 o                         
   2   3  -6        229.62        273.61       188.69 o                         
   3   3  -6      20040.64      19515.05       293.72 o                         
   4   3  -6        952.39       1390.87       153.71 o                         
   5   3  -6      16124.86      16447.36       230.78 o                         
   6   3  -6        840.33       1227.49        49.40 o                         
   7   3  -6      14837.92      14058.80       202.50 o                         
   8   3  -6       1870.01       1480.23        50.44 o                         
   9   3  -6       1620.18       1483.21        51.69 o                         
  10   3  -6       1089.17       1327.27        52.23 o                         
  11   3  -6      31123.26      29059.65       362.28 o                         
  12   3  -6       1501.43       2186.08        63.44 o                         
  13   3  -6       4394.33       4182.03        93.81 o                         
  14   3  -6       1172.95        905.37        66.11 o                         
  15   3  -6       1255.49       1185.63        72.64 o                         
  16   3  -6        993.37       1010.47        72.17 o                         
  17   3  -6       5667.79       5626.57       131.90 o                         
  18   3  -6        178.38        277.11        59.78 o                         
  19   3  -6        706.55        637.53        70.63 o                         
  20   3  -6        186.56         65.54        58.84 o                         
  21   3  -6        870.37       1012.98        77.79 o                         
  22   3  -6        409.81        448.02        71.39 o                         
  23   3  -6       2181.60       2100.22        90.62 o                         
  24   3  -6        270.57        345.19        69.79 o                         
  25   3  -6       2867.76       2901.64       117.80 o                         
  26   3  -6        109.00        242.35        83.01 o                         
  27   3  -6       1262.17       1248.74        99.70 o                         
  28   3  -6        168.01        156.59        80.90 o                         
  29   3  -6        918.08       1091.74       100.27 o                         
  30   3  -6         62.10         -4.77        76.19 o                         
  31   3  -6        228.67        210.58        83.98 o                         
   0   4  -6      20486.98      18685.87       363.06 o                         
   1   4  -6        744.69       1116.52       117.84 o                         
   2   4  -6        592.47        803.16        48.56 o                         
   3   4  -6       2518.77       2053.48        62.64 o                         
   4   4  -6       6535.42       6840.38       109.81 o                         
   5   4  -6       6865.78       5893.07       100.75 o                         
   6   4  -6      12128.58      11504.16       163.72 o                         
   7   4  -6       2572.01       2623.11        60.06 o                         
   8   4  -6       6866.62       6588.40       100.68 o                         
   9   4  -6         84.00        220.11        46.03 o                         
  10   4  -6       3476.50       3272.53        94.47 o                         
  11   4  -6       2210.24       1587.70        56.20 o                         
  12   4  -6       3299.84       3336.30        87.02 o                         
  13   4  -6       2093.29       2240.60        76.65 o                         
  14   4  -6       7519.57       7208.63       136.72 o                         
  15   4  -6       3980.19       4290.46       103.72 o                         
  16   4  -6       5954.32       5645.29       133.89 o                         
  17   4  -6        734.05        713.93        71.52 o                         
  18   4  -6       4507.66       4485.16       120.04 o                         
  19   4  -6         27.57        215.45        63.23 o                         
  20   4  -6        190.72        213.39        64.26 o                         
  21   4  -6        303.38        363.16        68.33 o                         
  22   4  -6       1700.94       2254.66        94.50 o                         
  23   4  -6        944.98       1203.49        81.96 o                         
  24   4  -6       1476.99       1829.58        90.83 o                         
  25   4  -6        136.87        180.88        68.27 o                         
  26   4  -6        143.62         69.90        75.98 o                         
  27   4  -6         75.79        199.67        79.74 o                         
  28   4  -6       1362.54       1754.15       125.87 o                         
  29   4  -6          2.50        231.90       106.23 o                         
  30   4  -6        715.24       1047.83       115.41 o                         
   0   5  -6       6011.57       5178.51       213.91 o                         
   1   5  -6        264.60        614.37        46.09 o                         
   2   5  -6        403.47       1037.37       127.35 o                         
   3   5  -6      25949.54      25818.07       324.60 o                         
   4   5  -6       1244.56       2131.64        85.45 o                         
   5   5  -6       3435.10       3668.53        80.59 o                         
   6   5  -6       3050.49       3196.44        75.04 o                         
   7   5  -6       5578.69       5385.50        99.79 o                         
   8   5  -6       1581.84       1435.15        56.98 o                         
   9   5  -6       5455.32       5035.67        96.63 o                         
  10   5  -6        721.06        699.29        72.17 o                         
  11   5  -6       7403.26       7264.15       135.70 o                         
  12   5  -6        203.06        674.02        65.52 o                         
  13   5  -6       8823.62       8962.82       177.35 o                         
  14   5  -6       2587.16       2394.48        92.26 o                         
  15   5  -6       8134.66       8097.96       169.64 o                         
  16   5  -6        231.04        202.27        84.31 o                         
  17   5  -6       5897.47       4782.58       128.97 o                         
  18   5  -6         92.19        268.06        73.63 o                         
  19   5  -6       4110.38       4299.62       134.98 o                         
  20   5  -6       1670.25       1643.99        97.17 o                         
  21   5  -6       1513.33       1705.65        98.63 o                         
  22   5  -6        309.68        253.89        77.98 o                         
  23   5  -6        839.68        705.97        93.22 o                         
  24   5  -6         95.64        248.74        79.91 o                         
  25   5  -6       1664.73       1860.93       106.24 o                         
  26   5  -6        153.94        167.30        80.90 o                         
  27   5  -6        811.16        963.51        96.82 o                         
  28   5  -6        200.26        151.79       103.63 o                         
  29   5  -6        461.05        560.34       114.15 o                         
   0   6  -6      18728.50      19274.21       366.26 o                         
   1   6  -6        502.49       1471.61       101.05 o                         
   2   6  -6       4293.51       4314.96        87.46 o                         
   3   6  -6       4548.24       4225.11        84.41 o                         
   4   6  -6       8099.80       8212.65       123.97 o                         
   5   6  -6        345.92       1417.06        71.68 o                         
   6   6  -6      13593.45      12450.05       190.40 o                         
   7   6  -6        421.31       1062.08        93.87 o                         
   8   6  -6       3371.35       3494.62        83.06 o                         
   9   6  -6       1445.66       1135.66        66.92 o                         
  10   6  -6       4539.68       4410.75       105.83 o                         
  11   6  -6        863.81        976.99        75.01 o                         
  12   6  -6       2179.37       2315.21        93.06 o                         
  13   6  -6        317.96        160.80        59.57 o                         
  14   6  -6       1155.16       1340.21        80.93 o                         
  15   6  -6        121.55        313.01        73.08 o                         
  16   6  -6       3023.99       2965.55       116.55 o                         
  17   6  -6        218.82        539.56        90.30 o                         
  18   6  -6       1127.58        953.32        87.12 o                         
  19   6  -6        882.76        766.44        85.55 o                         
  20   6  -6        437.85        535.27        84.33 o                         
  21   6  -6        567.98        394.10        81.13 o                         
  22   6  -6       1950.33       2222.81       108.66 o                         
  23   6  -6        343.44        392.78        83.49 o                         
  24   6  -6        793.62        985.75        96.06 o                         
  25   6  -6         17.04        -45.09        75.73 o                         
  26   6  -6        369.76        404.56        88.02 o                         
  27   6  -6         94.42        149.81        81.95 o                         
  28   6  -6        673.13        684.27        97.02 o                         
   0   7  -6       2269.64       2868.68       225.85 o                         
   1   7  -6      15782.52      15958.30       207.65 o                         
   2   7  -6       1349.16       2656.26        72.78 o                         
   3   7  -6      12757.80      13229.64       180.05 o                         
   4   7  -6       3116.34       4157.25        99.95 o                         
   5   7  -6       2959.38       3089.24        90.47 o                         
   6   7  -6       1004.04        867.46        56.69 o                         
   7   7  -6       1669.30       1518.05        71.27 o                         
   8   7  -6         45.83        394.72        53.55 o                         
   9   7  -6       3073.04       3032.18       100.62 o                         
  10   7  -6        380.98        596.61       108.69 o                         
  11   7  -6       2286.65       2446.38        95.92 o                         
  12   7  -6       1531.41        973.75        78.48 o                         
  13   7  -6       4752.76       4822.85       128.69 o                         
  14   7  -6        327.70        817.60        79.40 o                         
  15   7  -6       4249.72       4683.70       128.48 o                         
  16   7  -6        754.88        366.38        71.74 o                         
  17   7  -6       2096.03       2150.04        96.87 o                         
  18   7  -6        419.74        278.73        70.49 o                         
  19   7  -6        928.38       1006.76        90.33 o                         
  20   7  -6        358.95         87.53        74.65 o                         
  21   7  -6        685.08        913.53        94.54 o                         
  22   7  -6         80.22        -38.54        73.01 o                         
  23   7  -6        209.95        301.33        82.28 o                         
  24   7  -6         34.61        -30.66        77.34 o                         
  25   7  -6        320.83        462.45        89.14 o                         
  26   7  -6         38.19        119.64        82.14 o                         
   0   8  -6      23390.76      22728.56       461.17 o                         
   1   8  -6       5075.75       6197.65       131.37 o                         
   2   8  -6      14933.84      13789.38       218.15 o                         
   3   8  -6       1840.87       2912.61        89.14 o                         
   4   8  -6       5705.15       5327.76       108.74 o                         
   5   8  -6        352.84       1113.62        62.70 o                         
   6   8  -6       3550.98       3359.79       105.72 o                         
   7   8  -6         13.83        319.01        62.88 o                         
   8   8  -6        858.62        988.59        77.79 o                         
   9   8  -6        884.05        639.34        70.79 o                         
  10   8  -6       2635.37       2688.94        99.35 o                         
  11   8  -6        411.24       1154.50        90.89 o                         
  12   8  -6       6116.49       5560.37       139.47 o                         
  13   8  -6       1155.65        859.98        79.10 o                         
  14   8  -6       3764.84       3825.20       119.16 o                         
  15   8  -6        801.49        597.60       107.20 o                         
  16   8  -6       2315.91       2259.66        98.50 o                         
  17   8  -6        264.81        430.62        74.48 o                         
  18   8  -6       1030.00       1013.41        84.55 o                         
  19   8  -6        841.90        799.12        84.46 o                         
  20   8  -6        574.14        838.23        83.74 o                         
  21   8  -6         20.65        112.79        70.92 o                         
  22   8  -6        563.06        648.37        82.24 o                         
  23   8  -6        440.22        430.93        79.30 o                         
  24   8  -6        372.63        440.69        89.20 o                         
   0   9  -6       3480.98       3939.32       144.06 o                         
   1   9  -6       7667.47       7602.84       146.08 o                         
   2   9  -6        784.37       1625.60        89.76 o                         
   3   9  -6       3506.54       3476.65        96.27 o                         
   4   9  -6        567.03        707.54        79.48 o                         
   5   9  -6       2476.67       2711.06       110.75 o                         
   6   9  -6       2721.69       2170.67       101.77 o                         
   7   9  -6       3062.77       3002.58       116.55 o                         
   8   9  -6        477.65       1187.53        88.08 o                         
   9   9  -6       4740.37       4414.79       135.34 o                         
  10   9  -6        865.36        685.10       144.08 o                         
  11   9  -6       3842.10       3884.60       130.84 o                         
  12   9  -6       1336.69        918.73       123.08 o                         
  13   9  -6       3660.66       3422.97       112.58 o                         
  14   9  -6        305.93        936.91        79.29 o                         
  15   9  -6       1760.33       1833.53        92.22 o                         
  16   9  -6        734.87        553.73        76.63 o                         
  17   9  -6       1130.89       1303.47        95.53 o                         
  18   9  -6        212.85        155.40        70.79 o                         
  19   9  -6        536.86        702.18        83.70 o                         
  20   9  -6          4.65        130.73        71.31 o                         
  21   9  -6        532.55        445.49        78.97 o                         
   0  10  -6       4231.88       3829.12       158.31 o                         
   1  10  -6        729.27       1417.76        71.86 o                         
   2  10  -6       4069.40       3886.36       189.04 o                         
   3  10  -6        842.43        971.08        82.80 o                         
   4  10  -6       1284.06       1445.82       107.44 o                         
   5  10  -6        151.96        188.02        68.15 o                         
   6  10  -6        537.09        633.47       133.63 o                         
   7  10  -6        409.53        220.52       102.89 o                         
   8  10  -6        876.99        937.97        87.21 o                         
   9  10  -6        608.61        360.09       115.73 o                         
  10  10  -6       2581.03       2476.30       108.71 o                         
  11  10  -6        509.24        886.01       436.81 o                         
  12  10  -6       4909.11       4300.12       137.92 o                         
  13  10  -6        733.34        609.37       161.20 o                         
  14  10  -6       3077.14       3005.01       120.91 o                         
  15  10  -6        597.92        395.91        79.08 o                         
  16  10  -6       1442.79       1461.73        96.62 o                         
  17  10  -6        357.78        308.56        79.90 o                         
  18  10  -6        699.61        818.43        94.77 o                         
   0  11  -6        707.79       1414.92       184.11 o                         
   1  11  -6       3108.22       2822.59       129.81 o                         
   2  11  -6        689.78        854.74        85.62 o                         
   3  11  -6        552.07        829.93        84.97 o                         
   4  11  -6        849.03        773.52        91.73 o                         
   5  11  -6       2422.02       2209.51       105.88 o                         
   6  11  -6        372.39        563.19        80.31 o                         
   7  11  -6       1832.81       1670.21        96.99 o                         
   8  11  -6       1253.95       1290.96       169.04 o                         
   9  11  -6       1327.95       1471.84       118.30 o                         
  10  11  -6        617.43        546.14        92.37 o                         
  11  11  -6       2885.97       2635.28       188.79 o                         
  12  11  -6        317.24        451.59        91.86 o                         
  13  11  -6       1519.96       1401.12       112.40 o                         
   2   0  -5       7819.81       7079.66       185.05 o                         
   4   0  -5      86275.41      81244.69      1776.65 o                         
   6   0  -5       5048.96       5097.06       150.63 o                         
   8   0  -5       8009.34       7582.42       207.16 o                         
  10   0  -5       1448.12       1299.29        95.18 o                         
  12   0  -5      31504.86      29179.55       537.00 o                         
  14   0  -5       2086.49       1696.19       152.77 o                         
  16   0  -5       1672.61       1342.99       115.11 o                         
  18   0  -5       7110.39       6535.67       151.33 o                         
  20   0  -5        341.12        549.41       112.76 o                         
  22   0  -5       1702.05       2019.88       148.75 o                         
  24   0  -5       2950.92       3139.94       311.00 o                         
  26   0  -5        987.65       1086.01       135.13 o                         
  28   0  -5        905.88        635.23       130.64 o                         
  30   0  -5       1521.08       1417.41       142.33 o                         
  32   0  -5         59.12        160.80       105.35 o                         
   1   1  -5      25116.09      24170.70       341.08 o                         
   2   1  -5       7848.74       7861.81       372.22 o                         
   3   1  -5        392.88       1245.69       184.34 o                         
   4   1  -5       3084.30       2719.44       115.91 o                         
   5   1  -5       5715.15       5042.54       110.85 o                         
   6   1  -5       1902.75       1956.03        65.41 o                         
   7   1  -5       9998.38       8832.56       149.33 o                         
   8   1  -5       7951.90       7343.42       119.50 o                         
   9   1  -5       2534.74       1937.08        58.02 o                         
  10   1  -5       5963.73       4879.33       107.98 o                         
  11   1  -5        945.50        872.93        68.45 o                         
  12   1  -5       2661.61       2413.90        90.28 o                         
  13   1  -5       2631.70       2707.80        91.63 o                         
  14   1  -5        980.65        901.88        48.68 o                         
  15   1  -5       1741.85       1312.18        53.96 o                         
  16   1  -5       1895.50       1628.41        82.31 o                         
  17   1  -5          3.69        -36.26        67.87 o                         
  18   1  -5       1124.80       1455.20        74.64 o                         
  19   1  -5       1630.57       1268.23        66.36 o                         
  20   1  -5         91.00         18.17        48.14 o                         
  21   1  -5        319.77        295.21        54.77 o                         
  22   1  -5        619.07        503.44        85.01 o                         
  23   1  -5         35.54         91.92        75.87 o                         
  24   1  -5        281.40        211.59        76.68 o                         
  25   1  -5        243.05        179.39        77.22 o                         
  26   1  -5         35.40        285.27        81.77 o                         
  27   1  -5       3162.41       3155.47       127.98 o                         
  28   1  -5          4.16        160.02        80.28 o                         
  29   1  -5       1407.58       1429.78       101.30 o                         
  30   1  -5         60.06        103.00        81.59 o                         
  31   1  -5        646.50        637.02       113.76 o                         
  32   1  -5          9.09        141.87        81.66 o                         
   1   2  -5       3619.82       3683.13        93.21 o                         
   2   2  -5        897.98        675.38        43.02 o                         
   3   2  -5         90.03        411.26        91.16 o                         
   4   2  -5       2068.38       2087.40        61.14 o                         
   5   2  -5        426.48        476.67        33.60 o                         
   6   2  -5       1192.95       1301.97        47.76 o                         
   7   2  -5        809.30        766.76        42.53 o                         
   8   2  -5        507.37        501.19        38.67 o                         
   9   2  -5       4308.66       4407.82        94.45 o                         
  10   2  -5        328.29        532.49        40.13 o                         
  11   2  -5       5147.07       4918.41        86.83 o                         
  12   2  -5       4884.00       4389.62        91.81 o                         
  13   2  -5       2822.05       2451.55        70.95 o                         
  14   2  -5       1090.28       1056.18        67.24 o                         
  15   2  -5       1643.10       1521.67        64.18 o                         
  16   2  -5        510.99        421.00        59.84 o                         
  17   2  -5        446.07        573.82        61.62 o                         
  18   2  -5       4087.62       3529.27       103.21 o                         
  19   2  -5        403.50        546.78        74.58 o                         
  20   2  -5       2485.88       2620.78        93.33 o                         
  21   2  -5       4696.35       4409.78       117.45 o                         
  22   2  -5       1710.31       1698.70        82.38 o                         
  23   2  -5        923.44        986.22        81.69 o                         
  24   2  -5       4501.20       4278.91       143.69 o                         
  25   2  -5       1233.85       1094.87       100.24 o                         
  26   2  -5       1762.96       1769.36       105.83 o                         
  27   2  -5        261.90        207.21        86.17 o                         
  28   2  -5        832.90        899.16       102.64 o                         
  29   2  -5         79.19        170.21        80.23 o                         
  30   2  -5        952.78       1169.16       101.92 o                         
  31   2  -5          3.79        157.31        77.94 o                         
  32   2  -5        105.20        108.83        81.96 o                         
   1   3  -5       2382.31       2640.59        62.19 o                         
   2   3  -5       1018.63        861.33        54.44 o                         
   3   3  -5       3079.55       3005.51        67.16 o                         
   4   3  -5       1702.91       1812.14        54.17 o                         
   5   3  -5        202.33        191.55        29.03 o                         
   6   3  -5       2044.18       2570.25        66.01 o                         
   7   3  -5       2041.60       2106.43        55.27 o                         
   8   3  -5       3290.98       3399.11        69.98 o                         
   9   3  -5        960.72        812.82        43.89 o                         
  10   3  -5       1797.85       1552.57        52.22 o                         
  11   3  -5       1186.34        945.45        43.76 o                         
  12   3  -5        599.42        938.87        56.57 o                         
  13   3  -5       1165.28       1518.21        65.34 o                         
  14   3  -5       3246.37       3164.48        94.78 o                         
  15   3  -5       1925.14       1943.67       100.91 o                         
  16   3  -5       1474.23       1659.81        80.04 o                         
  17   3  -5       1125.24        993.54        76.28 o                         
  18   3  -5         52.17         39.46        55.23 o                         
  19   3  -5        520.48        552.43        99.00 o                         
  20   3  -5         40.97         11.63        55.24 o                         
  21   3  -5        493.87        633.04        69.91 o                         
  22   3  -5        244.86        237.26        64.57 o                         
  23   3  -5       1758.35       1982.20        90.04 o                         
  24   3  -5        263.57        322.91        69.25 o                         
  25   3  -5        866.98        997.83        94.58 o                         
  26   3  -5        155.97        240.71        82.71 o                         
  27   3  -5        832.70        947.84       101.96 o                         
  28   3  -5         40.54         53.82        80.11 o                         
  29   3  -5        818.60        971.11       102.66 o                         
  30   3  -5        142.14        258.22        85.73 o                         
  31   3  -5        313.35        438.32        88.12 o                         
   1   4  -5       3084.69       3267.13       106.18 o                         
   2   4  -5      10687.66      10878.75       153.80 o                         
   3   4  -5        220.07        407.31       104.33 o                         
   4   4  -5       2416.65       2218.45        61.13 o                         
   5   4  -5        898.43       1406.76        52.39 o                         
   6   4  -5        393.08        514.56        40.85 o                         
   7   4  -5       4624.83       4511.98        79.13 o                         
   8   4  -5        305.00        461.65        41.03 o                         
   9   4  -5        615.61        796.25        48.37 o                         
  10   4  -5       2109.43       1850.75        84.05 o                         
  11   4  -5        176.80        243.00        45.82 o                         
  12   4  -5       1095.85       1141.98        99.04 o                         
  13   4  -5        692.06        671.71        57.39 o                         
  14   4  -5        650.96        766.04        63.05 o                         
  15   4  -5        165.34        353.27        54.43 o                         
  16   4  -5       2864.89       2884.96        89.35 o                         
  17   4  -5       1152.31       1109.75        73.99 o                         
  18   4  -5        112.79         83.02        59.08 o                         
  19   4  -5       2692.64       2551.10        94.77 o                         
  20   4  -5        950.26        869.10        76.55 o                         
  21   4  -5        113.21        352.95        66.95 o                         
  22   4  -5       5690.32       5874.82       141.77 o                         
  23   4  -5        779.85        838.08        78.07 o                         
  24   4  -5        891.54        961.35        81.67 o                         
  25   4  -5        868.91        837.92        79.96 o                         
  26   4  -5       2041.22       1802.70       104.88 o                         
  27   4  -5          6.10         28.12        79.77 o                         
  28   4  -5       1201.34       1198.59       101.19 o                         
  29   4  -5         19.99         72.82        80.43 o                         
  30   4  -5        179.77        294.17        87.10 o                         
   1   5  -5       5980.72       6112.62       144.29 o                         
   2   5  -5       6373.99       6524.52       150.26 o                         
   3   5  -5        731.01       1601.81       102.35 o                         
   4   5  -5       9901.07       9657.47       145.05 o                         
   5   5  -5       1673.80       1794.51        72.97 o                         
   6   5  -5        149.76        244.40        37.97 o                         
   7   5  -5       1383.93       1161.21        53.13 o                         
   8   5  -5        126.24         45.36        31.90 o                         
   9   5  -5        954.49        989.34        47.04 o                         
  10   5  -5         53.85        217.04        40.70 o                         
  11   5  -5       1715.96       1469.47        66.26 o                         
  12   5  -5         70.10        186.36        54.09 o                         
  13   5  -5       2435.98       2332.51        81.04 o                         
  14   5  -5         87.61         68.58        57.55 o                         
  15   5  -5        480.57        489.91        59.64 o                         
  16   5  -5        357.00        553.29        62.31 o                         
  17   5  -5        407.96        353.37        67.54 o                         
  18   5  -5        115.86        -39.73        53.87 o                         
  19   5  -5        695.40       1028.13        72.28 o                         
  20   5  -5         46.13         10.76        57.31 o                         
  21   5  -5         20.54         49.06        67.47 o                         
  22   5  -5         86.54        111.50        66.31 o                         
  23   5  -5       1166.41       1195.36        83.63 o                         
  24   5  -5        187.16        357.95        84.73 o                         
  25   5  -5        962.82       1254.74       121.65 o                         
  26   5  -5        225.02        128.37        79.38 o                         
  27   5  -5         60.67        -15.69       129.96 o                         
  28   5  -5          1.40       -143.65       143.65 o                         
  29   5  -5        449.53        296.19       100.63 o                         
   1   6  -5       3750.28       4294.33       118.79 o                         
   2   6  -5       1840.37       2454.13       119.07 o                         
   3   6  -5       1921.38       2479.92        79.50 o                         
   4   6  -5       3223.25       3760.83        79.41 o                         
   5   6  -5       2137.58       2368.79        64.65 o                         
   6   6  -5        194.31        288.42        38.75 o                         
   7   6  -5       1758.35       1893.89        64.93 o                         
   8   6  -5        136.74         62.26        39.75 o                         
   9   6  -5        523.04        905.48        65.05 o                         
  10   6  -5       2804.93       2542.19        84.56 o                         
  11   6  -5        449.66        552.06        60.48 o                         
  12   6  -5        238.84        688.80        64.07 o                         
  13   6  -5       1175.38       1162.35        71.64 o                         
  14   6  -5        913.74        740.56        83.83 o                         
  15   6  -5       1683.50       2129.27        91.93 o                         
  16   6  -5       3029.12       3143.07       107.31 o                         
  17   6  -5        445.48        435.42        81.58 o                         
  18   6  -5         35.77         -2.95        69.43 o                         
  19   6  -5        342.91        347.23        81.38 o                         
  20   6  -5        499.88        722.41        88.00 o                         
  21   6  -5       1715.17       1755.94       101.59 o                         
  22   6  -5       1435.01       1463.82        97.80 o                         
  23   6  -5        112.50        126.62        78.01 o                         
  24   6  -5         45.47        132.85        78.06 o                         
  25   6  -5        172.09         62.67        79.12 o                         
  26   6  -5        783.44        963.63        94.10 o                         
  27   6  -5        271.88        282.62        83.53 o                         
  28   6  -5        904.27       1304.26       105.00 o                         
   1   7  -5       1617.00       1928.45        77.08 o                         
   2   7  -5        456.33        554.11        48.69 o                         
   3   7  -5        421.22        520.32        48.29 o                         
   4   7  -5        623.75        366.37        45.55 o                         
   5   7  -5        423.70        425.33        45.80 o                         
   6   7  -5       1074.49       1235.74        56.66 o                         
   7   7  -5       4861.53       4965.12       127.63 o                         
   8   7  -5        127.51        758.70        89.87 o                         
   9   7  -5        258.28        516.95        59.21 o                         
  10   7  -5       1591.69       1415.81        71.53 o                         
  11   7  -5        168.16        216.29        80.27 o                         
  12   7  -5        293.03        826.23        76.32 o                         
  13   7  -5       4012.38       3898.49       117.96 o                         
  14   7  -5        563.71        922.03        80.19 o                         
  15   7  -5        172.35        319.98        84.02 o                         
  16   7  -5        937.73        712.48        78.27 o                         
  17   7  -5       1998.16       1703.90        90.92 o                         
  18   7  -5         79.51         94.37        73.84 o                         
  19   7  -5       2452.76       2591.62       114.28 o                         
  20   7  -5         70.01         42.51       110.37 o                         
  21   7  -5         18.76        -31.98        73.44 o                         
  22   7  -5        215.58        159.31        78.22 o                         
  23   7  -5        690.21        845.64        92.62 o                         
  24   7  -5        137.49        239.98        83.00 o                         
  25   7  -5        257.24        441.98        88.14 o                         
  26   7  -5         10.19         56.71        80.78 o                         
   1   8  -5        551.52        833.72        57.13 o                         
   2   8  -5       1115.98       1138.88        60.60 o                         
   3   8  -5        461.52        562.81        55.39 o                         
   4   8  -5       3080.50       2381.37        76.27 o                         
   5   8  -5         16.85        591.99        79.39 o                         
   6   8  -5       3275.81       3084.55       103.36 o                         
   7   8  -5       1165.54       1086.36        78.66 o                         
   8   8  -5        644.65        694.61        73.59 o                         
   9   8  -5        200.64        157.94        62.33 o                         
  10   8  -5       1247.18       1159.37        80.66 o                         
  11   8  -5          3.25        189.82        63.40 o                         
  12   8  -5        858.14       1033.11        79.67 o                         
  13   8  -5       1700.26       1334.41        85.39 o                         
  14   8  -5        724.87        812.47        81.44 o                         
  15   8  -5        210.63        162.63        79.52 o                         
  16   8  -5       2353.62       2259.72       130.75 o                         
  17   8  -5        387.12        404.72        75.02 o                         
  18   8  -5       1249.90       1237.44        85.47 o                         
  19   8  -5         78.19         97.18        69.38 o                         
  20   8  -5        722.40        757.77        93.92 o                         
  21   8  -5         11.01         92.18        68.74 o                         
  22   8  -5        122.75        346.99        79.04 o                         
  23   8  -5        192.26         73.29        78.60 o                         
  24   8  -5          8.35        -50.46        76.05 o                         
   1   9  -5        117.87        180.65        52.51 o                         
   2   9  -5        434.80        445.59        58.14 o                         
   3   9  -5         14.96        100.02        51.35 o                         
   4   9  -5        411.46        246.21        70.84 o                         
   5   9  -5         94.60         -0.83        59.03 o                         
   6   9  -5        239.83        353.35        66.10 o                         
   7   9  -5        700.54        785.28        75.89 o                         
   8   9  -5        279.53        438.56        70.90 o                         
   9   9  -5         20.16          0.06        61.19 o                         
  10   9  -5        389.94        411.27        70.32 o                         
  11   9  -5        280.07        380.23        68.67 o                         
  12   9  -5        757.04       1017.53        80.01 o                         
  13   9  -5       1133.11       1195.40        83.03 o                         
  14   9  -5         80.19        155.39        67.24 o                         
  15   9  -5        380.88        439.75        73.90 o                         
  16   9  -5        390.10        197.52        70.58 o                         
  17   9  -5       1319.80       1227.03        86.87 o                         
  18   9  -5        135.40        277.55        74.52 o                         
  19   9  -5        927.04       1022.12        88.01 o                         
  20   9  -5        233.11         98.06        71.88 o                         
  21   9  -5        102.44         84.79        72.14 o                         
   1  10  -5        238.99        362.20        63.76 o                         
   2  10  -5        780.00       1208.35        86.94 o                         
   3  10  -5        632.10        625.08        79.58 o                         
   4  10  -5        194.33        296.24        72.73 o                         
   5  10  -5        108.76         42.03        66.23 o                         
   6  10  -5        253.38        178.22        69.78 o                         
   7  10  -5         96.56         35.89        65.26 o                         
   8  10  -5        232.10        158.72        75.71 o                         
   9  10  -5        254.53        221.88        71.95 o                         
  10  10  -5        135.66        319.08        85.32 o                         
  11  10  -5        338.63        515.29        80.51 o                         
  12  10  -5        171.86        214.13        73.10 o                         
  13  10  -5         22.98         79.81        73.75 o                         
  14  10  -5        283.61        432.95        83.19 o                         
  15  10  -5        205.12        310.92        79.57 o                         
  16  10  -5        311.08        250.50        71.97 o                         
  17  10  -5        264.27        246.50        81.92 o                         
  18  10  -5        372.56        607.82        91.47 o                         
   1  11  -5         23.25        207.68       142.45 o                         
   2  11  -5         32.57        173.43        95.74 o                         
   3  11  -5          8.03         94.73        77.82 o                         
   4  11  -5        118.70         29.68        76.83 o                         
   5  11  -5          7.88         43.62        92.04 o                         
   6  11  -5        138.47        118.96       117.23 o                         
   7  11  -5        113.96        212.00       103.72 o                         
   8  11  -5          7.08         61.54        79.57 o                         
   9  11  -5          7.20         37.37       110.47 o                         
  10  11  -5        308.44        414.00        91.23 o                         
  11  11  -5         40.65        177.43       125.30 o                         
  12  11  -5        113.85        229.39       226.89 o                         
  13  11  -5         11.09        129.58        86.15 o                         
   3  12  -5         68.85        491.52       157.41 o                         
   4  12  -5         79.27        294.80       147.40 o                         
   0   0  -4      24660.75      24630.05       740.57 o                         
   2   0  -4      22900.85      29163.55       676.54 o                         
   4   0  -4      16469.08      14905.80       342.84 o                         
   6   0  -4       6512.37       6960.13       209.90 o                         
   8   0  -4      15115.59      13595.81       263.66 o                         
  10   0  -4      25294.78      23650.08       439.74 o                         
  12   0  -4       5513.79       5256.35       148.91 o                         
  14   0  -4      15685.70      12604.34       234.02 o                         
  16   0  -4       1989.53       1690.09        76.41 o                         
  18   0  -4        359.12        301.23        56.89 o                         
  20   0  -4      17122.19      16430.57       455.57 o                         
  22   0  -4         47.32         29.60       203.71 o                         
  24   0  -4        114.27        455.62       117.28 o                         
  26   0  -4       2414.74       3219.01       180.58 o                         
  28   0  -4        107.27        333.17       121.84 o                         
  30   0  -4       1528.47       1863.12       187.10 o                         
  32   0  -4       1482.83       1635.70       151.99 o                         
   0   1  -4     111177.42     121178.80      2562.08 o                         
   1   1  -4     146125.16     157179.64      2350.50 o                         
   2   1  -4      22850.90      26015.95       842.03 o                         
   3   1  -4      15386.77      13403.29       200.31 o                         
   4   1  -4       1739.09       2128.83        72.93 o                         
   5   1  -4      58021.10      54528.25       863.09 o                         
   6   1  -4        649.06        971.01        50.22 o                         
   7   1  -4      21926.30      19844.92       265.56 o                         
   8   1  -4      18971.20      17479.07       236.29 o                         
   9   1  -4       4941.35       4520.86        77.95 o                         
  10   1  -4         43.06        214.95        37.91 o                         
  11   1  -4      29190.68      26042.96       319.49 o                         
  12   1  -4       8589.13       8562.77       125.69 o                         
  13   1  -4       6885.30       6240.77       116.10 o                         
  14   1  -4       1339.25       1234.30        57.26 o                         
  15   1  -4       1381.29       1203.60        64.78 o                         
  16   1  -4       3098.23       2929.80       115.40 o                         
  17   1  -4      16390.92      15454.33       230.54 o                         
  18   1  -4        566.34        901.32        70.29 o                         
  19   1  -4        315.38        276.89        50.41 o                         
  20   1  -4         16.52         30.66        55.93 o                         
  21   1  -4       2557.76       2585.52       106.11 o                         
  22   1  -4        382.41        818.60        86.55 o                         
  23   1  -4       7416.20       7589.87       260.25 o                         
  24   1  -4        177.73        379.40        81.18 o                         
  25   1  -4        165.81        164.42        81.72 o                         
  26   1  -4         48.69        217.27        81.03 o                         
  27   1  -4       2689.28       2830.13       123.05 o                         
  28   1  -4         17.38        159.65        83.08 o                         
  29   1  -4       1780.51       1727.64       105.49 o                         
  30   1  -4         73.13        200.56        81.80 o                         
  31   1  -4        198.96        227.78        79.58 o                         
  32   1  -4          3.14        112.84        77.47 o                         
   0   2  -4       7477.52       7366.02       158.82 o                         
   1   2  -4        343.83        341.70        46.49 o                         
   2   2  -4       1326.89       2159.61        58.22 o                         
   3   2  -4       2867.63       2547.70        54.95 o                         
   4   2  -4        568.51        596.93        38.62 o                         
   5   2  -4       4989.93       4631.97        74.59 o                         
   6   2  -4       5133.89       4767.83        77.29 o                         
   7   2  -4        382.05        506.90        33.72 o                         
   8   2  -4       4675.07       4227.38        75.64 o                         
   9   2  -4       2676.04       2498.01        65.65 o                         
  10   2  -4      17363.31      15613.26       256.68 o                         
  11   2  -4       4276.48       3986.21       119.03 o                         
  12   2  -4      10190.53       9459.19       150.03 o                         
  13   2  -4          2.76        315.38        38.85 o                         
  14   2  -4       7905.91       7192.19       126.04 o                         
  15   2  -4         12.73         72.10        38.37 o                         
  16   2  -4       5365.85       4473.78       112.01 o                         
  17   2  -4        144.69        107.16        60.94 o                         
  18   2  -4       5127.62       4438.03       115.12 o                         
  19   2  -4        291.87        748.72        84.21 o                         
  20   2  -4       9260.80       8647.86       181.49 o                         
  21   2  -4        796.56       1128.60        75.46 o                         
  22   2  -4       3548.04       3275.41       118.32 o                         
  23   2  -4       3292.04       2913.83       106.38 o                         
  24   2  -4       4163.55       4341.94       125.85 o                         
  25   2  -4        300.84        587.80       154.56 o                         
  26   2  -4       2937.43       2731.74       130.94 o                         
  27   2  -4         14.64        104.11        76.36 o                         
  28   2  -4       1059.50       1135.45       100.59 o                         
  29   2  -4         69.71        134.10        80.03 o                         
  30   2  -4        627.89        861.96       135.47 o                         
  31   2  -4          5.16        147.61        77.75 o                         
  32   2  -4        504.81        507.50        92.82 o                         
   0   3  -4        710.85        780.82       287.79 o                         
   1   3  -4      15119.44      15508.11       214.38 o                         
   2   3  -4       1124.72       1068.42        91.65 o                         
   3   3  -4      10154.30      10048.41       137.87 o                         
   4   3  -4        400.54        390.99        82.32 o                         
   5   3  -4       9910.99      10515.95       134.17 o                         
   6   3  -4        752.40        888.88        39.44 o                         
   7   3  -4       4367.57       3682.90        70.21 o                         
   8   3  -4        587.80        797.07        42.41 o                         
   9   3  -4      13525.61      13032.54       193.78 o                         
  10   3  -4        476.45        522.74        59.43 o                         
  11   3  -4      12532.14      11950.17       167.69 o                         
  12   3  -4        406.99        583.15        66.24 o                         
  13   3  -4      11129.39      10457.73       171.58 o                         
  14   3  -4        602.46        361.05        49.91 o                         
  15   3  -4      11152.20      10857.71       180.13 o                         
  16   3  -4       1537.41       1301.84        82.54 o                         
  17   3  -4       8933.56       8271.08       165.90 o                         
  18   3  -4        944.57        901.19        71.56 o                         
  19   3  -4       2510.12       2125.67        87.60 o                         
  20   3  -4        117.07        173.24        60.96 o                         
  21   3  -4       5090.54       4922.54       125.41 o                         
  22   3  -4         88.68        320.61        66.80 o                         
  23   3  -4       5472.79       5060.06       236.09 o                         
  24   3  -4        333.13        410.63        69.13 o                         
  25   3  -4       3353.41       2956.13       109.33 o                         
  26   3  -4        286.55        348.00        74.82 o                         
  27   3  -4       3236.84       3008.94       128.34 o                         
  28   3  -4        112.07        258.65        84.52 o                         
  29   3  -4        679.76        679.32        96.99 o                         
  30   3  -4         14.94         49.90        77.14 o                         
  31   3  -4        209.51        254.23        84.17 o                         
   0   4  -4      42902.36      43933.98       693.66 o                         
   1   4  -4       3253.57       3058.03       236.03 o                         
   2   4  -4      24054.60      24801.89       309.02 o                         
   3   4  -4       2008.32       1886.90       165.69 o                         
   4   4  -4      22162.29      22256.57       279.57 o                         
   5   4  -4        184.37        929.36        92.56 o                         
   6   4  -4       8843.41       8746.71       120.67 o                         
   7   4  -4       2600.40       1892.02        51.74 o                         
   8   4  -4        949.16        850.93        44.61 o                         
   9   4  -4         86.36        378.78        36.94 o                         
  10   4  -4      12843.99      12274.55       188.14 o                         
  11   4  -4        644.57        912.45        59.42 o                         
  12   4  -4       9358.90       9341.88       172.08 o                         
  13   4  -4       1283.04        534.13        52.48 o                         
  14   4  -4       6403.82       5971.59       122.04 o                         
  15   4  -4        302.84       1148.83        68.55 o                         
  16   4  -4      13680.73      12987.12       209.54 o                         
  17   4  -4        190.48        295.94        56.52 o                         
  18   4  -4       3472.45       3250.20       101.36 o                         
  19   4  -4        353.93        160.28        55.67 o                         
  20   4  -4       1058.77       1059.04        76.78 o                         
  21   4  -4        185.79        226.39        65.51 o                         
  22   4  -4       1961.36       2198.09        95.22 o                         
  23   4  -4        628.08        479.52        75.04 o                         
  24   4  -4       1947.24       2077.41        95.27 o                         
  25   4  -4         84.05        202.97        71.14 o                         
  26   4  -4       1463.81       1778.97       104.54 o                         
  27   4  -4         50.28        222.50        80.57 o                         
  28   4  -4       1120.15       1315.94        91.34 o                         
  29   4  -4         77.01         31.04        84.08 o                         
  30   4  -4        552.10        551.53        95.46 o                         
  31   4  -4         22.62        112.18        82.96 o                         
   0   5  -4       8721.62       9990.59       479.66 o                         
   1   5  -4      43669.34      47956.04       531.90 o                         
   2   5  -4      19304.96      20610.15       250.69 o                         
   3   5  -4      42036.31      45012.81       501.17 o                         
   4   5  -4        835.22       1792.66       242.94 o                         
   5   5  -4      12524.98      12593.84       226.35 o                         
   6   5  -4        762.43        581.90       104.05 o                         
   7   5  -4       3841.02       3806.65        81.59 o                         
   8   5  -4        457.37       1047.15        70.64 o                         
   9   5  -4      11991.88      11809.47       171.21 o                         
  10   5  -4       1063.33        980.21        59.80 o                         
  11   5  -4       7051.72       6885.51       129.33 o                         
  12   5  -4       2959.74       2061.66        75.30 o                         
  13   5  -4      14188.51      13564.25       215.57 o                         
  14   5  -4        797.99       1379.35        95.20 o                         
  15   5  -4      14652.72      14681.64       233.35 o                         
  16   5  -4        264.61        261.31        56.68 o                         
  17   5  -4       3464.57       2854.83        91.44 o                         
  18   5  -4        308.32        123.40        57.15 o                         
  19   5  -4       1859.11       1984.19        84.68 o                         
  20   5  -4        210.83        191.36        61.78 o                         
  21   5  -4        681.43       1001.63        73.89 o                         
  22   5  -4        721.20        776.65        79.68 o                         
  23   5  -4        116.94        180.73        75.44 o                         
  24   5  -4        256.69        332.44        73.41 o                         
  25   5  -4       1777.94       1810.64        94.14 o                         
  26   5  -4        185.48        145.07        70.88 o                         
  27   5  -4       1298.82       1546.96        91.51 o                         
  28   5  -4        133.57         33.02        78.73 o                         
  29   5  -4        308.50        266.66       118.18 o                         
  30   5  -4        132.82        178.08       101.24 o                         
   0   6  -4      60712.58      63046.49      1027.40 o                         
   1   6  -4      11124.80      12654.63       330.12 o                         
   2   6  -4       8563.82       9027.60       134.63 o                         
   3   6  -4       8352.93       7535.35       117.57 o                         
   4   6  -4       7331.38       7809.76       120.50 o                         
   5   6  -4       1323.28       3118.15       115.51 o                         
   6   6  -4      23408.41      22634.51       295.08 o                         
   7   6  -4        829.99        986.08       187.63 o                         
   8   6  -4        188.14        531.69        42.68 o                         
   9   6  -4       2340.88       1413.26        62.27 o                         
  10   6  -4       8476.73       8253.05       151.25 o                         
  11   6  -4        176.00       1951.68       103.00 o                         
  12   6  -4      17078.45      16949.91       236.23 o                         
  13   6  -4        996.97        553.22       106.90 o                         
  14   6  -4       1611.24       1399.52        82.74 o                         
  15   6  -4        832.58        751.14        73.52 o                         
  16   6  -4       6699.46       6579.68       208.12 o                         
  17   6  -4        634.16       1243.54        83.54 o                         
  18   6  -4       2659.93       2733.14       102.60 o                         
  19   6  -4        284.62        199.63        66.98 o                         
  20   6  -4         95.10         26.10        64.32 o                         
  21   6  -4         89.20        187.61        68.22 o                         
  22   6  -4       1457.93       1874.61        93.57 o                         
  23   6  -4        318.29        545.45        87.54 o                         
  24   6  -4       1460.34       1635.25       101.41 o                         
  25   6  -4        232.84        178.80       118.74 o                         
  26   6  -4        519.59        580.15        90.19 o                         
  27   6  -4         98.01        229.67        82.12 o                         
  28   6  -4       2098.25       2612.78       119.92 o                         
   0   7  -4        969.38        808.76        94.83 o                         
   1   7  -4       3030.22       3060.42       118.87 o                         
   2   7  -4       1370.92       1893.88        79.46 o                         
   3   7  -4       9924.65      10128.04       147.27 o                         
   4   7  -4        490.34       1013.31        68.68 o                         
   5   7  -4        679.18        711.32        50.31 o                         
   6   7  -4        806.13        792.54        51.25 o                         
   7   7  -4       5686.02       5366.30       122.32 o                         
   8   7  -4        218.25       1490.20        92.94 o                         
   9   7  -4      10125.92       9457.44       167.72 o                         
  10   7  -4        386.99        210.11        80.21 o                         
  11   7  -4       2968.57       3310.59        97.00 o                         
  12   7  -4       2305.43       1735.97        90.42 o                         
  13   7  -4       8497.76       8763.59       173.62 o                         
  14   7  -4       2295.71       2595.30        93.18 o                         
  15   7  -4       4477.28       4900.19       120.06 o                         
  16   7  -4       1103.77        946.02        73.82 o                         
  17   7  -4        740.15        751.21        87.46 o                         
  18   7  -4        336.26        304.27        80.15 o                         
  19   7  -4       1676.10       1884.37       150.65 o                         
  20   7  -4        348.25        510.59        85.72 o                         
  21   7  -4       1351.86       1306.88       116.92 o                         
  22   7  -4         14.19         86.82        88.75 o                         
  23   7  -4        395.39        324.52        82.15 o                         
  24   7  -4         53.75         94.76        78.13 o                         
  25   7  -4       1736.62       1808.13       107.08 o                         
  26   7  -4        218.24        515.76       121.57 o                         
  27   7  -4       1091.20       1169.77       101.43 o                         
   0   8  -4      15201.91      14737.40       282.76 o                         
   1   8  -4       3002.47       4177.13        99.26 o                         
   2   8  -4       1721.44       2216.07        75.71 o                         
   3   8  -4       6155.55       5469.05       102.59 o                         
   4   8  -4       1504.04       1735.85        64.61 o                         
   5   8  -4       1521.73       2295.90        70.12 o                         
   6   8  -4       4411.55       4202.94       106.60 o                         
   7   8  -4       1126.97       1388.68        73.25 o                         
   8   8  -4        117.10        154.83        53.91 o                         
   9   8  -4       1283.14        877.94        67.18 o                         
  10   8  -4       3087.26       3048.85       104.30 o                         
  11   8  -4        333.70       1338.87       111.69 o                         
  12   8  -4       5426.08       4784.31       128.76 o                         
  13   8  -4       1747.01       1505.72        87.86 o                         
  14   8  -4        756.26        957.88        83.32 o                         
  15   8  -4       1220.57        905.63        82.59 o                         
  16   8  -4       1952.17       1918.69       141.27 o                         
  17   8  -4        281.25        371.28        72.88 o                         
  18   8  -4        806.20        895.76        82.87 o                         
  19   8  -4        145.78        108.78        67.73 o                         
  20   8  -4        267.94        232.03        72.95 o                         
  21   8  -4         35.11         62.51        68.37 o                         
  22   8  -4       1372.74       1459.44        99.98 o                         
  23   8  -4         33.19        168.84        81.00 o                         
  24   8  -4        595.35        831.36        98.80 o                         
   0   9  -4        494.61       2148.09       100.45 o                         
   1   9  -4       6711.22       6469.84       114.71 o                         
   2   9  -4        806.30       1193.23        77.78 o                         
   3   9  -4       1969.30       2169.82        81.71 o                         
   4   9  -4        766.49        469.59        67.02 o                         
   5   9  -4       2559.32       2145.46        92.21 o                         
   6   9  -4        661.20        750.51        74.12 o                         
   7   9  -4       1410.08       1233.99        80.99 o                         
   8   9  -4        804.15        734.06        73.43 o                         
   9   9  -4       1501.44       1433.81        83.37 o                         
  10   9  -4       1150.09        982.23        78.19 o                         
  11   9  -4       2619.21       2619.29       100.08 o                         
  12   9  -4        856.80        839.69        77.33 o                         
  13   9  -4       1909.28       2077.42        94.77 o                         
  14   9  -4        361.18         81.90        62.87 o                         
  15   9  -4       1594.84       1591.54        89.01 o                         
  16   9  -4        134.15         83.63        66.63 o                         
  17   9  -4        844.00       1101.26        84.03 o                         
  18   9  -4        239.19        262.55        74.34 o                         
  19   9  -4        642.45        834.02        86.42 o                         
  20   9  -4        194.85        170.39        71.85 o                         
  21   9  -4        325.33        418.24        79.11 o                         
  22   9  -4         33.16        -30.70        69.41 o                         
   0  10  -4       6777.96       6275.31       183.78 o                         
   1  10  -4       1320.08       2332.30        90.66 o                         
   2  10  -4       6220.09       6113.42       158.26 o                         
   3  10  -4       2512.11       2587.54       106.76 o                         
   4  10  -4       3384.07       3198.28       157.02 o                         
   5  10  -4        442.71        597.78        76.22 o                         
   6  10  -4       1128.84       1033.19        78.65 o                         
   7  10  -4        224.60        349.57        65.85 o                         
   8  10  -4       1069.30        981.27        78.16 o                         
   9  10  -4        280.04        170.70        64.12 o                         
  10  10  -4       1327.02       1301.25        83.53 o                         
  11  10  -4        204.11        118.57        90.77 o                         
  12  10  -4       1696.42       1763.84       136.56 o                         
  13  10  -4        198.36        279.32        77.03 o                         
  14  10  -4       1598.49       1731.29       102.00 o                         
  15  10  -4        672.00        503.43        83.96 o                         
  16  10  -4       1414.50       1375.85        97.79 o                         
  17  10  -4        129.20        177.94        77.74 o                         
  18  10  -4        598.50        579.32        91.33 o                         
   1  11  -4       1902.75       2211.71       196.83 o                         
   2  11  -4        850.32        839.83       156.93 o                         
   3  11  -4       1548.52       1480.84       130.20 o                         
   4  11  -4        696.19        772.51       117.43 o                         
   5  11  -4       1702.92       1652.02       134.10 o                         
   6  11  -4         61.35        665.03       117.41 o                         
   7  11  -4       1128.53       1176.25       132.17 o                         
   8  11  -4        464.71        773.96       197.13 o                         
   9  11  -4        981.57       1057.05       125.32 o                         
  10  11  -4        284.96        375.51       165.38 o                         
  11  11  -4       1850.78       1946.40       171.50 o                         
  12  11  -4        219.34        402.32       112.12 o                         
  13  11  -4       1135.86       1163.73       129.82 o                         
  14  11  -4        819.99        639.83       120.31 o                         
   3  12  -4        133.10        930.29       169.58 o                         
   4  12  -4       1676.36       1432.16       182.04 o                         
   5  12  -4        218.18        441.57       155.75 o                         
   6  12  -4        527.10        568.75       117.60 o                         
   2   0  -3       2250.21       2658.08       164.37 o                         
   4   0  -3      57638.80      55760.12      1192.42 o                         
   6   0  -3       4876.77       4539.36       106.95 o                         
   8   0  -3        841.62        725.09        52.09 o                         
  10   0  -3       1133.44       1277.37       116.90 o                         
  12   0  -3       1573.20       1403.20       122.34 o                         
  14   0  -3         89.38        137.46        57.29 o                         
  16   0  -3        429.10        658.79        57.50 o                         
  18   0  -3       4068.21       3345.92       104.72 o                         
  20   0  -3       2000.20       2044.96       195.80 o                         
  22   0  -3       2335.34       1399.45       312.09 o                         
  24   0  -3       5909.69       5750.20       304.07 o                         
  26   0  -3       1630.36       1500.49       152.68 o                         
  28   0  -3       1194.16        929.77       132.60 o                         
  30   0  -3        906.56       1182.29       370.76 o                         
  32   0  -3        186.87        290.47       117.93 o                         
   1   1  -3      34739.53      34258.02       474.95 o                         
   2   1  -3       6883.99       7017.41       169.07 o                         
   3   1  -3        839.43        958.89        72.78 o                         
   4   1  -3      62984.90      59681.13       917.70 o                         
   5   1  -3       1531.54       1545.13        65.10 o                         
   6   1  -3       2537.21       2256.81        81.61 o                         
   7   1  -3         66.14        637.21        50.72 o                         
   8   1  -3       1393.65        995.73        37.61 o                         
   9   1  -3       1928.42       1705.02        74.64 o                         
  10   1  -3       1116.83        996.20        68.66 o                         
  11   1  -3        874.58       1132.06        51.07 o                         
  12   1  -3        886.17        912.96        44.15 o                         
  13   1  -3        837.20        810.36        66.56 o                         
  14   1  -3        781.40        663.33        41.85 o                         
  15   1  -3        740.30        766.76        44.16 o                         
  16   1  -3         88.49         11.09        31.70 o                         
  17   1  -3        782.01        643.95        62.44 o                         
  18   1  -3         27.03         26.39        57.27 o                         
  19   1  -3        119.65        244.88        50.21 o                         
  20   1  -3        247.42        301.24        53.57 o                         
  21   1  -3       3726.73       3671.94       111.00 o                         
  22   1  -3        560.67        750.74        74.36 o                         
  23   1  -3        738.95       1098.54        94.40 o                         
  24   1  -3        987.56        923.30        93.70 o                         
  25   1  -3        583.65        341.50        82.94 o                         
  26   1  -3        423.63        703.52        92.01 o                         
  27   1  -3       2755.15       2721.72       121.06 o                         
  28   1  -3         47.48        147.61        80.41 o                         
  29   1  -3        502.56        457.44        88.41 o                         
  30   1  -3         98.58         89.36        77.46 o                         
  31   1  -3        213.30        137.56        80.89 o                         
  32   1  -3          8.38        119.32        78.76 o                         
  33   1  -3        860.73       1272.98       126.15 o                         
   1   2  -3      33341.70      33409.14       422.72 o                         
   2   2  -3      13538.80      13290.88       181.45 o                         
   3   2  -3        467.19        789.70        62.00 o                         
   4   2  -3      11399.24      11509.59       146.90 o                         
   5   2  -3        291.36        442.47        29.27 o                         
   6   2  -3       2621.72       2675.96        54.66 o                         
   7   2  -3        704.24        978.91        38.74 o                         
   8   2  -3        365.98        276.11        33.09 o                         
   9   2  -3       1278.10       1222.63        44.05 o                         
  10   2  -3      11601.01      10821.54       150.40 o                         
  11   2  -3       1068.30        957.49        55.20 o                         
  12   2  -3        742.66        854.14        55.95 o                         
  13   2  -3       3186.57       3380.28        96.37 o                         
  14   2  -3       1419.84       1358.77        84.36 o                         
  15   2  -3        761.77        850.10        67.48 o                         
  16   2  -3       2965.37       2591.92        87.76 o                         
  17   2  -3       1510.23       1164.26        70.38 o                         
  18   2  -3        974.80        893.08        69.07 o                         
  19   2  -3       2180.25       1558.25        78.32 o                         
  20   2  -3       1021.91       1186.87       111.08 o                         
  21   2  -3        264.80        298.76        56.24 o                         
  22   2  -3       1676.12       1601.17        77.21 o                         
  23   2  -3       1170.61       1162.89        81.64 o                         
  24   2  -3       2123.66       2179.64        97.71 o                         
  25   2  -3        505.22        802.88        94.29 o                         
  26   2  -3        752.22        952.20       121.03 o                         
  27   2  -3        211.78        135.49        82.92 o                         
  28   2  -3       1222.65       1158.02       101.69 o                         
  29   2  -3         90.14        181.53        80.99 o                         
  30   2  -3        659.71        553.42        90.89 o                         
  31   2  -3         10.39         66.12        75.55 o                         
  32   2  -3        364.96        463.64        89.44 o                         
   1   3  -3        458.97        704.05       130.65 o                         
   2   3  -3          2.16        179.09        39.55 o                         
   3   3  -3       3486.29       3559.74        75.56 o                         
   4   3  -3        971.24       1237.63        39.73 o                         
   5   3  -3         47.33         48.28        22.77 o                         
   6   3  -3        391.90        665.26        42.29 o                         
   7   3  -3       3039.08       3283.05        64.92 o                         
   8   3  -3       2535.25       2223.59        63.54 o                         
   9   3  -3        703.37        767.87        51.54 o                         
  10   3  -3        452.92        336.57        41.96 o                         
  11   3  -3       1736.92       1807.35        66.48 o                         
  12   3  -3       2085.99       2616.95        77.57 o                         
  13   3  -3      17062.75      16250.67       264.18 o                         
  14   3  -3       1428.40       1710.61        71.79 o                         
  15   3  -3       1181.84       1102.63        77.27 o                         
  16   3  -3        851.04        667.68        58.74 o                         
  17   3  -3       1071.06       1017.08        68.18 o                         
  18   3  -3        817.88        825.55        72.07 o                         
  19   3  -3        160.10        111.55        57.37 o                         
  20   3  -3        147.24        212.53        87.83 o                         
  21   3  -3        963.31       1146.98        78.28 o                         
  22   3  -3       1418.11       1406.22        81.97 o                         
  23   3  -3       1084.50       1186.57        81.81 o                         
  24   3  -3        983.86        957.04        73.02 o                         
  25   3  -3        351.12        455.45        75.42 o                         
  26   3  -3         51.97        107.31        69.04 o                         
  27   3  -3       1284.64       1509.31       117.97 o                         
  28   3  -3         32.66        189.37        82.68 o                         
  29   3  -3       1169.85       1364.75       103.71 o                         
  30   3  -3        246.76        300.94        84.18 o                         
  31   3  -3        414.12        455.13        90.06 o                         
  32   3  -3         37.24        228.44        84.66 o                         
   1   4  -3       4930.80       5358.10       167.28 o                         
   2   4  -3      26641.77      26444.50       306.51 o                         
   3   4  -3       1951.37       2261.16       160.71 o                         
   4   4  -3       4142.76       3925.36        78.73 o                         
   5   4  -3       2024.59       2111.16        59.50 o                         
   6   4  -3        166.39        250.94        30.13 o                         
   7   4  -3       1968.40       2130.12        57.63 o                         
   8   4  -3        105.37        160.02        44.09 o                         
   9   4  -3        611.90        635.86        50.35 o                         
  10   4  -3       1054.89        959.95        56.88 o                         
  11   4  -3        426.99        470.09        49.40 o                         
  12   4  -3       1840.52       1945.76        72.99 o                         
  13   4  -3        802.62        808.21        60.83 o                         
  14   4  -3       6060.66       5586.69       118.59 o                         
  15   4  -3        755.34        799.56        62.33 o                         
  16   4  -3       3728.30       3334.78        95.49 o                         
  17   4  -3        177.42        216.92        55.86 o                         
  18   4  -3        441.67        650.42        64.84 o                         
  19   4  -3        111.02         63.59        55.52 o                         
  20   4  -3         99.70         22.95        55.77 o                         
  21   4  -3         82.62         17.23        60.66 o                         
  22   4  -3        140.59        179.43        67.38 o                         
  23   4  -3        139.39        272.19        70.87 o                         
  24   4  -3        553.76        851.99        79.76 o                         
  25   4  -3        111.78         62.25        67.40 o                         
  26   4  -3        207.02        320.22        86.72 o                         
  27   4  -3         67.40          0.06       106.45 o                         
  28   4  -3       1253.36       1421.11        91.78 o                         
  29   4  -3         82.64         16.55        78.40 o                         
  30   4  -3       1019.91        949.57       109.18 o                         
  31   4  -3         26.00         23.13        89.13 o                         
   1   5  -3        936.39       1763.93       180.12 o                         
   2   5  -3       2189.73       3290.95       161.44 o                         
   3   5  -3       2907.50       2597.23       161.40 o                         
   4   5  -3       1629.03       1527.08       141.49 o                         
   5   5  -3        215.45        370.69        37.84 o                         
   6   5  -3        348.46        357.70        45.33 o                         
   7   5  -3        123.40         35.31        35.97 o                         
   8   5  -3       6268.11       5388.03        91.17 o                         
   9   5  -3       1508.31       1819.80        55.07 o                         
  10   5  -3       3850.63       4024.30        94.95 o                         
  11   5  -3        225.26        533.90        53.11 o                         
  12   5  -3         77.00        160.57        47.35 o                         
  13   5  -3       4495.25       4588.71       106.98 o                         
  14   5  -3        940.50       1124.21        78.50 o                         
  15   5  -3        217.79        319.85        56.34 o                         
  16   5  -3        383.68        324.37        77.73 o                         
  17   5  -3        200.75        264.58        63.68 o                         
  18   5  -3        830.78        899.89        69.62 o                         
  19   5  -3        123.14         81.42        63.20 o                         
  20   5  -3        626.36        720.57        69.98 o                         
  21   5  -3        286.51        133.67        61.37 o                         
  22   5  -3        137.78         56.11        60.28 o                         
  23   5  -3        276.22        408.05        66.03 o                         
  24   5  -3        151.86        143.07        69.39 o                         
  25   5  -3        125.53        303.21        75.80 o                         
  26   5  -3        265.63        265.39        74.09 o                         
  27   5  -3        217.27        433.09        89.31 o                         
  28   5  -3        243.31        379.06        97.97 o                         
  29   5  -3        978.35       1186.57        94.18 o                         
  30   5  -3        260.80        274.93        80.28 o                         
   1   6  -3       1586.13       2359.43       137.75 o                         
   2   6  -3        978.80       1053.63        91.03 o                         
   3   6  -3       4675.30       5206.70       108.60 o                         
   4   6  -3       6060.21       6014.72       102.37 o                         
   5   6  -3       2762.92       2936.54        70.73 o                         
   6   6  -3        337.34        542.00        45.34 o                         
   7   6  -3       1955.18       2228.65        62.21 o                         
   8   6  -3       1138.66       1486.70        54.21 o                         
   9   6  -3         79.67         38.31        46.39 o                         
  10   6  -3       3791.37       3631.14        97.94 o                         
  11   6  -3        620.22        737.91        73.06 o                         
  12   6  -3        134.34        312.03        54.60 o                         
  13   6  -3       2112.36       2071.29        81.00 o                         
  14   6  -3        242.88        442.05        60.27 o                         
  15   6  -3       1165.68       1164.82        72.81 o                         
  16   6  -3       4916.52       4844.90       116.37 o                         
  17   6  -3        892.90       1043.48        72.58 o                         
  18   6  -3         93.22        160.37        67.96 o                         
  19   6  -3       1960.81       1692.33        80.39 o                         
  20   6  -3        673.22        806.62        72.98 o                         
  21   6  -3       1456.70       1326.64        77.99 o                         
  22   6  -3       1662.35       1798.07        85.21 o                         
  23   6  -3         73.88         54.45        68.85 o                         
  24   6  -3        180.03        272.65        73.05 o                         
  25   6  -3        133.45        179.85        83.37 o                         
  26   6  -3        723.46        979.48       125.27 o                         
  27   6  -3         25.74         86.50        79.80 o                         
  28   6  -3        687.40        830.97        97.45 o                         
   1   7  -3       1830.03       2099.97        66.62 o                         
   2   7  -3       1384.50       1505.92        60.35 o                         
   3   7  -3        364.72        575.49        47.62 o                         
   4   7  -3        875.99       1008.92        54.54 o                         
   5   7  -3        217.06        363.17        42.84 o                         
   6   7  -3        545.05        552.43        46.02 o                         
   7   7  -3       2416.80       2560.30        83.78 o                         
   8   7  -3         97.08        226.21        52.35 o                         
   9   7  -3         88.85        122.39        52.44 o                         
  10   7  -3        902.55        834.90        68.29 o                         
  11   7  -3        155.45        184.82        55.80 o                         
  12   7  -3        187.18        256.36        57.85 o                         
  13   7  -3       2053.75       2185.05        86.08 o                         
  14   7  -3        157.65        262.08        60.33 o                         
  15   7  -3         42.86         90.88        57.88 o                         
  16   7  -3       1659.20       1276.88        83.65 o                         
  17   7  -3       1153.99       1155.74        83.47 o                         
  18   7  -3         63.71        174.64        67.66 o                         
  19   7  -3       3341.82       3400.72       114.99 o                         
  20   7  -3        239.43        137.24        70.67 o                         
  21   7  -3        456.45        594.40        78.07 o                         
  22   7  -3        104.40        148.19        79.62 o                         
  23   7  -3       1421.08       1344.67        97.23 o                         
  24   7  -3         97.92        206.87        81.92 o                         
  25   7  -3       1380.83       1576.52       112.05 o                         
  26   7  -3        252.10         23.56        81.47 o                         
  27   7  -3        370.33        548.38       125.01 o                         
   1   8  -3        461.04        750.35        54.89 o                         
   2   8  -3        853.41        889.41        57.18 o                         
   3   8  -3         35.94         -1.24        41.39 o                         
   4   8  -3        731.51        665.69        53.17 o                         
   5   8  -3        225.95        218.76        48.69 o                         
   6   8  -3        107.66        109.14        55.72 o                         
   7   8  -3        698.44        604.72        62.22 o                         
   8   8  -3        144.58        186.02        71.93 o                         
   9   8  -3         53.47         87.63        52.69 o                         
  10   8  -3       1092.73        995.56        71.09 o                         
  11   8  -3        305.70        396.13        61.62 o                         
  12   8  -3        261.43        244.71        67.63 o                         
  13   8  -3        743.93        458.93        65.56 o                         
  14   8  -3        112.71        250.81        62.65 o                         
  15   8  -3        221.26        140.76        62.03 o                         
  16   8  -3        775.85       1036.29        84.43 o                         
  17   8  -3          1.22        -33.46        67.83 o                         
  18   8  -3       1069.93       1026.84        83.09 o                         
  19   8  -3         64.38        145.40        69.92 o                         
  20   8  -3        721.20        864.44        98.20 o                         
  21   8  -3        479.45        710.20       102.57 o                         
  22   8  -3        904.92       1139.03        95.25 o                         
  23   8  -3        170.53         10.47        77.27 o                         
  24   8  -3        477.41        701.35        95.37 o                         
  25   8  -3         93.28         20.16        80.95 o                         
   1   9  -3        289.43        393.48        49.71 o                         
   2   9  -3        502.45        573.83        52.26 o                         
   3   9  -3        878.38        742.39        60.40 o                         
   4   9  -3        694.77        580.47        63.93 o                         
   5   9  -3        104.60         67.22        53.72 o                         
   6   9  -3        456.02        391.28        60.68 o                         
   7   9  -3         49.19          6.87        53.16 o                         
   8   9  -3        188.75        103.20        53.51 o                         
   9   9  -3        547.59        481.49        76.26 o                         
  10   9  -3        160.89        380.47        72.11 o                         
  11   9  -3       1147.55       1013.93        78.66 o                         
  12   9  -3        131.12        180.35        65.61 o                         
  13   9  -3        167.94        109.04        83.96 o                         
  14   9  -3        116.15        102.62        64.46 o                         
  15   9  -3        338.74        384.26        73.11 o                         
  16   9  -3        448.60        344.16        74.57 o                         
  17   9  -3        477.41        592.62        83.44 o                         
  18   9  -3        219.72         45.14        69.00 o                         
  19   9  -3        711.74        670.90        83.06 o                         
  20   9  -3         65.50         60.38       113.65 o                         
  21   9  -3        429.66        363.96        84.79 o                         
  22   9  -3         78.06         -5.55        77.19 o                         
   1  10  -3         90.05        119.48        53.20 o                         
   2  10  -3        121.89        103.27        68.33 o                         
   3  10  -3         67.79          8.54        66.17 o                         
   4  10  -3        162.88        178.59        69.81 o                         
   5  10  -3         11.82        -38.44        67.11 o                         
   6  10  -3        114.49        104.06        77.84 o                         
   7  10  -3        155.75        244.99        96.23 o                         
   8  10  -3        461.28        372.26        90.68 o                         
   9  10  -3         34.62        121.29        86.43 o                         
  10  10  -3        303.84        474.08        80.88 o                         
  11  10  -3        109.77        191.82        71.68 o                         
  12  10  -3        597.37        441.17        81.20 o                         
  13  10  -3         26.99          8.42       104.80 o                         
  14  10  -3        170.12        206.01        77.73 o                         
  15  10  -3        186.64        235.28        78.85 o                         
  16  10  -3        263.91        412.92        82.70 o                         
  17  10  -3         66.27        -16.19        75.15 o                         
  18  10  -3        405.82        478.63        88.96 o                         
  19  10  -3        106.15        193.91        82.47 o                         
   1  11  -3         30.34        -46.83       126.63 o                         
   2  11  -3         87.58        -81.43       124.74 o                         
   3  11  -3         27.00        119.77       124.49 o                         
   4  11  -3        164.14        164.56       193.98 o                         
   5  11  -3         26.80        101.44        95.96 o                         
   6  11  -3        157.10         16.80        96.03 o                         
   7  11  -3        159.84        108.38       135.33 o                         
   8  11  -3         13.66        -16.66        93.25 o                         
   9  11  -3        133.11        110.97       145.45 o                         
  10  11  -3        162.55        172.02       101.11 o                         
  11  11  -3        289.82        162.21        92.66 o                         
  12  11  -3         98.77         61.02        88.02 o                         
  13  11  -3        170.89        244.50       118.60 o                         
  14  11  -3         91.53        102.33        98.54 o                         
   3  12  -3         64.27        147.61       145.98 o                         
   4  12  -3         22.66        121.34       145.61 o                         
   5  12  -3        144.39        175.77       149.97 o                         
   6  12  -3        107.55         63.81       104.47 o                         
   2   0  -2      65094.70      67729.63      1427.98 o                         
   4   0  -2       9268.53       8945.40       213.24 o                         
   6   0  -2       1487.66       1561.39        59.21 o                         
   8   0  -2      33036.92      30055.02       655.86 o                         
  10   0  -2      33927.89      31324.60       497.66 o                         
  12   0  -2      23642.24      22095.57       479.17 o                         
  14   0  -2      51430.24      48731.43       761.40 o                         
  16   0  -2       7075.49       5612.39       130.34 o                         
  18   0  -2      10327.38       8822.43       182.21 o                         
  20   0  -2       7443.01       6697.82       186.64 o                         
  22   0  -2        508.88        452.57       221.50 o                         
  24   0  -2       1426.68       2273.04       162.60 o                         
  26   0  -2        199.87        496.00       127.56 o                         
  28   0  -2       1631.72       1899.09       152.87 o                         
  30   0  -2        601.38        896.71       142.34 o                         
  32   0  -2        153.20        165.53       116.64 o                         
   0   1  -2      28986.40      29351.93       653.73 o                         
   1   1  -2       7003.53       7885.55       118.85 o                         
   2   1  -2       4380.85       4808.32        69.80 o                         
   3   1  -2      17650.51      16276.58       194.05 o                         
   4   1  -2       4210.13       3825.54        60.91 o                         
   5   1  -2       3554.05       3402.29       130.53 o                         
   6   1  -2       7197.23       6322.38        91.38 o                         
   7   1  -2      52295.01      48884.22       531.09 o                         
   8   1  -2        695.34        829.40        51.17 o                         
   9   1  -2      20086.75      18693.96       262.57 o                         
  10   1  -2        540.12        598.40        34.18 o                         
  11   1  -2      11135.39      10615.56       142.04 o                         
  12   1  -2        123.97        263.04       146.26 o                         
  13   1  -2      28161.24      26383.39       321.54 o                         
  14   1  -2       1652.78       2031.96        65.23 o                         
  15   1  -2       3232.82       2294.49       102.82 o                         
  16   1  -2         92.43        158.71        33.54 o                         
  17   1  -2       4260.67       3568.03       110.96 o                         
  18   1  -2        470.76        693.23       104.19 o                         
  19   1  -2       8746.77       7960.06       145.05 o                         
  20   1  -2        883.65       1481.85        82.50 o                         
  21   1  -2       7190.14       6598.43       195.96 o                         
  22   1  -2       1694.51       1924.74        88.57 o                         
  23   1  -2       1218.49       1560.09        99.73 o                         
  24   1  -2        588.73        720.84       103.61 o                         
  25   1  -2        938.73       1069.30        97.54 o                         
  26   1  -2          7.02        239.35        82.71 o                         
  27   1  -2       2009.40       2079.20       111.24 o                         
  28   1  -2        227.72        235.25        92.45 o                         
  29   1  -2        654.67        631.60        95.63 o                         
  30   1  -2          3.79         -1.29        75.68 o                         
  31   1  -2        532.12        625.70        92.66 o                         
  32   1  -2         25.73          3.89        76.68 o                         
  33   1  -2        330.98        412.63        92.29 o                         
   0   2  -2     130095.12     148609.98      2605.64 o                         
   1   2  -2      21140.03      26251.60       664.82 o                         
   2   2  -2      29339.04      31713.08       351.11 o                         
   3   2  -2      68397.51      71573.04       809.05 o                         
   4   2  -2      12913.71      13528.64       169.28 o                         
   5   2  -2       7462.70       6805.63        97.10 o                         
   6   2  -2      27308.85      26211.13       342.26 o                         
   7   2  -2       8400.17       8001.30       125.69 o                         
   8   2  -2       1401.36       1194.90        48.74 o                         
   9   2  -2       1166.34       1340.04        52.48 o                         
  10   2  -2      18693.52      17030.85       240.43 o                         
  11   2  -2       3465.32       3485.37        82.43 o                         
  12   2  -2      14485.66      13074.79       196.88 o                         
  13   2  -2       4669.50       4963.91       104.21 o                         
  14   2  -2       1009.03        836.20        57.35 o                         
  15   2  -2       2029.42       1864.03        76.61 o                         
  16   2  -2       2187.45       1827.24        78.84 o                         
  17   2  -2        366.07        351.02        55.98 o                         
  18   2  -2       1691.65       1649.64       101.93 o                         
  19   2  -2        200.47        198.36        88.27 o                         
  20   2  -2       1552.87       1680.43        74.81 o                         
  21   2  -2        667.49        666.34        63.54 o                         
  22   2  -2        639.08        844.64        68.85 o                         
  23   2  -2       3047.76       2995.23       105.70 o                         
  24   2  -2       1851.17       2108.98        94.28 o                         
  25   2  -2        690.31        911.00        93.49 o                         
  26   2  -2       2070.95       1813.17       106.75 o                         
  27   2  -2         65.85        139.43        81.10 o                         
  28   2  -2       1779.50       1606.39       104.44 o                         
  29   2  -2          0.40        160.71        81.27 o                         
  30   2  -2       1158.43       1269.32       100.01 o                         
  31   2  -2        173.67        107.73        79.84 o                         
  32   2  -2        359.00        382.91        86.51 o                         
   0   3  -2      94197.17     102802.86      1572.78 o                         
   1   3  -2     119722.88     133653.47      1433.68 o                         
   2   3  -2       9531.92      12954.12       354.70 o                         
   3   3  -2      20842.68      22392.78       276.76 o                         
   4   3  -2       4526.52       4939.52       132.46 o                         
   5   3  -2      14876.59      14236.58       185.06 o                         
   6   3  -2        815.63        821.29        38.75 o                         
   7   3  -2       2998.07       2727.56        67.31 o                         
   8   3  -2       1568.87       1547.04        56.45 o                         
   9   3  -2       5605.41       4887.30       105.48 o                         
  10   3  -2         17.16        111.52        37.40 o                         
  11   3  -2       3775.77       3703.20       105.53 o                         
  12   3  -2        641.56        415.55        48.83 o                         
  13   3  -2      15136.23      14042.51       215.52 o                         
  14   3  -2       1736.13       1679.86        71.02 o                         
  15   3  -2       7462.38       6908.17       132.51 o                         
  16   3  -2        162.41        256.76        50.58 o                         
  17   3  -2       5532.17       5104.34       114.40 o                         
  18   3  -2        719.48        662.73        62.81 o                         
  19   3  -2       1802.93       1810.30        83.37 o                         
  20   3  -2       1094.47       1032.86        75.95 o                         
  21   3  -2         72.35        285.53        64.17 o                         
  22   3  -2        431.71        461.27        69.14 o                         
  23   3  -2       1238.77       1725.41        87.85 o                         
  24   3  -2        211.98        294.76        63.89 o                         
  25   3  -2        914.21       1010.61        85.25 o                         
  26   3  -2        244.05        351.38        75.96 o                         
  27   3  -2       1890.89       1858.94       110.74 o                         
  28   3  -2        343.10        527.06        92.46 o                         
  29   3  -2       1917.94       1956.03       113.38 o                         
  30   3  -2         23.23         28.22        94.94 o                         
  31   3  -2        978.82       1053.94       105.40 o                         
  32   3  -2         74.23         93.99        84.17 o                         
   0   4  -2      17739.08      20638.94       345.43 o                         
   1   4  -2       1575.53       1622.76       155.65 o                         
   2   4  -2      30019.52      31338.51       358.39 o                         
   3   4  -2       2285.18       2008.68        84.88 o                         
   4   4  -2      13208.64      12648.15       161.90 o                         
   5   4  -2        887.78        867.88        63.55 o                         
   6   4  -2      14712.73      14677.14       181.38 o                         
   7   4  -2        362.33        450.05        50.31 o                         
   8   4  -2       2796.03       2730.22        63.45 o                         
   9   4  -2       1366.20        800.95        54.76 o                         
  10   4  -2       7555.27       6620.35       122.73 o                         
  11   4  -2       4326.37       4774.21       102.75 o                         
  12   4  -2      26490.14      26079.93       363.13 o                         
  13   4  -2        538.95       1023.15        64.38 o                         
  14   4  -2       3427.20       3377.54        92.84 o                         
  15   4  -2        911.58        408.12        53.73 o                         
  16   4  -2       7073.98       6640.63       133.49 o                         
  17   4  -2        659.71       1324.56        72.05 o                         
  18   4  -2       9293.91       8700.06       162.26 o                         
  19   4  -2        113.91        143.88        57.04 o                         
  20   4  -2       2095.80       1784.68        95.29 o                         
  21   4  -2        685.09        482.26        65.80 o                         
  22   4  -2       1531.17       1406.50        84.86 o                         
  23   4  -2       1386.34       1544.16        87.24 o                         
  24   4  -2       4564.69       4524.15       134.83 o                         
  25   4  -2        183.94        291.38        85.14 o                         
  26   4  -2       2305.81       1994.56        99.24 o                         
  27   4  -2        106.04        -22.34        68.71 o                         
  28   4  -2       1331.57       1270.10        89.80 o                         
  29   4  -2        103.39         42.31        81.00 o                         
  30   4  -2        530.69        595.19        97.99 o                         
  31   4  -2         51.61         38.74        80.35 o                         
   0   5  -2      15350.84      14648.25       274.87 o                         
   1   5  -2      20594.49      21350.11       257.88 o                         
   2   5  -2        136.27        255.05        58.43 o                         
   3   5  -2       2337.17       2396.08        86.36 o                         
   4   5  -2        764.92        321.77        44.18 o                         
   5   5  -2      12486.62      12989.22       169.40 o                         
   6   5  -2       1933.34       2176.55        70.77 o                         
   7   5  -2      10040.32       9247.51       129.03 o                         
   8   5  -2        175.19        166.15        32.23 o                         
   9   5  -2       3593.26       3534.15        70.26 o                         
  10   5  -2       1677.73        684.30        51.22 o                         
  11   5  -2      11373.02      11239.07       184.54 o                         
  12   5  -2       1057.23       1348.58        68.42 o                         
  13   5  -2       7597.49       7855.93       146.37 o
[truncated: 503,416 more chars]
